# Supplementary material for: Spreading modes at slow-spreading ridges shifted by mantle heterogeneity of the asthenosphere
Source: Natl Sci Rev. 2025 Sep 11;12(11):nwaf385. doi: 10.1093/nsr/nwaf385 (PMC12576954; doi:10.1093/nsr/nwaf385)
Supplement: nwaf385_Supplemental_Files [file nwaf385_supplemental_files.zip]

Archive with 20 entries (20 files):
- Supplementary Codes_2509/Supplementary Codes_2502/Supplementary Codes_2505/Fig. 6/Model/.vscode/c_cpp_properties.json
- Supplementary Codes_2509/Supplementary Codes_2502/Supplementary Codes_2505/Fig. 6/Model/.vscode/launch.json
- Supplementary Codes_2509/Supplementary Codes_2502/Supplementary Codes_2505/Fig. 6/Model/.vscode/settings.json
- Supplementary Codes_2509/Supplementary Codes_2502/Supplementary Codes_2505/Fig. 6/Model/.vscode/tasks.json
- Supplementary Codes_2509/Supplementary Codes_2502/Supplementary Codes_2505/Fig. 6/Model/data_handling.h
- Supplementary Codes_2509/Supplementary Codes_2502/Supplementary Codes_2505/Fig. 6/Model/helloworld
- Supplementary Codes_2509/Supplementary Codes_2502/Supplementary Codes_2505/Fig. 6/Model/helloworld.cpp
- Supplementary Codes_2509/Supplementary Codes_2502/Supplementary Codes_2505/Fig. 6/Model/integral.h
- Supplementary Codes_2509/Supplementary Codes_2502/Supplementary Codes_2505/Fig. 6/Model/Kane_code_readme.pdf
- Supplementary Codes_2509/Supplementary Codes_2502/Supplementary Codes_2505/Fig. 6/Model/MCMC.h
- Supplementary Codes_2509/Supplementary Codes_2502/Supplementary Codes_2505/Fig. 6/Model/MCMC.zip
- Supplementary Codes_2509/Supplementary Codes_2502/Supplementary Codes_2505/Fig. 6/Model/project.h
- Supplementary Codes_2509/Supplementary Codes_2502/Supplementary Codes_2505/Fig. 6/Model/project_constants.h
- Supplementary Codes_2509/Supplementary Codes_2502/Supplementary Codes_2505/Fig. 6/Model/utilities.h
- Supplementary Codes_2509/Supplementary Codes_2502/Supplementary Codes_2505/Fig. 6/Plot/NEW_mcmc_property_Kane_mantle_tg_hmin_19.5
- Supplementary Codes_2509/Supplementary Codes_2502/Supplementary Codes_2505/Fig. 6/Plot/NEW_mcmc_property_Kane_mantle_tg_hmin_19.5_dFmax_0.03
- Supplementary Codes_2509/Supplementary Codes_2502/Supplementary Codes_2505/Fig. 6/Plot/plot_mcmc_result.m
- Supplementary Codes_2509/Supplementary Codes_2502/Supplementary Codes_2505/Fig. S10/plot_Hlid.m
- Supplementary Materials.pdf
- Table S1-8.xlsx
