# Supplementary material for: Spreading modes at slow-spreading ridges shifted by mantle heterogeneity of the asthenosphere
Source: Natl Sci Rev. 2025 Sep 11;12(11):nwaf385. doi: 10.1093/nsr/nwaf385 (PMC12576954; doi:10.1093/nsr/nwaf385)
Supplement: nwaf385_Supplemental_Files [file nwaf385_supplemental_files.zip › Supplementary Codes_2509/Supplementary Codes_2502/Supplementary Codes_2505/Fig. 6/Model/helloworld.cpp]

#include <iostream>
#include <vector>
#include <string>

#include <omp.h>

#include <utilities.h>
#include <project.h>
using namespace std;


int old_main() {

    Project_Kane project_kane;
    Clock clock;
    clock.start_clock();
    project_kane.run();
    clock.print_time();
    
    double zloc[]= {0,   27.8190,   53.4125,   66.7656};

    return 0;
}

// int testmain() {
//     double var_test[] = {
//     0.10, // ancient depletion
//     0.1, 0.2, 0.6, 0.1, // drops of FAD
//     0.2, 0.2, 0.1, 0.3, 0.2 // five segments, locations where xrp change, the last segment has 0 RP
//     };
//     double result[4];
//     crustal_thickness_array_5_segments(var_test, result);
//     for (size_t i = 0; i < 4; ++i) {
//         std::cout << result[i] << "\t"; // "\t" represents a tab character
//     }
//     std::cout << std::endl; // Move to the next line after printing all elements
// }
int main(){
    Project_mantle_array project_mantle_array;
    project_mantle_array.run();
}
