# Supplementary material for: Spreading modes at slow-spreading ridges shifted by mantle heterogeneity of the asthenosphere
Source: Natl Sci Rev. 2025 Sep 11;12(11):nwaf385. doi: 10.1093/nsr/nwaf385 (PMC12576954; doi:10.1093/nsr/nwaf385)
Supplement: nwaf385_Supplemental_Files [file nwaf385_supplemental_files.zip › Supplementary Codes_2509/Supplementary Codes_2502/Supplementary Codes_2505/Fig. 6/Model/project.h]

#pragma once

#include <string>
#include <iostream>
#include <algorithm>

#include <boost/math/constants/constants.hpp>

#include <MCMC.h>
#include <project_constants.h>

using namespace std;

const int MCMC_length_this_global = 10000;

const int y_size_global = data_namespace::data_size;
const int output_array_length = 200;
const int global_segments_number = 6;
const int var_size_global = global_segments_number*2;

// specify the F-Z function
// z is depth, (H-z) is heigth
// asssume F increases linearly with height, dFdz is constant
double F_at_z(double z)
{
    double value = F_max_global*(1-z/H);
    return value;
}
double dFdz_at_z(double z)
{
    double value = F_max_global/H;
    return value;
}

// F_AD_fun defined at [0, H_max]
double dFdz_at_z_for_AD(double z, auto F_AD_fun) {
    if (F_at_z(z) < F_AD_fun(z)) {
        return 0;
    } else {
        return dFdz_at_z(z);
    }
}

// linear interpolate value at x given two arrays X and Z from 1 to end. if x<X1, return Z1. If x>Xend, return Zend
double linear_interpolate(double x, double* X, double* Z, int n)
{
    // Handle edge cases
    if (x <= X[0]) {
        return Z[0];
    }
    if (x >= X[n-1]) {
        return Z[n-1];
    }

    // Find the index of the smallest X value greater than x
    int i;
    for (i = 0; i < n - 1; i++) {
        if (X[i] <= x && x < X[i+1]) {
            break;
        }
    }

    // Calculate the interpolation factor
    double w = (x - X[i]) / (X[i+1] - X[i]);

    // Perform linear interpolation
    return Z[i] + w * (Z[i+1] - Z[i]);
}

// dfdz_fun defined at [0, H_max]
double crust_int(double H_min, double H_max, auto dFdz_fun)
{
    auto int_fun = [dFdz_fun](double z)
    {        
        return dFdz_fun(z)*width_fun(z, H, theta);
    };
    double value = integral1d(H_min, H_max, int_fun);
    return value;
}
// F_AD_fun_all_length defined at all length
double crustal_thickness_calculate(double zloc, auto F_AD_fun_all_length)
{
    // // F_AD_fun defined at [0, z]
    // auto F_AD_fun = [] (double z)
    // {
    //     return F_AD_fun_all_length(z+zloc);
    // };
    // auto dFdz_fun = [] (double z)
    // {
    //     return dFdz_at_z_for_AD(z, F_AD_fun);
    // };
    auto dFdz_fun = [&, F_AD_fun_all_length] (double z)
    {
        return dFdz_at_z_for_AD(z, [zloc, F_AD_fun_all_length] (double x) { return F_AD_fun_all_length(x + zloc); });
    };    
    double start_array = 0;
    double end_array = data_namespace::x_data[0] - data_namespace::x_data[data_namespace::data_size-1];
    double mid_point = (start_array+end_array)/2;
    double h = h_min - delta_F/F_max_global*H*(zloc-mid_point)/end_array;
    double value = crust_int(h, H, dFdz_fun);
    return value;
}
// var:
// var[0] = FAD left
// var[1 to segments_number-1] inner_points_number drops of FAD
// var[segments_number to 2*segments_number-1] segment lengths
void convert_var(double* X, double* Z, double* var, int segments_number)
{
    int inner_points_number = segments_number - 1;
    double* var1 = var;  // Create a pointer to the start of the first array.
    double* var2 = var + segments_number;
    // calculate X
    double sum = 0;
    for (int ii=0; ii<segments_number; ii++)
    {
        sum = sum + var2[ii];
    }
    double sum_tmp = 0;
    for (int ii=0; ii<inner_points_number; ii++)
    {
        sum_tmp = sum_tmp + var2[ii+1];
        X[ii] = sum_tmp/sum*array_length;
    }
    // calculate Z
    sum = 0;
    for (int ii=1; ii<segments_number; ii++)
    {
        sum = sum + var1[ii];
    }
    Z[0] = var1[0];
    sum_tmp = 0;
    for (int ii=1; ii<inner_points_number; ii++)
    {
        sum_tmp = sum_tmp + var1[ii-1];
        Z[ii] = var1[0]*(1 - sum_tmp/sum);
    }
}
void crustal_thickness_array_segments(double* var, double* result)
{
    int segments_number = global_segments_number;    
    int inner_points_number = segments_number - 1;   
    
    double* X = new double[inner_points_number];
    double* Z = new double[inner_points_number]; 
    convert_var(X, Z, var, segments_number);

    auto F_AD_fun =[X, Z, inner_points_number] (double x)
    {
        return  linear_interpolate(x, X, Z, inner_points_number);
    };
    for (int ii=0; ii<y_size_global; ii++)
    {
        double zloc = data_namespace::x_data[0] - data_namespace::x_data[ii];
        result[ii] = crustal_thickness_calculate(zloc*tan(theta), F_AD_fun);
    } 
    delete[] X;
    delete[] Z;
}

// property length  inner_points_number*2 + y_size_global + 1 + output_array_length*2
void calculate_FAD_and_crustal_array100(double* var, double* property)
{
    int segments_number = global_segments_number;    
    int inner_points_number = segments_number - 1;   
    
    double* X = new double[inner_points_number];
    double* Z = new double[inner_points_number]; 
    convert_var(X, Z, var, segments_number);
    auto F_AD_fun =[X, Z, inner_points_number] (double x)
    {
        return  linear_interpolate(x, X, Z, inner_points_number);
    };

    // segments loc and FAD values
    for (int ii = 0; ii<inner_points_number; ii++)
    {
        property[ii] = X[ii];
        property[ii+inner_points_number] = Z[ii];
    }
    int property_index = inner_points_number*2;

    // ydata
    double* ypred = new double[y_size_global];
    for (int ii=0; ii<y_size_global; ii++)
    {
        double zloc = data_namespace::x_data[0] - data_namespace::x_data[ii];
        ypred[ii] = crustal_thickness_calculate(zloc*tan(theta), F_AD_fun);
        property[property_index + ii] = ypred[ii];
    } 
    property_index = property_index+y_size_global;

    // cost
    property[property_index] = cost_w_fun((double *)data_namespace::data, ypred, (double *)data_namespace::sigma, y_size_global);
    property_index = property_index + 1;

    delete[] ypred;    
    // array loc and crustal_thickness
    double start_array = 0;
    double end_array = data_namespace::x_data[0] - data_namespace::x_data[data_namespace::data_size-1];
    
    double* array_location_list = new double[output_array_length];
    double* array_crustal_thickness_list = new double[output_array_length];
    linspace(start_array, end_array, output_array_length, array_location_list);
    
    #pragma omp parallel for num_threads(use_thread_number)
    for (int ii = 0; ii<output_array_length; ii++)
    {
        double zloc = array_location_list[ii];
        array_crustal_thickness_list[ii] = crustal_thickness_calculate(zloc*tan(theta), F_AD_fun);

    }
    for (int ii = 0; ii<output_array_length; ii++)
    {
        property[property_index + ii] = array_location_list[ii];
        property[property_index + ii + output_array_length] = array_crustal_thickness_list[ii];
    }

    delete[] array_location_list;
    delete[] array_crustal_thickness_list;
    
    delete[] X;
    delete[] Z;
}

class Project_mantle_array
{
public:
    Project_mantle_array(
            ):
        var_size(var_size_global),
        y_size(y_size_global),
        output_file(output_file_format)
    {
        // var_size, var_init, var_range, 
        set_var_and_fun();

        // prior_fun
        set_prior_fun();

        // cost_fun
        set_cost_fun();

        // pred_fun
        set_pred_fun();

        set_calculate_property_fun();

        set_output_file_name();
    };

    MANTLE_ARRAY_TYPE Mantle_array_type = Ancient_Depletion_segments; // FADs decreases on segments
    const int segments_number = global_segments_number;

    const int var_size;
    const int y_size;

    double* var_init;
    double* var_min;
    double* var_max;
    double* step_size;

    int property_size;

    string output_file;

    // 
    void (*prior_fun) (double* var, double** var_range) = nullptr;
    double (*cost_w) (double* y, double* yred, double* y_sigma, int y_size) = nullptr;
    void (*pred_fun) (double* var, double* result) = nullptr;

    void (*calculate_properties_fun) (double* var, double* result) = nullptr;

    void set_var_and_fun()
    {
        var_init = new double[var_size]; 
        // std::copy(var_init_input, var_init_input + var_size, var_init);
        
        var_min = new double [var_size]; 
        var_max = new double [var_size];
        step_size = new double [var_size];

        if (Mantle_array_type == Ancient_Depletion_segments)
        {
            for (int i = 0; i < segments_number; ++i) {
                var_init[i] = 1.0/segments_number;
                var_min[i] = 0;
                var_max[i] = 1;
                step_size[i] = 0.5;

                var_init[i+segments_number] = 1.0/segments_number;
                var_min[i+segments_number] = 0;
                var_max[i+segments_number] = 1;
                step_size[i+segments_number] = 0.1;
            }
            var_init[0] = F_max_global/2;
            var_max[0] = F_max_global;
            step_size[0] = 0.2;
        } 

    }
    void set_prior_fun()
    {
    }
    void set_cost_fun()
    {
        cost_w=&cost_w_fun;
    }
    void set_pred_fun()
    {
        if (Mantle_array_type == Ancient_Depletion_segments)
        {
            pred_fun = &crustal_thickness_array_segments;
        }
    }
    void set_calculate_property_fun()
    {
        int inner_points_number = segments_number - 1;
        property_size = inner_points_number*2 + y_size_global + 1 +  output_array_length*2;
        calculate_properties_fun = &calculate_FAD_and_crustal_array100;

    }
    void set_output_file_name()
    {
        string file_head("mcmc_x_Kane_mantle");
        string prefix("mcmc_x_Kane_mantle_cv");
        switch(melting_region_shape_global)
        {
            case Curved:
                output_file.replace(output_file.find(file_head), file_head.size(), prefix);
                
                break;

            case Triangle:
                {
                    string alt_prefix("mcmc_x_Kane_mantle_tg");
                    output_file.replace(output_file.find(file_head), file_head.size(), alt_prefix);
                }
                break;

            default:
                output_file.replace(output_file.find(file_head), file_head.size(), prefix);
                break;
        }
        string alt_prefix("mcmc_x_Kane_mantle_hmin_");
        if (h_min>0)
        {
            stringstream ss;
            ss << setprecision(3) << h_min;
            output_file += "_hmin_" + ss.str();
        }
        if (delta_F>0)
        {
            stringstream ss;
            ss << setprecision(3) << delta_F;
            output_file += "_dFmax_" + ss.str();
        }
    }

    void run();

    ~Project_mantle_array()
    {
        delete[] var_init;
        delete[] var_min;
        delete[] var_max;
        delete[] step_size;
    }
};
void Project_mantle_array::run()
{
        MCMC mcmc_problem(
        MCMC_length_this_global,
        var_size,
        y_size,

        var_init,
        step_size,
        var_min,
        var_max,
        
		const_cast<double*> (data_namespace::data),
		const_cast<double*> (data_namespace::sigma),

        pred_fun,
        cost_w,

        property_size,
		calculate_properties_fun,
        output_file);

        mcmc_problem.display_detail_level = 0;
        mcmc_problem.run();
        mcmc_problem.write();
        mcmc_problem.property_file_writter();
}


const int index_FAD = 0;
const int index_XRP_MAX = 1;
const int index_xrp_start = 2;
const int index_xrp_end = index_xrp_start + 3;
const int index_segments_start = 5;
const int index_segments_end = index_segments_start + 4;
const int index_F_MAX = 9;
double crustal_thickness(double z_loc, double* var)
{
    double FAD = var[index_FAD];
    double XRP_max = var[index_XRP_MAX];
    double F_max = var[index_F_MAX];
    
    std::vector<double> segments(var+index_segments_start, var + index_segments_end);
    double sum = 0;
    for (int i = 0; i < segments.size(); ++i) {
        sum += segments[i];
    }
    for (int i = 0; i < segments.size(); ++i) {
        segments[i] = segments[i]/sum*segments_length_total;
    }
    for (int i = 1; i < segments.size(); ++i) {
        segments[i] = segments[i] + segments[i-1];
    }
    segments.insert(segments.begin(), 0);
    segments.pop_back();
    for (int i = 0; i < segments.size(); ++i) {
        segments[i] = segments[i];
    }

    std::vector<double> xrp_drops(var+index_xrp_start, var + index_xrp_end);
    sum = 0;
    for (int i = 0; i < xrp_drops.size(); ++i) {
        sum += xrp_drops[i];
    }
    for (int i = 0; i < xrp_drops.size(); ++i) {
        xrp_drops[i] = xrp_drops[i]/sum*XRP_max;
    }
    std::vector<double> xrps = {0, 0, 0, 0};
    xrps[0] = XRP_max;
    for (int i = 1; i < xrps.size(); ++i) {
        xrps[i] = xrps[i-1] - xrp_drops[i-1];
    }

    // std::cout<< interp_fun(segments, xrps, 0)<<std::endl;
    // std::cout<< interp_fun(segments, xrps, 60)<<std::endl;
    // std::cout<< interp_fun(segments, xrps, 100)<<std::endl;
    
    double value = 0;
    auto int_fun = [&](double z)
    { 
        auto X_fun =[&] (double z)
        {
            // std::cout<<z<<" "<<interp_fun(segments, xrps, z_loc+z-H)<<std::endl;
            return interp_fun(segments, xrps, z-H);
        };
        // std::cout<<dFdz_fun(z, z_loc, F_max, H, FAD, X_fun)<<" "<<width_fun(z, H, theta)
        // << " "<<z<<" "<<X_fun(z)
        // <<std::endl;
        return dFdz_fun(z, z_loc, F_max, H, FAD, X_fun)*width_fun(z, H, theta);
    };
    // value = integral1d(h_min, H, int_fun); 
    double h_min_local = h_min + (1 - z_loc/data_namespace::x_data[0])*F_reduced_max/F_max*H;
    value = integral1d(h_min_local, H, int_fun);
    return value;
}

void kane_crustal_thickness(double* var, double* result)
{
    for (int ii=0; ii<y_size_global; ii++)
    {
        double zloc = data_namespace::x_data[0] - data_namespace::x_data[ii];
        result[ii] = crustal_thickness(zloc*tan(theta), var);
    }
}

class Project_Kane
{
public:
    Project_Kane(
            ):
        var_size(var_size_global),
        y_size(y_size_global),
        output_file(output_file_format)
    {
        // var_size, var_init, var_range, 
        set_var_and_fun();

        // prior_fun
        set_prior_fun();

        // cost_fun
        set_cost_fun();

        // pred_fun
        set_pred_fun();

        set_output_file_name();
    };

    MANTLE_ARRAY_TYPE Mantle_array_type;

    const int var_size;
    const int y_size;

    double* var_init;
    double* var_min;
    double* var_max;
    double* step_size;

    string output_file;

    // 
    void (*prior_fun) (double* var, double** var_range) = nullptr;
    double (*cost_w) (double* y, double* yred, double* y_sigma, int y_size) = nullptr;
    void (*pred_fun) (double* var, double* result) = nullptr;

    int property_size;
    void (*calculate_properties_fun) (double* var, double* result) = nullptr;

    void set_var_and_fun()
    {
        var_init = new double[var_size]; 
        std::copy(var_init_input, var_init_input + var_size, var_init);
        
        var_min = new double [var_size]; 
        var_max = new double [var_size]; 

        var_min[0] = 0;
        var_max[0] = F_max_global;
        
        var_min[0] = 0;
        var_max[0] = 0.12;

        var_min[1] = 0;
        var_max[1] = 1;

        for (int i = index_xrp_start; i < index_segments_end; ++i) {
            var_min[i] = 0;
            var_max[i] = 1;
        }
        var_min[index_F_MAX] = 0;
        var_max[index_F_MAX] = F_max_global;

        // var_min[index_F_MAX] = F_max_global;
        // var_max[index_F_MAX] = F_max_global;

        step_size = new double [var_size]; 
        
        std::copy(step_size_input, step_size_input + var_size, step_size);

    }
    void set_prior_fun()
    {
    }
    void set_cost_fun()
    {
        cost_w=&cost_w_fun;
    }
    void set_pred_fun()
    {
        pred_fun = &kane_crustal_thickness;
    }
    void set_output_file_name()
    {
        string file_head("mcmc_x_Kane_mantle");
        string prefix("mcmc_x_Kane_mantle_cv");
        switch(melting_region_shape_global)
        {
            case Curved:
                output_file.replace(output_file.find(file_head), file_head.size(), prefix);
                
                break;

            case Triangle:
                {
                    string alt_prefix("mcmc_x_Kane_mantle_tg");
                    output_file.replace(output_file.find(file_head), file_head.size(), alt_prefix);
                }
                break;

            default:
                output_file.replace(output_file.find(file_head), file_head.size(), prefix);
                break;
        }
        string alt_prefix("mcmc_x_Kane_mantle_hmin_");
        if (h_min>0)
        {
            output_file += "_hmin_" + to_string(h_min);
        }
        if (F_reduced_max>0)
        {
            output_file += "_reduced_F_" + to_string(F_reduced_max);
        }
    }

    void run();

    ~Project_Kane()
    {
        delete[] var_init;
        delete[] var_min;
        delete[] var_max;
        delete[] step_size;
    }
};
void Project_Kane::run()
{
        MCMC mcmc_problem(
        MCMC_length_this_global,
        var_size,
        y_size,

        var_init,
        step_size,
        var_min,
        var_max,

        const_cast<double*> (data_namespace::data),
        const_cast<double*> (data_namespace::sigma),

        pred_fun,
        cost_w,
        
        property_size,
		calculate_properties_fun,
        output_file);

        mcmc_problem.display_detail_level = 0;
        mcmc_problem.run();
        mcmc_problem.write();
}
