# Supplementary material for: Spreading modes at slow-spreading ridges shifted by mantle heterogeneity of the asthenosphere
Source: Natl Sci Rev. 2025 Sep 11;12(11):nwaf385. doi: 10.1093/nsr/nwaf385 (PMC12576954; doi:10.1093/nsr/nwaf385)
Supplement: nwaf385_Supplemental_Files [file nwaf385_supplemental_files.zip › Supplementary Codes_2509/Supplementary Codes_2502/Supplementary Codes_2505/Fig. 6/Model/project_constants.h]

#pragma once

#include <string>
#include <iostream>

#include <boost/math/constants/constants.hpp>
const double pi = boost::math::constants::pi<double>();

using namespace std;

enum MANTLE_ARRAY_TYPE {Ancient_Depletion_segments};
enum MELTING_REGION_SHAPE {Triangle = 0, Curved = 1};
const MELTING_REGION_SHAPE melting_region_shape_global = Triangle;

string output_file_format{ "/mnt/d/local_project/Kane_mantle_array/output/NEW_mcmc_x_Kane_mantle" };
    
const double H = 60; // Feftile solidus 60 km
const double theta = pi/4.0;
const double F_max_global = 0.20; // Fmax for H = 60 km
const double F_reduced_max = 0.00;

const double h_min = 19.5; // corrsponds to Fmax = 13
const double delta_F = 0.0; // default 0, or 0.03

const double array_length = 120; // output crustal thickness array

namespace data_namespace {
    // const int data_size = 4;
    // const double x_data[] = {66.7656, 38.9466, 13.3531, 0};
    // const double data[] = {1.2, 1.5, 2.0, 4.5};
    // const double sigma[] = {0.2, 0.2, 0.5, 0.5};
    
    const int data_size = 6;
    const double x_data[] = {72.3294, 61.2018, 50.0742, 22.2552, 16.6914, 0};
    const double data[] = {1.10, 1.13, 1.36, 2.00, 4.75, 4.75};
    const double sigma[] = {0.07, 0.10, 0.14, 0.50, 0.75, 0.75};
}

// const double var_init_input[] = {
//     0.225, // ancient depletion
//     0.85, // XRP
//     0.13, 0.20,  0.52, // drops of xrp
//     0.5000, 0.3833, 0.0017, 0.1150, // four segments, locations where xrp change, the last segment has 0 RP
//     0.25, //F_max
// };
// const double var_init_input[] = {
//     0.12, // ancient depletion
//     0.85, // XRP
//     0.13, 0.20,  0.52, // drops of xrp
//     0.5000, 0.3833, 0.0017, 0.1150, // four segments, locations where xrp change, the last segment has 0 RP
//     0.32, //F_max
// };
// const double var_init_input[] = {
//     0.105, // ancient depletion
//     0.92, // XRP
//     0.001, 0.04,  0.48, // drops of xrp
//     0.88, 0.27, 0.03, 0.11, // four segments, locations where xrp change, the last segment has 0 RP
//     0.31, //F_max
// };
// const double var_init_input[] = {
//     0.20, // ancient depletion
//     0.8, // XRP
//     0.33, 0.33,  0.33, // drops of xrp
//     0.2500, 0.2500, 0.2500, 0.2500, // four segments, locations where xrp change, the last segment has 0 RP
//     0.25, // F_max
// };
const double var_init_input[] = {
0.10, // ancient depletion
0.1, 0.2, 0.6, 0.1, // drops of FAD
0.2, 0.2, 0.1, 0.3, 0.2 // five segments, locations where xrp change, the last segment has 0 RP
};
const double segments_length_total = 60.0;

// const double step_size_input[] = {
//     0.05, // ancient depletion
//     0.05, // XRP
//     0.1, 0.1,  0.1, //relative// drops of xrp
//     0.1, 0.1, 0.1, 0.1, //relative// four segments, locations where xrp change, the last segment has 0 RP
//     0.05, // F_max
// };
const double step_size_input[] = {
    0.05, // ancient depletion
    0.05, // XRP
    0.1, 0.1,  0.1, //relative// drops of xrp
    0.1, 0.1, 0.1, 0.1, //relative// four segments, locations where xrp change, the last segment has 0 RP
    0.02, // F_max
};
