# Supplementary material for: Spreading modes at slow-spreading ridges shifted by mantle heterogeneity of the asthenosphere
Source: Natl Sci Rev. 2025 Sep 11;12(11):nwaf385. doi: 10.1093/nsr/nwaf385 (PMC12576954; doi:10.1093/nsr/nwaf385)
Supplement: nwaf385_Supplemental_Files [file nwaf385_supplemental_files.zip › Supplementary Codes_2509/Supplementary Codes_2502/Supplementary Codes_2505/Fig. 6/Plot/NEW_mcmc_property_Kane_mantle_tg_hmin_19.5]

10000
417
24.8349 46.3035 71.7126 86.9604 104.246 0.0974946 0.0903652 0.0739804 0.0481807 0.0245621 1.01018 1.1416 1.40922 3.79715 3.98302 3.98302 2.79903 0 0.363464 0.726929 1.09039 1.45386 1.81732 2.18079 2.54425 2.90771 3.27118 3.63464 3.99811 4.36157 4.72504 5.0885 5.45196 5.81543 6.17889 6.54236 6.90582 7.26929 7.63275 7.99622 8.35968 8.72314 9.08661 9.45007 9.81354 10.177 10.5405 10.9039 11.2674 11.6309 11.9943 12.3578 12.7213 13.0847 13.4482 13.8116 14.1751 14.5386 14.902 15.2655 15.629 15.9924 16.3559 16.7194 17.0828 17.4463 17.8098 18.1732 18.5367 18.9001 19.2636 19.6271 19.9905 20.354 20.7175 21.0809 21.4444 21.8079 22.1713 22.5348 22.8983 23.2617 23.6252 23.9886 24.3521 24.7156 25.079 25.4425 25.806 26.1694 26.5329 26.8964 27.2598 27.6233 27.9868 28.3502 28.7137 29.0771 29.4406 29.8041 30.1675 30.531 30.8945 31.2579 31.6214 31.9849 32.3483 32.7118 33.0753 33.4387 33.8022 34.1656 34.5291 34.8926 35.256 35.6195 35.983 36.3464 36.7099 37.0734 37.4368 37.8003 38.1638 38.5272 38.8907 39.2541 39.6176 39.9811 40.3445 40.708 41.0715 41.4349 41.7984 42.1619 42.5253 42.8888 43.2523 43.6157 43.9792 44.3426 44.7061 45.0696 45.433 45.7965 46.16 46.5234 46.8869 47.2504 47.6138 47.9773 48.3408 48.7042 49.0677 49.4311 49.7946 50.1581 50.5215 50.885 51.2485 51.6119 51.9754 52.3389 52.7023 53.0658 53.4293 53.7927 54.1562 54.5196 54.8831 55.2466 55.61 55.9735 56.337 56.7004 57.0639 57.4274 57.7908 58.1543 58.5178 58.8812 59.2447 59.6081 59.9716 60.3351 60.6985 61.062 61.4255 61.7889 62.1524 62.5159 62.8793 63.2428 63.6063 63.9697 64.3332 64.6966 65.0601 65.4236 65.787 66.1505 66.514 66.8774 67.2409 67.6044 67.9678 68.3313 68.6948 69.0582 69.4217 69.7851 70.1486 70.5121 70.8755 71.239 71.6025 71.9659 72.3294 1.01018 1.01439 1.01861 1.02283 1.02706 1.03129 1.03553 1.03978 1.04403 1.04829 1.05255 1.05682 1.06108 1.06537 1.06964 1.07394 1.07823 1.08252 1.08683 1.09114 1.09546 1.09978 1.10411 1.10844 1.11277 1.11712 1.12147 1.12581 1.13018 1.13454 1.13892 1.14329 1.14766 1.15205 1.15644 1.16084 1.16524 1.17014 1.17971 1.18931 1.19894 1.20859 1.21827 1.22795 1.23768 1.24743 1.25721 1.26701 1.27684 1.28669 1.29656 1.30647 1.31639 1.32634 1.33632 1.34633 1.35636 1.36642 1.37649 1.38659 1.39672 1.40688 1.41706 1.42727 1.4375 1.44775 1.45804 1.46834 1.47867 1.48903 1.49942 1.50983 1.52063 1.53072 1.5412 1.55171 1.56225 1.57281 1.5834 1.59401 1.60465 1.61531 1.62599 1.63672 1.64744 1.65821 1.669 1.67982 1.69065 1.70151 1.71241 1.72332 1.73423 1.74523 1.78214 1.82992 1.87818 1.9269 1.9761 2.02575 2.07588 2.12647 2.17753 2.22907 2.28106 2.33353 2.38647 2.43987 2.49374 2.54809 2.60288 2.65816 2.71318 2.77011 2.82575 2.86421 2.90287 2.94174 2.98083 3.02013 3.05963 3.09937 3.1393 3.17944 3.21981 3.26038 3.30117 3.34216 3.38338 3.4248 3.46643 3.51211 3.55035 3.59262 3.63511 3.6778 3.72071 3.76384 3.80718 3.85072 3.89448 3.93846 3.98265 3.98302 3.98302 3.98302 3.98302 3.98302 3.98302 3.98302 3.98302 3.98302 3.98302 3.98302 3.98302 3.98302 3.98302 3.98302 3.98302 3.98302 3.98302 3.98302 3.98302 3.98302 3.98302 3.98302 3.98302 3.98302 3.98302 3.98302 3.98302 3.98302 3.98302 3.98302 3.98302 3.98302 3.98302 3.98302 3.98302 3.98302 3.98302 3.98302 3.98302 3.98302 3.98302 3.98302 3.98302 3.98302 3.98302 3.98302 3.98302 3.98302 3.98302 3.98302 3.98302 3.98302 3.98302 3.98302 3.98302 3.98302 
27.6257 51.1272 72.7077 88.3491 109.115 0.0967214 0.0909777 0.0661951 0.039053 0.0235003 0.993777 1.08677 1.37562 3.73272 4.01214 4.03908 2.72963 0 0.363464 0.726929 1.09039 1.45386 1.81732 2.18079 2.54425 2.90771 3.27118 3.63464 3.99811 4.36157 4.72504 5.0885 5.45196 5.81543 6.17889 6.54236 6.90582 7.26929 7.63275 7.99622 8.35968 8.72314 9.08661 9.45007 9.81354 10.177 10.5405 10.9039 11.2674 11.6309 11.9943 12.3578 12.7213 13.0847 13.4482 13.8116 14.1751 14.5386 14.902 15.2655 15.629 15.9924 16.3559 16.7194 17.0828 17.4463 17.8098 18.1732 18.5367 18.9001 19.2636 19.6271 19.9905 20.354 20.7175 21.0809 21.4444 21.8079 22.1713 22.5348 22.8983 23.2617 23.6252 23.9886 24.3521 24.7156 25.079 25.4425 25.806 26.1694 26.5329 26.8964 27.2598 27.6233 27.9868 28.3502 28.7137 29.0771 29.4406 29.8041 30.1675 30.531 30.8945 31.2579 31.6214 31.9849 32.3483 32.7118 33.0753 33.4387 33.8022 34.1656 34.5291 34.8926 35.256 35.6195 35.983 36.3464 36.7099 37.0734 37.4368 37.8003 38.1638 38.5272 38.8907 39.2541 39.6176 39.9811 40.3445 40.708 41.0715 41.4349 41.7984 42.1619 42.5253 42.8888 43.2523 43.6157 43.9792 44.3426 44.7061 45.0696 45.433 45.7965 46.16 46.5234 46.8869 47.2504 47.6138 47.9773 48.3408 48.7042 49.0677 49.4311 49.7946 50.1581 50.5215 50.885 51.2485 51.6119 51.9754 52.3389 52.7023 53.0658 53.4293 53.7927 54.1562 54.5196 54.8831 55.2466 55.61 55.9735 56.337 56.7004 57.0639 57.4274 57.7908 58.1543 58.5178 58.8812 59.2447 59.6081 59.9716 60.3351 60.6985 61.062 61.4255 61.7889 62.1524 62.5159 62.8793 63.2428 63.6063 63.9697 64.3332 64.6966 65.0601 65.4236 65.787 66.1505 66.514 66.8774 67.2409 67.6044 67.9678 68.3313 68.6948 69.0582 69.4217 69.7851 70.1486 70.5121 70.8755 71.239 71.6025 71.9659 72.3294 0.993777 0.996776 0.999768 1.00278 1.00578 1.0088 1.0118 1.01481 1.01783 1.02085 1.02387 1.02689 1.02992 1.03295 1.03598 1.03902 1.04206 1.0451 1.04814 1.05119 1.05424 1.05729 1.06034 1.06341 1.06646 1.06952 1.07259 1.07566 1.07873 1.0818 1.08488 1.08796 1.09105 1.09413 1.09722 1.10031 1.1034 1.1065 1.1096 1.11269 1.1158 1.11891 1.12201 1.12513 1.12824 1.13136 1.13448 1.13761 1.14074 1.14386 1.147 1.15579 1.17671 1.19776 1.21894 1.24022 1.26164 1.28317 1.30483 1.32661 1.3485 1.37162 1.39267 1.41493 1.43732 1.45982 1.48246 1.50521 1.52808 1.55108 1.57418 1.59713 1.62079 1.64427 1.66787 1.69159 1.71544 1.73941 1.7635 1.78771 1.81204 1.83649 1.86107 1.88576 1.91059 1.93553 1.96059 1.98578 1.99969 2.0365 2.07299 2.12627 2.18007 2.23438 2.28922 2.34576 2.40045 2.45683 2.51375 2.57119 2.62913 2.6876 2.74658 2.8061 2.86613 2.92667 2.98773 3.04931 3.11142 3.17404 3.23719 3.26489 3.28188 3.29893 3.316 3.33311 3.35025 3.36745 3.38466 3.40193 3.41921 3.43654 3.45392 3.47133 3.48877 3.51211 3.52378 3.54133 3.55892 3.57654 3.59422 3.61192 3.62965 3.64742 3.66523 3.6831 3.70098 3.71891 3.73686 3.75487 3.7729 3.79097 3.80908 3.82724 3.84542 3.86363 3.88189 3.9002 3.91852 3.93688 3.9553 3.97372 3.99222 4.01073 4.02928 4.03908 4.03908 4.03908 4.03908 4.03908 4.03908 4.03908 4.03908 4.03908 4.03908 4.03908 4.03908 4.03908 4.03908 4.03908 4.03908 4.03908 4.03908 4.03908 4.03908 4.03908 4.03908 4.03908 4.03908 4.03908 4.03908 4.03908 4.03908 4.03908 4.03908 4.03908 4.03908 4.03908 4.03908 4.03908 4.03908 4.03908 4.03908 4.03908 4.03908 4.03908 4.03908 4.03908 4.03908 4.03908 
24.0663 47.5038 70.596 90.6025 107.329 0.0929951 0.0878606 0.0713084 0.0587802 0.0317735 1.14477 1.23103 1.51918 2.60646 3.42018 3.61127 1.60716 0 0.363464 0.726929 1.09039 1.45386 1.81732 2.18079 2.54425 2.90771 3.27118 3.63464 3.99811 4.36157 4.72504 5.0885 5.45196 5.81543 6.17889 6.54236 6.90582 7.26929 7.63275 7.99622 8.35968 8.72314 9.08661 9.45007 9.81354 10.177 10.5405 10.9039 11.2674 11.6309 11.9943 12.3578 12.7213 13.0847 13.4482 13.8116 14.1751 14.5386 14.902 15.2655 15.629 15.9924 16.3559 16.7194 17.0828 17.4463 17.8098 18.1732 18.5367 18.9001 19.2636 19.6271 19.9905 20.354 20.7175 21.0809 21.4444 21.8079 22.1713 22.5348 22.8983 23.2617 23.6252 23.9886 24.3521 24.7156 25.079 25.4425 25.806 26.1694 26.5329 26.8964 27.2598 27.6233 27.9868 28.3502 28.7137 29.0771 29.4406 29.8041 30.1675 30.531 30.8945 31.2579 31.6214 31.9849 32.3483 32.7118 33.0753 33.4387 33.8022 34.1656 34.5291 34.8926 35.256 35.6195 35.983 36.3464 36.7099 37.0734 37.4368 37.8003 38.1638 38.5272 38.8907 39.2541 39.6176 39.9811 40.3445 40.708 41.0715 41.4349 41.7984 42.1619 42.5253 42.8888 43.2523 43.6157 43.9792 44.3426 44.7061 45.0696 45.433 45.7965 46.16 46.5234 46.8869 47.2504 47.6138 47.9773 48.3408 48.7042 49.0677 49.4311 49.7946 50.1581 50.5215 50.885 51.2485 51.6119 51.9754 52.3389 52.7023 53.0658 53.4293 53.7927 54.1562 54.5196 54.8831 55.2466 55.61 55.9735 56.337 56.7004 57.0639 57.4274 57.7908 58.1543 58.5178 58.8812 59.2447 59.6081 59.9716 60.3351 60.6985 61.062 61.4255 61.7889 62.1524 62.5159 62.8793 63.2428 63.6063 63.9697 64.3332 64.6966 65.0601 65.4236 65.787 66.1505 66.514 66.8774 67.2409 67.6044 67.9678 68.3313 68.6948 69.0582 69.4217 69.7851 70.1486 70.5121 70.8755 71.239 71.6025 71.9659 72.3294 1.14477 1.14755 1.15034 1.15313 1.15593 1.15872 1.16151 1.16432 1.16711 1.16992 1.17272 1.17553 1.17834 1.18115 1.18397 1.18677 1.1896 1.19241 1.19524 1.19806 1.20089 1.20372 1.20655 1.20938 1.21221 1.21505 1.21789 1.22074 1.22358 1.22643 1.22927 1.23212 1.23498 1.23783 1.24069 1.24355 1.24641 1.24927 1.25214 1.26217 1.27338 1.28462 1.2959 1.3072 1.31855 1.32992 1.34133 1.35278 1.36425 1.37576 1.38729 1.39887 1.41049 1.42212 1.4338 1.44546 1.45724 1.46902 1.48082 1.49266 1.50453 1.51643 1.52838 1.54034 1.55235 1.56438 1.57645 1.58855 1.60069 1.61286 1.62505 1.63729 1.64957 1.66186 1.67498 1.68656 1.69896 1.71141 1.72386 1.73637 1.74891 1.76146 1.77407 1.7867 1.79936 1.81206 1.82479 1.83756 1.85034 1.8612 1.87206 1.88293 1.89384 1.90476 1.91571 1.92669 1.93768 1.94871 1.95974 1.97081 1.98191 1.99969 1.99969 2.01531 2.02651 2.03771 2.04894 2.06019 2.07148 2.08278 2.0941 2.10554 2.11683 2.12823 2.13964 2.15108 2.16256 2.17405 2.18556 2.1971 2.20867 2.22025 2.23186 2.24348 2.25515 2.26683 2.27852 2.29028 2.30201 2.31378 2.32558 2.3374 2.34924 2.37155 2.42007 2.46898 2.51829 2.56797 2.61806 2.66852 2.71938 2.77061 2.82225 2.87427 2.92669 2.97949 3.03267 3.08625 3.14021 3.19457 3.24931 3.30437 3.35995 3.41586 3.47216 3.52884 3.5859 3.61127 3.61127 3.61127 3.61127 3.61127 3.61127 3.61127 3.61127 3.61127 3.61127 3.61127 3.61127 3.61127 3.61127 3.61127 3.61127 3.61127 3.61127 3.61127 3.61127 3.61127 3.61127 3.61127 3.61127 3.61127 3.61127 3.61127 3.61127 3.61127 3.61127 3.61127 3.61127 3.61127 3.61127 3.61127 3.61127 3.61127 3.61127 3.61127 3.61127 3.61127 3.61127 3.61127 
27.6965 49.5487 67.7192 88.9884 107.165 0.0893393 0.085807 0.0745773 0.0562058 0.0321652 1.23428 1.2981 1.50745 2.88015 3.4626 3.59152 2.67432 0 0.363464 0.726929 1.09039 1.45386 1.81732 2.18079 2.54425 2.90771 3.27118 3.63464 3.99811 4.36157 4.72504 5.0885 5.45196 5.81543 6.17889 6.54236 6.90582 7.26929 7.63275 7.99622 8.35968 8.72314 9.08661 9.45007 9.81354 10.177 10.5405 10.9039 11.2674 11.6309 11.9943 12.3578 12.7213 13.0847 13.4482 13.8116 14.1751 14.5386 14.902 15.2655 15.629 15.9924 16.3559 16.7194 17.0828 17.4463 17.8098 18.1732 18.5367 18.9001 19.2636 19.6271 19.9905 20.354 20.7175 21.0809 21.4444 21.8079 22.1713 22.5348 22.8983 23.2617 23.6252 23.9886 24.3521 24.7156 25.079 25.4425 25.806 26.1694 26.5329 26.8964 27.2598 27.6233 27.9868 28.3502 28.7137 29.0771 29.4406 29.8041 30.1675 30.531 30.8945 31.2579 31.6214 31.9849 32.3483 32.7118 33.0753 33.4387 33.8022 34.1656 34.5291 34.8926 35.256 35.6195 35.983 36.3464 36.7099 37.0734 37.4368 37.8003 38.1638 38.5272 38.8907 39.2541 39.6176 39.9811 40.3445 40.708 41.0715 41.4349 41.7984 42.1619 42.5253 42.8888 43.2523 43.6157 43.9792 44.3426 44.7061 45.0696 45.433 45.7965 46.16 46.5234 46.8869 47.2504 47.6138 47.9773 48.3408 48.7042 49.0677 49.4311 49.7946 50.1581 50.5215 50.885 51.2485 51.6119 51.9754 52.3389 52.7023 53.0658 53.4293 53.7927 54.1562 54.5196 54.8831 55.2466 55.61 55.9735 56.337 56.7004 57.0639 57.4274 57.7908 58.1543 58.5178 58.8812 59.2447 59.6081 59.9716 60.3351 60.6985 61.062 61.4255 61.7889 62.1524 62.5159 62.8793 63.2428 63.6063 63.9697 64.3332 64.6966 65.0601 65.4236 65.787 66.1505 66.514 66.8774 67.2409 67.6044 67.9678 68.3313 68.6948 69.0582 69.4217 69.7851 70.1486 70.5121 70.8755 71.239 71.6025 71.9659 72.3294 1.23428 1.23635 1.23842 1.24048 1.24255 1.24463 1.2467 1.24878 1.25086 1.25292 1.255 1.25708 1.25917 1.26125 1.26337 1.26542 1.26749 1.26958 1.27167 1.27376 1.27585 1.27794 1.28004 1.28213 1.28421 1.28631 1.28841 1.29051 1.29261 1.29471 1.29681 1.29912 1.30101 1.30311 1.30522 1.30733 1.30944 1.31155 1.31366 1.31577 1.31787 1.31999 1.32211 1.33105 1.34054 1.35004 1.35956 1.36911 1.37868 1.38827 1.39789 1.40753 1.41719 1.42687 1.43658 1.44632 1.45607 1.46584 1.47564 1.48547 1.49531 1.50517 1.51507 1.52498 1.53491 1.54486 1.55486 1.56486 1.57488 1.58494 1.595 1.60511 1.61522 1.62536 1.63552 1.64571 1.65592 1.66616 1.67641 1.68668 1.69698 1.70731 1.71765 1.72918 1.74515 1.7612 1.77729 1.79343 1.80963 1.82588 1.84219 1.85854 1.87495 1.89143 1.90795 1.92452 1.94115 1.95793 1.97457 1.99969 1.99969 2.0251 2.04205 2.05906 2.07611 2.09324 2.1104 2.12762 2.1449 2.16223 2.17962 2.19704 2.21454 2.23209 2.24969 2.26734 2.28504 2.30281 2.32061 2.33849 2.35641 2.37439 2.39242 2.4105 2.42864 2.44682 2.46507 2.49713 2.53176 2.5666 2.60161 2.63682 2.67222 2.7078 2.74358 2.77956 2.81571 2.85206 2.8886 2.92533 2.96225 2.99935 3.03667 3.07416 3.11183 3.14971 3.18778 3.22604 3.26449 3.30312 3.34194 3.38095 3.42017 3.45967 3.49915 3.53894 3.5789 3.59152 3.59152 3.59152 3.59152 3.59152 3.59152 3.59152 3.59152 3.59152 3.59152 3.59152 3.59152 3.59152 3.59152 3.59152 3.59152 3.59152 3.59152 3.59152 3.59152 3.59152 3.59152 3.59152 3.59152 3.59152 3.59152 3.59152 3.59152 3.59152 3.59152 3.59152 3.59152 3.59152 3.59152 3.59152 3.59152 3.59152 3.59152 3.59152 3.59152 3.59152 3.59152 3.59152 
28.3486 49.3424 71.6451 92.4629 107.463 0.0922728 0.088768 0.0850475 0.0580678 0.0268433 1.12964 1.19383 1.25913 2.43322 3.86374 3.86374 0.774888 0 0.363464 0.726929 1.09039 1.45386 1.81732 2.18079 2.54425 2.90771 3.27118 3.63464 3.99811 4.36157 4.72504 5.0885 5.45196 5.81543 6.17889 6.54236 6.90582 7.26929 7.63275 7.99622 8.35968 8.72314 9.08661 9.45007 9.81354 10.177 10.5405 10.9039 11.2674 11.6309 11.9943 12.3578 12.7213 13.0847 13.4482 13.8116 14.1751 14.5386 14.902 15.2655 15.629 15.9924 16.3559 16.7194 17.0828 17.4463 17.8098 18.1732 18.5367 18.9001 19.2636 19.6271 19.9905 20.354 20.7175 21.0809 21.4444 21.8079 22.1713 22.5348 22.8983 23.2617 23.6252 23.9886 24.3521 24.7156 25.079 25.4425 25.806 26.1694 26.5329 26.8964 27.2598 27.6233 27.9868 28.3502 28.7137 29.0771 29.4406 29.8041 30.1675 30.531 30.8945 31.2579 31.6214 31.9849 32.3483 32.7118 33.0753 33.4387 33.8022 34.1656 34.5291 34.8926 35.256 35.6195 35.983 36.3464 36.7099 37.0734 37.4368 37.8003 38.1638 38.5272 38.8907 39.2541 39.6176 39.9811 40.3445 40.708 41.0715 41.4349 41.7984 42.1619 42.5253 42.8888 43.2523 43.6157 43.9792 44.3426 44.7061 45.0696 45.433 45.7965 46.16 46.5234 46.8869 47.2504 47.6138 47.9773 48.3408 48.7042 49.0677 49.4311 49.7946 50.1581 50.5215 50.885 51.2485 51.6119 51.9754 52.3389 52.7023 53.0658 53.4293 53.7927 54.1562 54.5196 54.8831 55.2466 55.61 55.9735 56.337 56.7004 57.0639 57.4274 57.7908 58.1543 58.5178 58.8812 59.2447 59.6081 59.9716 60.3351 60.6985 61.062 61.4255 61.7889 62.1524 62.5159 62.8793 63.2428 63.6063 63.9697 64.3332 64.6966 65.0601 65.4236 65.787 66.1505 66.514 66.8774 67.2409 67.6044 67.9678 68.3313 68.6948 69.0582 69.4217 69.7851 70.1486 70.5121 70.8755 71.239 71.6025 71.9659 72.3294 1.12964 1.13172 1.1338 1.13588 1.13796 1.14004 1.14213 1.14421 1.1463 1.1484 1.15048 1.15257 1.15466 1.15676 1.15886 1.16095 1.16305 1.16514 1.16724 1.16934 1.17144 1.17354 1.17565 1.17776 1.17986 1.18198 1.18408 1.18619 1.1883 1.19041 1.19252 1.19464 1.19675 1.19888 1.20099 1.20311 1.20524 1.20736 1.20949 1.2116 1.21374 1.21586 1.21799 1.22012 1.22225 1.22438 1.22651 1.22864 1.23078 1.23291 1.23504 1.23719 1.23932 1.24147 1.24361 1.24575 1.2479 1.25005 1.25219 1.25433 1.25649 1.25863 1.26079 1.26294 1.26509 1.26725 1.2694 1.27156 1.27372 1.27588 1.27804 1.2802 1.28237 1.28453 1.2867 1.28887 1.29103 1.2932 1.29537 1.29754 1.29972 1.30189 1.30407 1.30625 1.30843 1.31061 1.31279 1.31497 1.31712 1.31933 1.32152 1.3237 1.32589 1.32808 1.33027 1.33247 1.33466 1.33685 1.33904 1.34125 1.34344 1.34563 1.34784 1.3687 1.39551 1.42249 1.44964 1.47698 1.5045 1.5322 1.56007 1.58811 1.61634 1.64475 1.67334 1.70209 1.73104 1.76017 1.78945 1.81894 1.84859 1.87842 1.90843 1.93862 1.96898 1.99969 2.03025 2.06115 2.09224 2.1235 2.15492 2.18654 2.21832 2.2503 2.28246 2.31477 2.34728 2.37997 2.45318 2.54051 2.62906 2.71883 2.80979 2.90199 2.99541 3.09005 3.18591 3.28298 3.38126 3.48076 3.58149 3.68343 3.7866 3.86374 3.86374 3.86374 3.86374 3.86374 3.86374 3.86374 3.86374 3.86374 3.86374 3.86374 3.86374 3.86374 3.86374 3.86374 3.86374 3.86374 3.86374 3.86374 3.86374 3.86374 3.86374 3.86374 3.86374 3.86374 3.86374 3.86374 3.86374 3.86374 3.86374 3.86374 3.86374 3.86374 3.86374 3.86374 3.86374 3.86374 3.86374 3.86374 3.86374 3.86374 3.86374 3.86374 3.86374 3.86374 3.86374 3.86374 
25.8021 48.8508 64.8752 88.4464 105.689 0.0922561 0.0887218 0.0804451 0.0592046 0.0304178 1.1416 1.20045 1.36477 2.91107 3.67997 3.67997 1.37366 0 0.363464 0.726929 1.09039 1.45386 1.81732 2.18079 2.54425 2.90771 3.27118 3.63464 3.99811 4.36157 4.72504 5.0885 5.45196 5.81543 6.17889 6.54236 6.90582 7.26929 7.63275 7.99622 8.35968 8.72314 9.08661 9.45007 9.81354 10.177 10.5405 10.9039 11.2674 11.6309 11.9943 12.3578 12.7213 13.0847 13.4482 13.8116 14.1751 14.5386 14.902 15.2655 15.629 15.9924 16.3559 16.7194 17.0828 17.4463 17.8098 18.1732 18.5367 18.9001 19.2636 19.6271 19.9905 20.354 20.7175 21.0809 21.4444 21.8079 22.1713 22.5348 22.8983 23.2617 23.6252 23.9886 24.3521 24.7156 25.079 25.4425 25.806 26.1694 26.5329 26.8964 27.2598 27.6233 27.9868 28.3502 28.7137 29.0771 29.4406 29.8041 30.1675 30.531 30.8945 31.2579 31.6214 31.9849 32.3483 32.7118 33.0753 33.4387 33.8022 34.1656 34.5291 34.8926 35.256 35.6195 35.983 36.3464 36.7099 37.0734 37.4368 37.8003 38.1638 38.5272 38.8907 39.2541 39.6176 39.9811 40.3445 40.708 41.0715 41.4349 41.7984 42.1619 42.5253 42.8888 43.2523 43.6157 43.9792 44.3426 44.7061 45.0696 45.433 45.7965 46.16 46.5234 46.8869 47.2504 47.6138 47.9773 48.3408 48.7042 49.0677 49.4311 49.7946 50.1581 50.5215 50.885 51.2485 51.6119 51.9754 52.3389 52.7023 53.0658 53.4293 53.7927 54.1562 54.5196 54.8831 55.2466 55.61 55.9735 56.337 56.7004 57.0639 57.4274 57.7908 58.1543 58.5178 58.8812 59.2447 59.6081 59.9716 60.3351 60.6985 61.062 61.4255 61.7889 62.1524 62.5159 62.8793 63.2428 63.6063 63.9697 64.3332 64.6966 65.0601 65.4236 65.787 66.1505 66.514 66.8774 67.2409 67.6044 67.9678 68.3313 68.6948 69.0582 69.4217 69.7851 70.1486 70.5121 70.8755 71.239 71.6025 71.9659 72.3294 1.1416 1.14351 1.14542 1.14733 1.14924 1.15115 1.15307 1.15498 1.15689 1.15881 1.16072 1.16264 1.16456 1.16648 1.1684 1.17032 1.17224 1.17417 1.1761 1.17802 1.17995 1.18187 1.1838 1.18574 1.18766 1.1896 1.19153 1.19346 1.1954 1.19733 1.19927 1.20121 1.20315 1.20509 1.20702 1.20897 1.21091 1.21286 1.21481 1.21674 1.21869 1.22064 1.22259 1.22698 1.23441 1.24185 1.24931 1.25678 1.26428 1.27178 1.2793 1.28683 1.29438 1.30194 1.30952 1.31712 1.32473 1.33235 1.33999 1.34764 1.3553 1.36298 1.37162 1.37839 1.38612 1.39386 1.40161 1.40939 1.41717 1.42498 1.43279 1.44062 1.44846 1.45632 1.46413 1.47209 1.47999 1.48791 1.49584 1.50379 1.51328 1.52943 1.54562 1.56189 1.57821 1.5946 1.61104 1.62754 1.64411 1.66073 1.67741 1.69416 1.71097 1.72783 1.74476 1.76174 1.7788 1.7959 1.81308 1.8303 1.84759 1.86493 1.88235 1.89983 1.91735 1.93494 1.9526 1.97031 1.98808 1.99969 2.02381 2.04178 2.05979 2.07786 2.09599 2.11419 2.13244 2.15076 2.16913 2.18758 2.20607 2.22463 2.24326 2.26193 2.28068 2.29947 2.31834 2.33726 2.38451 2.43647 2.48886 2.54171 2.59499 2.64873 2.7029 2.75752 2.81256 2.86807 2.92402 2.98041 3.03723 3.09451 3.15207 3.21039 3.269 3.32805 3.38755 3.44748 3.51211 3.56867 3.62994 3.67997 3.67997 3.67997 3.67997 3.67997 3.67997 3.67997 3.67997 3.67997 3.67997 3.67997 3.67997 3.67997 3.67997 3.67997 3.67997 3.67997 3.67997 3.67997 3.67997 3.67997 3.67997 3.67997 3.67997 3.67997 3.67997 3.67997 3.67997 3.67997 3.67997 3.67997 3.67997 3.67997 3.67997 3.67997 3.67997 3.67997 3.67997 3.67997 3.67997 3.67997 3.67997 3.67997 3.67997 3.67997 3.67997 3.67997 3.67997 3.67997 
28.1744 52.8328 72.3457 92.6173 104.843 0.0947507 0.0909718 0.0865512 0.0660775 0.0274906 1.04516 1.10237 1.16631 1.92054 3.83018 3.83018 0.939622 0 0.363464 0.726929 1.09039 1.45386 1.81732 2.18079 2.54425 2.90771 3.27118 3.63464 3.99811 4.36157 4.72504 5.0885 5.45196 5.81543 6.17889 6.54236 6.90582 7.26929 7.63275 7.99622 8.35968 8.72314 9.08661 9.45007 9.81354 10.177 10.5405 10.9039 11.2674 11.6309 11.9943 12.3578 12.7213 13.0847 13.4482 13.8116 14.1751 14.5386 14.902 15.2655 15.629 15.9924 16.3559 16.7194 17.0828 17.4463 17.8098 18.1732 18.5367 18.9001 19.2636 19.6271 19.9905 20.354 20.7175 21.0809 21.4444 21.8079 22.1713 22.5348 22.8983 23.2617 23.6252 23.9886 24.3521 24.7156 25.079 25.4425 25.806 26.1694 26.5329 26.8964 27.2598 27.6233 27.9868 28.3502 28.7137 29.0771 29.4406 29.8041 30.1675 30.531 30.8945 31.2579 31.6214 31.9849 32.3483 32.7118 33.0753 33.4387 33.8022 34.1656 34.5291 34.8926 35.256 35.6195 35.983 36.3464 36.7099 37.0734 37.4368 37.8003 38.1638 38.5272 38.8907 39.2541 39.6176 39.9811 40.3445 40.708 41.0715 41.4349 41.7984 42.1619 42.5253 42.8888 43.2523 43.6157 43.9792 44.3426 44.7061 45.0696 45.433 45.7965 46.16 46.5234 46.8869 47.2504 47.6138 47.9773 48.3408 48.7042 49.0677 49.4311 49.7946 50.1581 50.5215 50.885 51.2485 51.6119 51.9754 52.3389 52.7023 53.0658 53.4293 53.7927 54.1562 54.5196 54.8831 55.2466 55.61 55.9735 56.337 56.7004 57.0639 57.4274 57.7908 58.1543 58.5178 58.8812 59.2447 59.6081 59.9716 60.3351 60.6985 61.062 61.4255 61.7889 62.1524 62.5159 62.8793 63.2428 63.6063 63.9697 64.3332 64.6966 65.0601 65.4236 65.787 66.1505 66.514 66.8774 67.2409 67.6044 67.9678 68.3313 68.6948 69.0582 69.4217 69.7851 70.1486 70.5121 70.8755 71.239 71.6025 71.9659 72.3294 1.04516 1.04701 1.04886 1.05072 1.05258 1.05443 1.05629 1.05815 1.06002 1.06187 1.06373 1.0656 1.06746 1.06933 1.0712 1.07307 1.07494 1.0768 1.07868 1.08054 1.08242 1.0843 1.08617 1.08805 1.08962 1.0918 1.09367 1.09556 1.09744 1.09932 1.1012 1.10309 1.10498 1.10686 1.10875 1.11064 1.11253 1.11441 1.11631 1.1182 1.12009 1.12199 1.12389 1.12579 1.12768 1.12957 1.13148 1.13337 1.13528 1.13718 1.13909 1.14099 1.14289 1.14481 1.1467 1.14862 1.15115 1.15404 1.15694 1.15983 1.16273 1.16563 1.16854 1.17144 1.17436 1.17727 1.18017 1.1831 1.18601 1.18893 1.19185 1.19478 1.19771 1.20064 1.20357 1.2065 1.20944 1.21238 1.21532 1.21827 1.22121 1.22416 1.22711 1.23007 1.23302 1.23598 1.23894 1.2419 1.24487 1.24783 1.2508 1.25378 1.25675 1.25972 1.26271 1.26569 1.26867 1.27166 1.27464 1.27764 1.28063 1.28363 1.28662 1.28963 1.29262 1.29563 1.30752 1.32554 1.34363 1.36182 1.38009 1.39843 1.41687 1.43538 1.45397 1.47266 1.49142 1.51027 1.5292 1.54822 1.56731 1.5865 1.60576 1.62511 1.64454 1.66405 1.68364 1.70333 1.72309 1.74294 1.76287 1.78288 1.80297 1.82316 1.84342 1.86376 1.88419 1.9047 1.92529 1.94598 1.96674 1.98758 1.99969 2.02952 2.05063 2.7179 3.75673 3.83018 3.83018 3.83018 3.83018 3.83018 3.83018 3.83018 3.83018 3.83018 3.83018 3.83018 3.83018 3.83018 3.83018 3.83018 3.83018 3.83018 3.83018 3.83018 3.83018 3.83018 3.83018 3.83018 3.83018 3.83018 3.83018 3.83018 3.83018 3.83018 3.83018 3.83018 3.83018 3.83018 3.83018 3.83018 3.83018 3.83018 3.83018 3.83018 3.83018 3.83018 3.83018 3.83018 3.83018 3.83018 3.83018 3.83018 3.83018 3.83018 3.83018 3.83018 3.83018 3.83018 
30.4038 57.0992 76.551 92.4369 108.857 0.0912856 0.0875587 0.083856 0.0565277 0.0187202 1.1496 1.20302 1.25725 2.67532 4.29558 4.29558 0.688743 0 0.363464 0.726929 1.09039 1.45386 1.81732 2.18079 2.54425 2.90771 3.27118 3.63464 3.99811 4.36157 4.72504 5.0885 5.45196 5.81543 6.17889 6.54236 6.90582 7.26929 7.63275 7.99622 8.35968 8.72314 9.08661 9.45007 9.81354 10.177 10.5405 10.9039 11.2674 11.6309 11.9943 12.3578 12.7213 13.0847 13.4482 13.8116 14.1751 14.5386 14.902 15.2655 15.629 15.9924 16.3559 16.7194 17.0828 17.4463 17.8098 18.1732 18.5367 18.9001 19.2636 19.6271 19.9905 20.354 20.7175 21.0809 21.4444 21.8079 22.1713 22.5348 22.8983 23.2617 23.6252 23.9886 24.3521 24.7156 25.079 25.4425 25.806 26.1694 26.5329 26.8964 27.2598 27.6233 27.9868 28.3502 28.7137 29.0771 29.4406 29.8041 30.1675 30.531 30.8945 31.2579 31.6214 31.9849 32.3483 32.7118 33.0753 33.4387 33.8022 34.1656 34.5291 34.8926 35.256 35.6195 35.983 36.3464 36.7099 37.0734 37.4368 37.8003 38.1638 38.5272 38.8907 39.2541 39.6176 39.9811 40.3445 40.708 41.0715 41.4349 41.7984 42.1619 42.5253 42.8888 43.2523 43.6157 43.9792 44.3426 44.7061 45.0696 45.433 45.7965 46.16 46.5234 46.8869 47.2504 47.6138 47.9773 48.3408 48.7042 49.0677 49.4311 49.7946 50.1581 50.5215 50.885 51.2485 51.6119 51.9754 52.3389 52.7023 53.0658 53.4293 53.7927 54.1562 54.5196 54.8831 55.2466 55.61 55.9735 56.337 56.7004 57.0639 57.4274 57.7908 58.1543 58.5178 58.8812 59.2447 59.6081 59.9716 60.3351 60.6985 61.062 61.4255 61.7889 62.1524 62.5159 62.8793 63.2428 63.6063 63.9697 64.3332 64.6966 65.0601 65.4236 65.787 66.1505 66.514 66.8774 67.2409 67.6044 67.9678 68.3313 68.6948 69.0582 69.4217 69.7851 70.1486 70.5121 70.8755 71.239 71.6025 71.9659 72.3294 1.1496 1.15133 1.15307 1.15479 1.15653 1.15812 1.16 1.16174 1.16348 1.16521 1.16696 1.1687 1.17044 1.17218 1.17393 1.17568 1.17742 1.17917 1.18091 1.18266 1.18441 1.18616 1.18792 1.18966 1.19142 1.19317 1.19492 1.19668 1.19843 1.20018 1.20194 1.20371 1.20546 1.20722 1.20898 1.21075 1.2125 1.21427 1.21603 1.2178 1.21956 1.22133 1.2231 1.22486 1.22664 1.22795 1.23017 1.23195 1.23372 1.23549 1.23727 1.23905 1.24082 1.24259 1.24437 1.24615 1.24792 1.24971 1.25148 1.25327 1.25505 1.25684 1.25862 1.2604 1.2622 1.26447 1.26694 1.26943 1.27191 1.27439 1.27687 1.27935 1.28184 1.28432 1.28682 1.28931 1.29181 1.2943 1.2968 1.29912 1.30179 1.30429 1.3068 1.3093 1.3118 1.31432 1.31682 1.31934 1.32185 1.32436 1.32688 1.3294 1.33191 1.33443 1.33695 1.33948 1.34201 1.34454 1.34707 1.3496 1.35213 1.35466 1.3572 1.35973 1.36228 1.36482 1.36735 1.37162 1.37162 1.37499 1.37753 1.38009 1.38264 1.3852 1.38775 1.4009 1.44631 1.4922 1.5386 1.58549 1.6329 1.68079 1.7292 1.7781 1.82749 1.87741 1.92781 1.97877 2.03011 2.08202 2.13444 2.18734 2.24075 2.29465 2.34907 2.40398 2.46542 2.58321 2.7032 2.82539 2.94978 3.07637 3.20516 3.33612 3.46931 3.60467 3.74225 3.88201 4.02399 4.16737 4.29558 4.29558 4.29558 4.29558 4.29558 4.29558 4.29558 4.29558 4.29558 4.29558 4.29558 4.29558 4.29558 4.29558 4.29558 4.29558 4.29558 4.29558 4.29558 4.29558 4.29558 4.29558 4.29558 4.29558 4.29558 4.29558 4.29558 4.29558 4.29558 4.29558 4.29558 4.29558 4.29558 4.29558 4.29558 4.29558 4.29558 4.29558 4.29558 4.29558 4.29558 4.29558 4.29558 4.29558 4.29558 4.29558 4.29558 4.29558 4.29558 4.29558 
31.4817 58.484 79.3273 98.1123 112.526 0.0920562 0.0882386 0.0742456 0.0551552 0.017013 1.11835 1.17202 1.2265 2.22873 3.08312 4.3889 1.08919 0 0.363464 0.726929 1.09039 1.45386 1.81732 2.18079 2.54425 2.90771 3.27118 3.63464 3.99811 4.36157 4.72504 5.0885 5.45196 5.81543 6.17889 6.54236 6.90582 7.26929 7.63275 7.99622 8.35968 8.72314 9.08661 9.45007 9.81354 10.177 10.5405 10.9039 11.2674 11.6309 11.9943 12.3578 12.7213 13.0847 13.4482 13.8116 14.1751 14.5386 14.902 15.2655 15.629 15.9924 16.3559 16.7194 17.0828 17.4463 17.8098 18.1732 18.5367 18.9001 19.2636 19.6271 19.9905 20.354 20.7175 21.0809 21.4444 21.8079 22.1713 22.5348 22.8983 23.2617 23.6252 23.9886 24.3521 24.7156 25.079 25.4425 25.806 26.1694 26.5329 26.8964 27.2598 27.6233 27.9868 28.3502 28.7137 29.0771 29.4406 29.8041 30.1675 30.531 30.8945 31.2579 31.6214 31.9849 32.3483 32.7118 33.0753 33.4387 33.8022 34.1656 34.5291 34.8926 35.256 35.6195 35.983 36.3464 36.7099 37.0734 37.4368 37.8003 38.1638 38.5272 38.8907 39.2541 39.6176 39.9811 40.3445 40.708 41.0715 41.4349 41.7984 42.1619 42.5253 42.8888 43.2523 43.6157 43.9792 44.3426 44.7061 45.0696 45.433 45.7965 46.16 46.5234 46.8869 47.2504 47.6138 47.9773 48.3408 48.7042 49.0677 49.4311 49.7946 50.1581 50.5215 50.885 51.2485 51.6119 51.9754 52.3389 52.7023 53.0658 53.4293 53.7927 54.1562 54.5196 54.8831 55.2466 55.61 55.9735 56.337 56.7004 57.0639 57.4274 57.7908 58.1543 58.5178 58.8812 59.2447 59.6081 59.9716 60.3351 60.6985 61.062 61.4255 61.7889 62.1524 62.5159 62.8793 63.2428 63.6063 63.9697 64.3332 64.6966 65.0601 65.4236 65.787 66.1505 66.514 66.8774 67.2409 67.6044 67.9678 68.3313 68.6948 69.0582 69.4217 69.7851 70.1486 70.5121 70.8755 71.239 71.6025 71.9659 72.3294 1.11835 1.12008 1.12182 1.12371 1.12531 1.12705 1.1288 1.13054 1.13228 1.13403 1.13578 1.13753 1.13928 1.14103 1.14279 1.14454 1.14629 1.14805 1.1498 1.15155 1.15331 1.15508 1.15683 1.15859 1.16034 1.16212 1.16387 1.16563 1.16739 1.16917 1.17093 1.17269 1.17446 1.17623 1.178 1.17977 1.18153 1.18331 1.18508 1.18685 1.18863 1.1904 1.19218 1.19396 1.19573 1.19751 1.19929 1.20107 1.20285 1.20463 1.20642 1.2082 1.20998 1.21177 1.21356 1.21534 1.21713 1.21892 1.22071 1.2225 1.22428 1.22609 1.22795 1.22967 1.23146 1.23327 1.23506 1.23685 1.23865 1.24332 1.25359 1.26389 1.27421 1.28456 1.29495 1.30535 1.31579 1.32624 1.33674 1.34726 1.35781 1.36838 1.379 1.38962 1.40028 1.41097 1.42169 1.43243 1.44321 1.454 1.46483 1.47569 1.48657 1.49749 1.50842 1.51939 1.53039 1.54141 1.55247 1.56355 1.57465 1.58579 1.59713 1.60815 1.61937 1.63061 1.64189 1.6532 1.66452 1.67498 1.68727 1.69869 1.71014 1.72162 1.73311 1.74927 1.7694 1.78963 1.80994 1.83033 1.85079 1.87135 1.892 1.91273 1.93355 1.95445 1.97542 1.99969 2.01764 2.03888 2.06021 2.0816 2.10309 2.12467 2.14634 2.16808 2.1899 2.21182 2.23382 2.25591 2.27806 2.30032 2.32266 2.34576 2.36759 2.39018 2.41286 2.43561 2.45847 2.4814 2.50442 2.63959 2.84963 3.06618 3.28927 3.51211 3.75506 3.99775 4.24698 4.3889 4.3889 4.3889 4.3889 4.3889 4.3889 4.3889 4.3889 4.3889 4.3889 4.3889 4.3889 4.3889 4.3889 4.3889 4.3889 4.3889 4.3889 4.3889 4.3889 4.3889 4.3889 4.3889 4.3889 4.3889 4.3889 4.3889 4.3889 4.3889 4.3889 4.3889 4.3889 4.3889 4.3889 4.3889 4.3889 4.3889 4.3889 4.3889 4.3889 4.3889 
33.508 61.8417 79.8099 95.7205 112.784 0.0883083 0.0848098 0.0762992 0.056339 0.0190283 1.2375 1.28561 1.33434 2.24506 3.34331 4.27887 1.74437 0 0.363464 0.726929 1.09039 1.45386 1.81732 2.18079 2.54425 2.90771 3.27118 3.63464 3.99811 4.36157 4.72504 5.0885 5.45196 5.81543 6.17889 6.54236 6.90582 7.26929 7.63275 7.99622 8.35968 8.72314 9.08661 9.45007 9.81354 10.177 10.5405 10.9039 11.2674 11.6309 11.9943 12.3578 12.7213 13.0847 13.4482 13.8116 14.1751 14.5386 14.902 15.2655 15.629 15.9924 16.3559 16.7194 17.0828 17.4463 17.8098 18.1732 18.5367 18.9001 19.2636 19.6271 19.9905 20.354 20.7175 21.0809 21.4444 21.8079 22.1713 22.5348 22.8983 23.2617 23.6252 23.9886 24.3521 24.7156 25.079 25.4425 25.806 26.1694 26.5329 26.8964 27.2598 27.6233 27.9868 28.3502 28.7137 29.0771 29.4406 29.8041 30.1675 30.531 30.8945 31.2579 31.6214 31.9849 32.3483 32.7118 33.0753 33.4387 33.8022 34.1656 34.5291 34.8926 35.256 35.6195 35.983 36.3464 36.7099 37.0734 37.4368 37.8003 38.1638 38.5272 38.8907 39.2541 39.6176 39.9811 40.3445 40.708 41.0715 41.4349 41.7984 42.1619 42.5253 42.8888 43.2523 43.6157 43.9792 44.3426 44.7061 45.0696 45.433 45.7965 46.16 46.5234 46.8869 47.2504 47.6138 47.9773 48.3408 48.7042 49.0677 49.4311 49.7946 50.1581 50.5215 50.885 51.2485 51.6119 51.9754 52.3389 52.7023 53.0658 53.4293 53.7927 54.1562 54.5196 54.8831 55.2466 55.61 55.9735 56.337 56.7004 57.0639 57.4274 57.7908 58.1543 58.5178 58.8812 59.2447 59.6081 59.9716 60.3351 60.6985 61.062 61.4255 61.7889 62.1524 62.5159 62.8793 63.2428 63.6063 63.9697 64.3332 64.6966 65.0601 65.4236 65.787 66.1505 66.514 66.8774 67.2409 67.6044 67.9678 68.3313 68.6948 69.0582 69.4217 69.7851 70.1486 70.5121 70.8755 71.239 71.6025 71.9659 72.3294 1.2375 1.23906 1.24063 1.24219 1.24376 1.24532 1.24689 1.24845 1.25001 1.25159 1.25315 1.25471 1.25629 1.25786 1.25943 1.261 1.26257 1.26414 1.26572 1.26729 1.26887 1.27044 1.27202 1.27359 1.27517 1.27674 1.27832 1.2799 1.28148 1.28307 1.28465 1.28623 1.28781 1.28939 1.29098 1.29255 1.29415 1.29573 1.29732 1.29912 1.30049 1.30208 1.30366 1.30525 1.30685 1.30844 1.31003 1.31162 1.31321 1.3148 1.3164 1.31799 1.31959 1.32119 1.32279 1.32438 1.32597 1.32758 1.32917 1.33077 1.33237 1.33398 1.33558 1.33718 1.33878 1.34038 1.34199 1.34359 1.34521 1.34681 1.34842 1.35002 1.35163 1.35324 1.35484 1.35645 1.36303 1.37162 1.37695 1.38392 1.39091 1.39791 1.40493 1.41196 1.41899 1.42604 1.43309 1.44017 1.44725 1.45435 1.46146 1.46858 1.47571 1.48288 1.49001 1.49718 1.50437 1.51155 1.51877 1.52598 1.53321 1.54046 1.54771 1.55497 1.56225 1.56954 1.57684 1.58415 1.59148 1.59882 1.60617 1.61353 1.62091 1.62829 1.6357 1.64311 1.65051 1.65796 1.67498 1.70297 1.73042 1.75804 1.78583 1.81376 1.84186 1.87012 1.89853 1.92711 1.95586 1.98475 2.01382 2.04304 2.07242 2.10196 2.13166 2.16153 2.19155 2.22173 2.25208 2.28257 2.31324 2.34408 2.37505 2.4062 2.43751 2.48401 2.58473 2.68706 2.79098 2.89651 3.00365 3.11236 3.2227 3.33463 3.44816 3.5633 3.68003 3.79837 3.91831 4.03985 4.16298 4.27887 4.27887 4.27887 4.27887 4.27887 4.27887 4.27887 4.27887 4.27887 4.27887 4.27887 4.27887 4.27887 4.27887 4.27887 4.27887 4.27887 4.27887 4.27887 4.27887 4.27887 4.27887 4.27887 4.27887 4.27887 4.27887 4.27887 4.27887 4.27887 4.27887 4.27887 4.27887 4.27887 4.27887 4.27887 4.27887 4.27887 4.27887 4.27887 
32.7393 60.5726 80.9478 93.765 113.443 0.0932696 0.0892386 0.0729959 0.0584689 0.0279129 1.07496 1.12579 1.18095 2.28178 2.92943 3.80835 1.59197 0 0.363464 0.726929 1.09039 1.45386 1.81732 2.18079 2.54425 2.90771 3.27118 3.63464 3.99811 4.36157 4.72504 5.0885 5.45196 5.81543 6.17889 6.54236 6.90582 7.26929 7.63275 7.99622 8.35968 8.72314 9.08661 9.45007 9.81354 10.177 10.5405 10.9039 11.2674 11.6309 11.9943 12.3578 12.7213 13.0847 13.4482 13.8116 14.1751 14.5386 14.902 15.2655 15.629 15.9924 16.3559 16.7194 17.0828 17.4463 17.8098 18.1732 18.5367 18.9001 19.2636 19.6271 19.9905 20.354 20.7175 21.0809 21.4444 21.8079 22.1713 22.5348 22.8983 23.2617 23.6252 23.9886 24.3521 24.7156 25.079 25.4425 25.806 26.1694 26.5329 26.8964 27.2598 27.6233 27.9868 28.3502 28.7137 29.0771 29.4406 29.8041 30.1675 30.531 30.8945 31.2579 31.6214 31.9849 32.3483 32.7118 33.0753 33.4387 33.8022 34.1656 34.5291 34.8926 35.256 35.6195 35.983 36.3464 36.7099 37.0734 37.4368 37.8003 38.1638 38.5272 38.8907 39.2541 39.6176 39.9811 40.3445 40.708 41.0715 41.4349 41.7984 42.1619 42.5253 42.8888 43.2523 43.6157 43.9792 44.3426 44.7061 45.0696 45.433 45.7965 46.16 46.5234 46.8869 47.2504 47.6138 47.9773 48.3408 48.7042 49.0677 49.4311 49.7946 50.1581 50.5215 50.885 51.2485 51.6119 51.9754 52.3389 52.7023 53.0658 53.4293 53.7927 54.1562 54.5196 54.8831 55.2466 55.61 55.9735 56.337 56.7004 57.0639 57.4274 57.7908 58.1543 58.5178 58.8812 59.2447 59.6081 59.9716 60.3351 60.6985 61.062 61.4255 61.7889 62.1524 62.5159 62.8793 63.2428 63.6063 63.9697 64.3332 64.6966 65.0601 65.4236 65.787 66.1505 66.514 66.8774 67.2409 67.6044 67.9678 68.3313 68.6948 69.0582 69.4217 69.7851 70.1486 70.5121 70.8755 71.239 71.6025 71.9659 72.3294 1.07496 1.07496 1.075 1.07675 1.07852 1.08028 1.08205 1.08381 1.08558 1.08735 1.08962 1.09089 1.09266 1.09443 1.09619 1.09797 1.09975 1.10152 1.1033 1.10507 1.10686 1.10863 1.11041 1.1122 1.11398 1.11576 1.11754 1.11933 1.1211 1.1229 1.12469 1.12647 1.12826 1.13005 1.13184 1.13363 1.13542 1.13722 1.13901 1.14087 1.14261 1.1444 1.14619 1.148 1.1498 1.1516 1.1534 1.1552 1.15701 1.15881 1.16061 1.16242 1.16423 1.16604 1.16785 1.16966 1.17146 1.17328 1.17509 1.1769 1.17871 1.18053 1.18235 1.18415 1.18598 1.1878 1.18962 1.19145 1.19327 1.19509 1.1969 1.19873 1.20056 1.20238 1.20421 1.20603 1.21619 1.2289 1.24166 1.25448 1.2673 1.28018 1.2931 1.30608 1.31909 1.33214 1.34525 1.35839 1.37162 1.3848 1.39808 1.4114 1.42477 1.43816 1.45162 1.46511 1.47864 1.49223 1.50585 1.51951 1.53322 1.54698 1.56077 1.57462 1.5885 1.60243 1.61647 1.63041 1.64446 1.65857 1.67271 1.6869 1.70114 1.71541 1.72973 1.7441 1.7585 1.77296 1.78851 1.81237 1.83635 1.86043 1.88464 1.90895 1.9334 1.95793 1.98263 1.99969 2.03232 2.05734 2.08248 2.10774 2.13311 2.1586 2.18421 2.20993 2.23579 2.26174 2.28782 2.31401 2.34032 2.36674 2.40883 2.45414 2.49979 2.54577 2.59208 2.63873 2.68572 2.73303 2.78069 2.82869 2.87701 2.92568 2.97466 3.024 3.07365 3.12366 3.174 3.22467 3.27567 3.32701 3.37868 3.4307 3.48303 3.53572 3.58873 3.64208 3.69576 3.74978 3.80413 3.80835 3.80835 3.80835 3.80835 3.80835 3.80835 3.80835 3.80835 3.80835 3.80835 3.80835 3.80835 3.80835 3.80835 3.80835 3.80835 3.80835 3.80835 3.80835 3.80835 3.80835 3.80835 3.80835 3.80835 3.80835 3.80835 3.80835 3.80835 3.80835 
36.5861 63.9898 83.0889 95.5763 115.632 0.0905768 0.086364 0.0688434 0.0475477 0.0243603 1.16226 1.20146 1.26145 2.87143 3.33765 3.99364 1.56637 0 0.363464 0.726929 1.09039 1.45386 1.81732 2.18079 2.54425 2.90771 3.27118 3.63464 3.99811 4.36157 4.72504 5.0885 5.45196 5.81543 6.17889 6.54236 6.90582 7.26929 7.63275 7.99622 8.35968 8.72314 9.08661 9.45007 9.81354 10.177 10.5405 10.9039 11.2674 11.6309 11.9943 12.3578 12.7213 13.0847 13.4482 13.8116 14.1751 14.5386 14.902 15.2655 15.629 15.9924 16.3559 16.7194 17.0828 17.4463 17.8098 18.1732 18.5367 18.9001 19.2636 19.6271 19.9905 20.354 20.7175 21.0809 21.4444 21.8079 22.1713 22.5348 22.8983 23.2617 23.6252 23.9886 24.3521 24.7156 25.079 25.4425 25.806 26.1694 26.5329 26.8964 27.2598 27.6233 27.9868 28.3502 28.7137 29.0771 29.4406 29.8041 30.1675 30.531 30.8945 31.2579 31.6214 31.9849 32.3483 32.7118 33.0753 33.4387 33.8022 34.1656 34.5291 34.8926 35.256 35.6195 35.983 36.3464 36.7099 37.0734 37.4368 37.8003 38.1638 38.5272 38.8907 39.2541 39.6176 39.9811 40.3445 40.708 41.0715 41.4349 41.7984 42.1619 42.5253 42.8888 43.2523 43.6157 43.9792 44.3426 44.7061 45.0696 45.433 45.7965 46.16 46.5234 46.8869 47.2504 47.6138 47.9773 48.3408 48.7042 49.0677 49.4311 49.7946 50.1581 50.5215 50.885 51.2485 51.6119 51.9754 52.3389 52.7023 53.0658 53.4293 53.7927 54.1562 54.5196 54.8831 55.2466 55.61 55.9735 56.337 56.7004 57.0639 57.4274 57.7908 58.1543 58.5178 58.8812 59.2447 59.6081 59.9716 60.3351 60.6985 61.062 61.4255 61.7889 62.1524 62.5159 62.8793 63.2428 63.6063 63.9697 64.3332 64.6966 65.0601 65.4236 65.787 66.1505 66.514 66.8774 67.2409 67.6044 67.9678 68.3313 68.6948 69.0582 69.4217 69.7851 70.1486 70.5121 70.8755 71.239 71.6025 71.9659 72.3294 1.16226 1.16226 1.16226 1.16226 1.16226 1.16226 1.16226 1.16226 1.16226 1.16226 1.16226 1.16353 1.16546 1.16738 1.1693 1.17124 1.17316 1.17509 1.17702 1.17895 1.18089 1.18281 1.18476 1.18669 1.18862 1.19056 1.1925 1.19445 1.19638 1.19832 1.20027 1.2022 1.20415 1.2061 1.20805 1.20999 1.21194 1.21389 1.21584 1.21779 1.21975 1.2217 1.22365 1.22561 1.22795 1.22953 1.23149 1.23344 1.23541 1.23738 1.23934 1.2413 1.24326 1.24523 1.24719 1.24917 1.25113 1.2531 1.25507 1.25704 1.25901 1.26099 1.26298 1.26495 1.26692 1.2689 1.27088 1.27287 1.27485 1.27683 1.27882 1.2808 1.28279 1.28477 1.28676 1.28875 1.29073 1.29273 1.29472 1.29671 1.2987 1.3007 1.30269 1.31482 1.33058 1.34641 1.36229 1.37825 1.39426 1.41034 1.42649 1.44269 1.45896 1.4753 1.49169 1.50815 1.52467 1.54126 1.55792 1.57462 1.5914 1.60823 1.62514 1.64211 1.65914 1.67498 1.6934 1.71062 1.72791 1.74526 1.76267 1.78013 1.79767 1.81529 1.83294 1.85068 1.86848 1.88633 1.90425 1.92222 1.94028 1.97926 2.02976 2.08074 2.13219 2.18414 2.23657 2.28947 2.34287 2.39674 2.45111 2.50594 2.56128 2.61708 2.67338 2.73016 2.78742 2.84515 2.87826 2.90784 2.93757 2.96741 2.99738 3.02744 3.0577 3.08802 3.1185 3.14909 3.1798 3.21064 3.24161 3.27268 3.30437 3.33524 3.36669 3.39828 3.42999 3.46181 3.49377 3.52585 3.55806 3.59039 3.62284 3.6554 3.68811 3.72094 3.75389 3.78696 3.82016 3.85347 3.88693 3.9205 3.95419 3.98801 3.99364 3.99364 3.99364 3.99364 3.99364 3.99364 3.99364 3.99364 3.99364 3.99364 3.99364 3.99364 3.99364 3.99364 3.99364 3.99364 3.99364 3.99364 3.99364 3.99364 3.99364 3.99364 3.99364 3.99364 3.99364 3.99364 
37.3956 64.6627 81.207 92.3216 114.408 0.0957096 0.0922352 0.072937 0.0537392 0.029113 0.997728 1.0186 1.06534 2.6961 3.12578 3.74661 2.7039 0 0.363464 0.726929 1.09039 1.45386 1.81732 2.18079 2.54425 2.90771 3.27118 3.63464 3.99811 4.36157 4.72504 5.0885 5.45196 5.81543 6.17889 6.54236 6.90582 7.26929 7.63275 7.99622 8.35968 8.72314 9.08661 9.45007 9.81354 10.177 10.5405 10.9039 11.2674 11.6309 11.9943 12.3578 12.7213 13.0847 13.4482 13.8116 14.1751 14.5386 14.902 15.2655 15.629 15.9924 16.3559 16.7194 17.0828 17.4463 17.8098 18.1732 18.5367 18.9001 19.2636 19.6271 19.9905 20.354 20.7175 21.0809 21.4444 21.8079 22.1713 22.5348 22.8983 23.2617 23.6252 23.9886 24.3521 24.7156 25.079 25.4425 25.806 26.1694 26.5329 26.8964 27.2598 27.6233 27.9868 28.3502 28.7137 29.0771 29.4406 29.8041 30.1675 30.531 30.8945 31.2579 31.6214 31.9849 32.3483 32.7118 33.0753 33.4387 33.8022 34.1656 34.5291 34.8926 35.256 35.6195 35.983 36.3464 36.7099 37.0734 37.4368 37.8003 38.1638 38.5272 38.8907 39.2541 39.6176 39.9811 40.3445 40.708 41.0715 41.4349 41.7984 42.1619 42.5253 42.8888 43.2523 43.6157 43.9792 44.3426 44.7061 45.0696 45.433 45.7965 46.16 46.5234 46.8869 47.2504 47.6138 47.9773 48.3408 48.7042 49.0677 49.4311 49.7946 50.1581 50.5215 50.885 51.2485 51.6119 51.9754 52.3389 52.7023 53.0658 53.4293 53.7927 54.1562 54.5196 54.8831 55.2466 55.61 55.9735 56.337 56.7004 57.0639 57.4274 57.7908 58.1543 58.5178 58.8812 59.2447 59.6081 59.9716 60.3351 60.6985 61.062 61.4255 61.7889 62.1524 62.5159 62.8793 63.2428 63.6063 63.9697 64.3332 64.6966 65.0601 65.4236 65.787 66.1505 66.514 66.8774 67.2409 67.6044 67.9678 68.3313 68.6948 69.0582 69.4217 69.7851 70.1486 70.5121 70.8755 71.239 71.6025 71.9659 72.3294 0.997728 0.997728 0.997728 0.997728 0.997728 0.997728 0.997728 0.997728 0.997728 0.997728 0.997728 0.997728 0.997728 0.997728 0.997728 0.997728 0.997728 0.998019 0.999522 1.00103 1.00254 1.00405 1.00556 1.00706 1.00858 1.01009 1.0116 1.01312 1.01463 1.01615 1.01766 1.01918 1.02069 1.02246 1.02373 1.02525 1.02677 1.02829 1.02981 1.03134 1.03286 1.03437 1.0359 1.03743 1.03895 1.04048 1.042 1.04354 1.04506 1.04659 1.04811 1.04964 1.05118 1.05271 1.05424 1.05588 1.05731 1.05884 1.06037 1.06191 1.06345 1.06498 1.06652 1.06806 1.0696 1.07114 1.07271 1.07422 1.07576 1.0773 1.07885 1.0804 1.08194 1.08348 1.08502 1.08658 1.08812 1.08962 1.09122 1.09277 1.09432 1.09587 1.09743 1.09897 1.10053 1.10208 1.10364 1.10519 1.10674 1.10911 1.13027 1.15154 1.17295 1.19449 1.21615 1.23796 1.25987 1.28191 1.3041 1.3264 1.34882 1.37162 1.39407 1.41688 1.43982 1.46289 1.48608 1.50941 1.53286 1.55644 1.58014 1.60397 1.62794 1.65203 1.67498 1.70058 1.72506 1.74966 1.77438 1.81049 1.86064 1.9113 1.96247 2.01415 2.06634 2.11904 2.17225 2.22596 2.2802 2.33492 2.39017 2.44594 2.50219 2.55897 2.59429 2.62115 2.64812 2.6752 2.70238 2.72968 2.75709 2.78461 2.81225 2.83999 2.86784 2.89582 2.9239 2.95208 2.98039 3.0088 3.03732 3.06595 3.09471 3.12356 3.15253 3.18161 3.2108 3.2401 3.26951 3.29903 3.32867 3.35843 3.38829 3.41826 3.44834 3.47853 3.51211 3.53924 3.56977 3.60041 3.63115 3.66202 3.69299 3.72408 3.74661 3.74661 3.74661 3.74661 3.74661 3.74661 3.74661 3.74661 3.74661 3.74661 3.74661 3.74661 3.74661 3.74661 3.74661 3.74661 3.74661 3.74661 3.74661 3.74661 3.74661 3.74661 3.74661 3.74661 3.74661 3.74661 
42.382 67.7251 87.5114 95.215 117.291 0.091162 0.0884378 0.072809 0.0527251 0.0305492 1.14311 1.14817 1.18883 2.13279 2.91888 3.67328 1.66661 0 0.363464 0.726929 1.09039 1.45386 1.81732 2.18079 2.54425 2.90771 3.27118 3.63464 3.99811 4.36157 4.72504 5.0885 5.45196 5.81543 6.17889 6.54236 6.90582 7.26929 7.63275 7.99622 8.35968 8.72314 9.08661 9.45007 9.81354 10.177 10.5405 10.9039 11.2674 11.6309 11.9943 12.3578 12.7213 13.0847 13.4482 13.8116 14.1751 14.5386 14.902 15.2655 15.629 15.9924 16.3559 16.7194 17.0828 17.4463 17.8098 18.1732 18.5367 18.9001 19.2636 19.6271 19.9905 20.354 20.7175 21.0809 21.4444 21.8079 22.1713 22.5348 22.8983 23.2617 23.6252 23.9886 24.3521 24.7156 25.079 25.4425 25.806 26.1694 26.5329 26.8964 27.2598 27.6233 27.9868 28.3502 28.7137 29.0771 29.4406 29.8041 30.1675 30.531 30.8945 31.2579 31.6214 31.9849 32.3483 32.7118 33.0753 33.4387 33.8022 34.1656 34.5291 34.8926 35.256 35.6195 35.983 36.3464 36.7099 37.0734 37.4368 37.8003 38.1638 38.5272 38.8907 39.2541 39.6176 39.9811 40.3445 40.708 41.0715 41.4349 41.7984 42.1619 42.5253 42.8888 43.2523 43.6157 43.9792 44.3426 44.7061 45.0696 45.433 45.7965 46.16 46.5234 46.8869 47.2504 47.6138 47.9773 48.3408 48.7042 49.0677 49.4311 49.7946 50.1581 50.5215 50.885 51.2485 51.6119 51.9754 52.3389 52.7023 53.0658 53.4293 53.7927 54.1562 54.5196 54.8831 55.2466 55.61 55.9735 56.337 56.7004 57.0639 57.4274 57.7908 58.1543 58.5178 58.8812 59.2447 59.6081 59.9716 60.3351 60.6985 61.062 61.4255 61.7889 62.1524 62.5159 62.8793 63.2428 63.6063 63.9697 64.3332 64.6966 65.0601 65.4236 65.787 66.1505 66.514 66.8774 67.2409 67.6044 67.9678 68.3313 68.6948 69.0582 69.4217 69.7851 70.1486 70.5121 70.8755 71.239 71.6025 71.9659 72.3294 1.14311 1.14311 1.14311 1.14311 1.14311 1.14311 1.14311 1.14311 1.14311 1.14311 1.14311 1.14311 1.14311 1.14311 1.14311 1.14311 1.14311 1.14311 1.14311 1.14311 1.14311 1.14311 1.14311 1.14311 1.14311 1.14311 1.14311 1.1434 1.14473 1.14604 1.14736 1.14868 1.15 1.15133 1.15265 1.15397 1.15529 1.15661 1.15812 1.15926 1.16059 1.16191 1.16324 1.16456 1.16589 1.16722 1.16854 1.16987 1.1712 1.17253 1.17386 1.17519 1.17652 1.17785 1.17918 1.18051 1.18185 1.18318 1.18451 1.18585 1.18718 1.18851 1.18985 1.19119 1.19252 1.19386 1.1952 1.19653 1.19787 1.19921 1.20055 1.20189 1.20323 1.20457 1.20591 1.20725 1.20859 1.20994 1.21128 1.21262 1.21397 1.21531 1.21666 1.218 1.21935 1.2207 1.22204 1.22339 1.22474 1.22609 1.22795 1.22878 1.23013 1.23149 1.23284 1.24262 1.25528 1.26797 1.28069 1.29346 1.30628 1.31914 1.33204 1.34498 1.35797 1.37162 1.38407 1.39718 1.41034 1.42354 1.43677 1.45005 1.46338 1.47675 1.49016 1.50361 1.51711 1.53065 1.54422 1.55784 1.57152 1.58522 1.59897 1.61275 1.6266 1.64048 1.65439 1.66835 1.68236 1.69641 1.71049 1.72463 1.73881 1.75302 1.76728 1.78157 1.82817 1.99969 2.17383 2.35518 2.5422 2.63347 2.65664 2.67991 2.70325 2.72667 2.75018 2.77376 2.79744 2.82119 2.84503 2.86894 2.89294 2.91707 2.94119 2.96543 2.98976 3.01416 3.03865 3.06322 3.08787 3.11262 3.13742 3.16233 3.18732 3.21237 3.23752 3.26276 3.28805 3.31346 3.33892 3.36447 3.39011 3.41582 3.44163 3.46751 3.49348 3.51953 3.54565 3.57186 3.59816 3.62453 3.651 3.67328 3.67328 3.67328 3.67328 3.67328 3.67328 3.67328 3.67328 3.67328 3.67328 3.67328 3.67328 3.67328 3.67328 3.67328 3.67328 3.67328 
41.6501 62.9375 84.7706 95.7529 113.452 0.0928094 0.090252 0.0769482 0.0548487 0.0351034 1.08962 1.09629 1.14125 2.07251 2.78203 3.44487 2.08522 0 0.363464 0.726929 1.09039 1.45386 1.81732 2.18079 2.54425 2.90771 3.27118 3.63464 3.99811 4.36157 4.72504 5.0885 5.45196 5.81543 6.17889 6.54236 6.90582 7.26929 7.63275 7.99622 8.35968 8.72314 9.08661 9.45007 9.81354 10.177 10.5405 10.9039 11.2674 11.6309 11.9943 12.3578 12.7213 13.0847 13.4482 13.8116 14.1751 14.5386 14.902 15.2655 15.629 15.9924 16.3559 16.7194 17.0828 17.4463 17.8098 18.1732 18.5367 18.9001 19.2636 19.6271 19.9905 20.354 20.7175 21.0809 21.4444 21.8079 22.1713 22.5348 22.8983 23.2617 23.6252 23.9886 24.3521 24.7156 25.079 25.4425 25.806 26.1694 26.5329 26.8964 27.2598 27.6233 27.9868 28.3502 28.7137 29.0771 29.4406 29.8041 30.1675 30.531 30.8945 31.2579 31.6214 31.9849 32.3483 32.7118 33.0753 33.4387 33.8022 34.1656 34.5291 34.8926 35.256 35.6195 35.983 36.3464 36.7099 37.0734 37.4368 37.8003 38.1638 38.5272 38.8907 39.2541 39.6176 39.9811 40.3445 40.708 41.0715 41.4349 41.7984 42.1619 42.5253 42.8888 43.2523 43.6157 43.9792 44.3426 44.7061 45.0696 45.433 45.7965 46.16 46.5234 46.8869 47.2504 47.6138 47.9773 48.3408 48.7042 49.0677 49.4311 49.7946 50.1581 50.5215 50.885 51.2485 51.6119 51.9754 52.3389 52.7023 53.0658 53.4293 53.7927 54.1562 54.5196 54.8831 55.2466 55.61 55.9735 56.337 56.7004 57.0639 57.4274 57.7908 58.1543 58.5178 58.8812 59.2447 59.6081 59.9716 60.3351 60.6985 61.062 61.4255 61.7889 62.1524 62.5159 62.8793 63.2428 63.6063 63.9697 64.3332 64.6966 65.0601 65.4236 65.787 66.1505 66.514 66.8774 67.2409 67.6044 67.9678 68.3313 68.6948 69.0582 69.4217 69.7851 70.1486 70.5121 70.8755 71.239 71.6025 71.9659 72.3294 1.08962 1.08962 1.08962 1.08962 1.08962 1.08962 1.08962 1.08962 1.08962 1.08962 1.08962 1.08962 1.08962 1.08962 1.08962 1.08962 1.08962 1.08962 1.08962 1.08962 1.08962 1.08962 1.08962 1.08962 1.08962 1.08962 1.08962 1.09101 1.09247 1.09393 1.09538 1.09684 1.09831 1.09977 1.10123 1.10269 1.10415 1.10562 1.10708 1.10855 1.11 1.11147 1.11293 1.1144 1.11587 1.11734 1.11881 1.12028 1.12175 1.12322 1.12469 1.12616 1.12763 1.12911 1.13058 1.13206 1.13353 1.13501 1.13648 1.13796 1.13943 1.14087 1.14238 1.14386 1.14534 1.14683 1.14831 1.14979 1.15127 1.15276 1.15424 1.15572 1.15721 1.1587 1.16018 1.16167 1.16316 1.16463 1.16612 1.16761 1.1691 1.17059 1.17208 1.17674 1.18568 1.19465 1.20364 1.21264 1.22167 1.23073 1.23981 1.24891 1.25803 1.26716 1.27632 1.28551 1.29472 1.30396 1.3132 1.32248 1.33177 1.34109 1.35043 1.35979 1.37162 1.37858 1.38801 1.39746 1.40693 1.41643 1.42594 1.43548 1.44505 1.45463 1.46423 1.47386 1.4835 1.49317 1.50287 1.51259 1.52232 1.53207 1.54186 1.55166 1.56149 1.57134 1.5812 1.5911 1.601 1.61094 1.6209 1.63088 1.66048 1.72947 1.79947 1.8705 1.94255 2.01561 2.0897 2.16482 2.24095 2.31811 2.39628 2.47549 2.53618 2.56283 2.58957 2.61643 2.64339 2.67047 2.69766 2.72501 2.75237 2.77991 2.80754 2.83529 2.86316 2.89113 2.91921 2.9474 2.9757 3.00412 3.03265 3.06129 3.09005 3.11891 3.14788 3.17696 3.20617 3.23547 3.26489 3.29441 3.32407 3.35382 3.38369 3.41366 3.44374 3.44487 3.44487 3.44487 3.44487 3.44487 3.44487 3.44487 3.44487 3.44487 3.44487 3.44487 3.44487 3.44487 3.44487 3.44487 3.44487 3.44487 3.44487 3.44487 3.44487 3.44487 3.44487 3.44487 
43.3615 61.0166 85.5528 97.2149 115.112 0.0891734 0.0866851 0.0720979 0.04529 0.0255882 1.20864 1.2136 1.26852 2.71318 3.33494 3.92917 1.72109 0 0.363464 0.726929 1.09039 1.45386 1.81732 2.18079 2.54425 2.90771 3.27118 3.63464 3.99811 4.36157 4.72504 5.0885 5.45196 5.81543 6.17889 6.54236 6.90582 7.26929 7.63275 7.99622 8.35968 8.72314 9.08661 9.45007 9.81354 10.177 10.5405 10.9039 11.2674 11.6309 11.9943 12.3578 12.7213 13.0847 13.4482 13.8116 14.1751 14.5386 14.902 15.2655 15.629 15.9924 16.3559 16.7194 17.0828 17.4463 17.8098 18.1732 18.5367 18.9001 19.2636 19.6271 19.9905 20.354 20.7175 21.0809 21.4444 21.8079 22.1713 22.5348 22.8983 23.2617 23.6252 23.9886 24.3521 24.7156 25.079 25.4425 25.806 26.1694 26.5329 26.8964 27.2598 27.6233 27.9868 28.3502 28.7137 29.0771 29.4406 29.8041 30.1675 30.531 30.8945 31.2579 31.6214 31.9849 32.3483 32.7118 33.0753 33.4387 33.8022 34.1656 34.5291 34.8926 35.256 35.6195 35.983 36.3464 36.7099 37.0734 37.4368 37.8003 38.1638 38.5272 38.8907 39.2541 39.6176 39.9811 40.3445 40.708 41.0715 41.4349 41.7984 42.1619 42.5253 42.8888 43.2523 43.6157 43.9792 44.3426 44.7061 45.0696 45.433 45.7965 46.16 46.5234 46.8869 47.2504 47.6138 47.9773 48.3408 48.7042 49.0677 49.4311 49.7946 50.1581 50.5215 50.885 51.2485 51.6119 51.9754 52.3389 52.7023 53.0658 53.4293 53.7927 54.1562 54.5196 54.8831 55.2466 55.61 55.9735 56.337 56.7004 57.0639 57.4274 57.7908 58.1543 58.5178 58.8812 59.2447 59.6081 59.9716 60.3351 60.6985 61.062 61.4255 61.7889 62.1524 62.5159 62.8793 63.2428 63.6063 63.9697 64.3332 64.6966 65.0601 65.4236 65.787 66.1505 66.514 66.8774 67.2409 67.6044 67.9678 68.3313 68.6948 69.0582 69.4217 69.7851 70.1486 70.5121 70.8755 71.239 71.6025 71.9659 72.3294 1.20864 1.20864 1.20864 1.20864 1.20864 1.20864 1.20864 1.20864 1.20864 1.20864 1.20864 1.20864 1.20864 1.20864 1.20864 1.20864 1.20864 1.20864 1.20864 1.20864 1.20864 1.20864 1.20864 1.20864 1.20864 1.20864 1.20864 1.20864 1.20894 1.21072 1.2125 1.21428 1.21607 1.21784 1.21962 1.22141 1.2232 1.22499 1.22678 1.22855 1.23034 1.23213 1.23393 1.23572 1.23751 1.2393 1.24109 1.24289 1.24469 1.24648 1.24827 1.25007 1.25187 1.25368 1.25548 1.25727 1.25908 1.26088 1.26268 1.26449 1.2663 1.2681 1.26991 1.27172 1.27352 1.27534 1.27714 1.27896 1.28077 1.28259 1.28439 1.28621 1.28803 1.28985 1.29166 1.29814 1.3071 1.31608 1.3251 1.33412 1.34316 1.35224 1.36133 1.37162 1.37957 1.38871 1.39789 1.40708 1.4163 1.42553 1.43478 1.44405 1.45336 1.46267 1.47201 1.48137 1.49075 1.50014 1.50957 1.51901 1.52847 1.53796 1.54746 1.55699 1.56653 1.5761 1.58568 1.59529 1.60491 1.61457 1.62423 1.63393 1.64363 1.65337 1.66312 1.6729 1.68269 1.6925 1.70234 1.71219 1.72207 1.73197 1.74189 1.75183 1.76178 1.77177 1.78176 1.79179 1.80183 1.8119 1.83949 1.94429 2.05124 2.16037 2.27167 2.38514 2.5008 2.61863 2.73863 2.86079 2.96287 2.99067 3.01859 3.0466 3.07473 3.10197 3.1313 3.15975 3.18832 3.21698 3.24574 3.27462 3.30437 3.33269 3.36189 3.39119 3.42057 3.45012 3.47974 3.51211 3.53933 3.56927 3.59933 3.62949 3.65975 3.69013 3.72061 3.7512 3.78189 3.81269 3.8436 3.87464 3.90576 3.92917 3.92917 3.92917 3.92917 3.92917 3.92917 3.92917 3.92917 3.92917 3.92917 3.92917 3.92917 3.92917 3.92917 3.92917 3.92917 3.92917 3.92917 3.92917 3.92917 3.92917 3.92917 3.92917 3.92917 3.92917 3.92917 3.92917 
44.4958 62.1229 86.5113 97.2355 115.569 0.0893094 0.0867288 0.0724943 0.0452493 0.0310064 1.20411 1.20411 1.2603 2.60268 3.18902 3.65008 1.86728 0 0.363464 0.726929 1.09039 1.45386 1.81732 2.18079 2.54425 2.90771 3.27118 3.63464 3.99811 4.36157 4.72504 5.0885 5.45196 5.81543 6.17889 6.54236 6.90582 7.26929 7.63275 7.99622 8.35968 8.72314 9.08661 9.45007 9.81354 10.177 10.5405 10.9039 11.2674 11.6309 11.9943 12.3578 12.7213 13.0847 13.4482 13.8116 14.1751 14.5386 14.902 15.2655 15.629 15.9924 16.3559 16.7194 17.0828 17.4463 17.8098 18.1732 18.5367 18.9001 19.2636 19.6271 19.9905 20.354 20.7175 21.0809 21.4444 21.8079 22.1713 22.5348 22.8983 23.2617 23.6252 23.9886 24.3521 24.7156 25.079 25.4425 25.806 26.1694 26.5329 26.8964 27.2598 27.6233 27.9868 28.3502 28.7137 29.0771 29.4406 29.8041 30.1675 30.531 30.8945 31.2579 31.6214 31.9849 32.3483 32.7118 33.0753 33.4387 33.8022 34.1656 34.5291 34.8926 35.256 35.6195 35.983 36.3464 36.7099 37.0734 37.4368 37.8003 38.1638 38.5272 38.8907 39.2541 39.6176 39.9811 40.3445 40.708 41.0715 41.4349 41.7984 42.1619 42.5253 42.8888 43.2523 43.6157 43.9792 44.3426 44.7061 45.0696 45.433 45.7965 46.16 46.5234 46.8869 47.2504 47.6138 47.9773 48.3408 48.7042 49.0677 49.4311 49.7946 50.1581 50.5215 50.885 51.2485 51.6119 51.9754 52.3389 52.7023 53.0658 53.4293 53.7927 54.1562 54.5196 54.8831 55.2466 55.61 55.9735 56.337 56.7004 57.0639 57.4274 57.7908 58.1543 58.5178 58.8812 59.2447 59.6081 59.9716 60.3351 60.6985 61.062 61.4255 61.7889 62.1524 62.5159 62.8793 63.2428 63.6063 63.9697 64.3332 64.6966 65.0601 65.4236 65.787 66.1505 66.514 66.8774 67.2409 67.6044 67.9678 68.3313 68.6948 69.0582 69.4217 69.7851 70.1486 70.5121 70.8755 71.239 71.6025 71.9659 72.3294 1.20411 1.20411 1.20411 1.20411 1.20411 1.20411 1.20411 1.20411 1.20411 1.20411 1.20411 1.20411 1.20411 1.20411 1.20411 1.20411 1.20411 1.20411 1.20411 1.20411 1.20411 1.20411 1.20411 1.20411 1.20411 1.20411 1.20411 1.20411 1.20411 1.20411 1.20411 1.20411 1.20585 1.20771 1.20955 1.2114 1.21325 1.21511 1.21695 1.21881 1.22068 1.22253 1.22439 1.22625 1.22795 1.22997 1.23183 1.23369 1.23556 1.23742 1.23928 1.24115 1.24301 1.24488 1.24675 1.24863 1.2505 1.25237 1.25424 1.25611 1.25799 1.25986 1.26174 1.26361 1.2655 1.26738 1.26926 1.27114 1.27302 1.2749 1.27678 1.27867 1.28055 1.28245 1.28432 1.28622 1.28811 1.29 1.29583 1.30458 1.31336 1.32216 1.33098 1.33983 1.34868 1.35756 1.36647 1.37539 1.38432 1.39328 1.40226 1.41126 1.42028 1.42931 1.43837 1.44744 1.45655 1.46567 1.4748 1.48395 1.49313 1.50234 1.51155 1.52063 1.53004 1.53932 1.54862 1.55793 1.56727 1.57662 1.58599 1.59539 1.6048 1.61424 1.62369 1.63317 1.64267 1.65218 1.66171 1.67127 1.68084 1.69044 1.70005 1.70967 1.71935 1.72901 1.7387 1.74841 1.75815 1.76789 1.77767 1.78746 1.79727 1.83821 1.99969 2.14627 2.30708 2.47242 2.64228 2.81665 2.96193 2.97905 2.99621 3.01341 3.03066 3.04794 3.06526 3.08263 3.10004 3.11748 3.13497 3.15249 3.17007 3.18767 3.20532 3.22302 3.24075 3.25851 3.27633 3.29418 3.31207 3.33004 3.34798 3.366 3.38405 3.40215 3.42029 3.43847 3.45668 3.47495 3.49325 3.51211 3.52997 3.54839 3.56685 3.58536 3.6039 3.62249 3.64111 3.65008 3.65008 3.65008 3.65008 3.65008 3.65008 3.65008 3.65008 3.65008 3.65008 3.65008 3.65008 3.65008 3.65008 3.65008 3.65008 3.65008 3.65008 3.65008 3.65008 3.65008 
41.8777 60.2523 85.9907 98.4036 114.684 0.0920585 0.0889552 0.0681763 0.0426341 0.0290432 1.11395 1.12336 1.18824 2.80208 3.3182 3.75018 1.59073 0 0.363464 0.726929 1.09039 1.45386 1.81732 2.18079 2.54425 2.90771 3.27118 3.63464 3.99811 4.36157 4.72504 5.0885 5.45196 5.81543 6.17889 6.54236 6.90582 7.26929 7.63275 7.99622 8.35968 8.72314 9.08661 9.45007 9.81354 10.177 10.5405 10.9039 11.2674 11.6309 11.9943 12.3578 12.7213 13.0847 13.4482 13.8116 14.1751 14.5386 14.902 15.2655 15.629 15.9924 16.3559 16.7194 17.0828 17.4463 17.8098 18.1732 18.5367 18.9001 19.2636 19.6271 19.9905 20.354 20.7175 21.0809 21.4444 21.8079 22.1713 22.5348 22.8983 23.2617 23.6252 23.9886 24.3521 24.7156 25.079 25.4425 25.806 26.1694 26.5329 26.8964 27.2598 27.6233 27.9868 28.3502 28.7137 29.0771 29.4406 29.8041 30.1675 30.531 30.8945 31.2579 31.6214 31.9849 32.3483 32.7118 33.0753 33.4387 33.8022 34.1656 34.5291 34.8926 35.256 35.6195 35.983 36.3464 36.7099 37.0734 37.4368 37.8003 38.1638 38.5272 38.8907 39.2541 39.6176 39.9811 40.3445 40.708 41.0715 41.4349 41.7984 42.1619 42.5253 42.8888 43.2523 43.6157 43.9792 44.3426 44.7061 45.0696 45.433 45.7965 46.16 46.5234 46.8869 47.2504 47.6138 47.9773 48.3408 48.7042 49.0677 49.4311 49.7946 50.1581 50.5215 50.885 51.2485 51.6119 51.9754 52.3389 52.7023 53.0658 53.4293 53.7927 54.1562 54.5196 54.8831 55.2466 55.61 55.9735 56.337 56.7004 57.0639 57.4274 57.7908 58.1543 58.5178 58.8812 59.2447 59.6081 59.9716 60.3351 60.6985 61.062 61.4255 61.7889 62.1524 62.5159 62.8793 63.2428 63.6063 63.9697 64.3332 64.6966 65.0601 65.4236 65.787 66.1505 66.514 66.8774 67.2409 67.6044 67.9678 68.3313 68.6948 69.0582 69.4217 69.7851 70.1486 70.5121 70.8755 71.239 71.6025 71.9659 72.3294 1.11395 1.11395 1.11395 1.11395 1.11395 1.11395 1.11395 1.11395 1.11395 1.11395 1.11395 1.11395 1.11395 1.11395 1.11395 1.11395 1.11395 1.11395 1.11395 1.11395 1.11395 1.11395 1.11395 1.11395 1.11395 1.11395 1.11395 1.11579 1.11788 1.11998 1.12208 1.12418 1.12628 1.12838 1.13049 1.13259 1.13469 1.13681 1.13892 1.14102 1.14312 1.14524 1.14735 1.14949 1.15158 1.1537 1.15582 1.15812 1.16006 1.16218 1.16431 1.16643 1.16856 1.17068 1.17282 1.17494 1.17707 1.17921 1.18134 1.18347 1.1856 1.18774 1.18988 1.19202 1.19416 1.1963 1.19844 1.20059 1.20274 1.20489 1.20703 1.20918 1.21134 1.21349 1.21564 1.2273 1.24026 1.25327 1.26632 1.27941 1.29255 1.30574 1.31898 1.33225 1.34558 1.35894 1.37162 1.38581 1.39931 1.41285 1.42644 1.44008 1.45376 1.46749 1.48126 1.49507 1.50894 1.52284 1.53679 1.55079 1.56483 1.57892 1.59304 1.60722 1.62144 1.63571 1.65002 1.66438 1.67877 1.69322 1.70771 1.72225 1.73683 1.75146 1.76612 1.78084 1.7956 1.81041 1.82526 1.84016 1.8551 1.87007 1.88511 1.90018 1.91531 1.93047 1.94569 1.96095 1.99969 2.068 2.14726 2.22766 2.30921 2.3919 2.47576 2.56074 2.64687 2.73416 2.82257 2.91215 3.00277 3.08372 3.10197 3.12207 3.14131 3.16058 3.17993 3.19932 3.21876 3.23825 3.25778 3.27736 3.297 3.31668 3.33641 3.3562 3.37604 3.3959 3.41584 3.43582 3.45585 3.47591 3.49605 3.51211 3.53644 3.55673 3.57704 3.59741 3.61798 3.63831 3.65881 3.67939 3.70002 3.72067 3.74139 3.75018 3.75018 3.75018 3.75018 3.75018 3.75018 3.75018 3.75018 3.75018 3.75018 3.75018 3.75018 3.75018 3.75018 3.75018 3.75018 3.75018 3.75018 3.75018 3.75018 3.75018 3.75018 3.75018 3.75018 3.75018 
44.9999 66.0549 88.8155 98.0284 118.417 0.0928878 0.0896472 0.0619418 0.0378276 0.0151197 1.08721 1.08721 1.13623 3.3682 3.8372 4.49337 1.97625 0 0.363464 0.726929 1.09039 1.45386 1.81732 2.18079 2.54425 2.90771 3.27118 3.63464 3.99811 4.36157 4.72504 5.0885 5.45196 5.81543 6.17889 6.54236 6.90582 7.26929 7.63275 7.99622 8.35968 8.72314 9.08661 9.45007 9.81354 10.177 10.5405 10.9039 11.2674 11.6309 11.9943 12.3578 12.7213 13.0847 13.4482 13.8116 14.1751 14.5386 14.902 15.2655 15.629 15.9924 16.3559 16.7194 17.0828 17.4463 17.8098 18.1732 18.5367 18.9001 19.2636 19.6271 19.9905 20.354 20.7175 21.0809 21.4444 21.8079 22.1713 22.5348 22.8983 23.2617 23.6252 23.9886 24.3521 24.7156 25.079 25.4425 25.806 26.1694 26.5329 26.8964 27.2598 27.6233 27.9868 28.3502 28.7137 29.0771 29.4406 29.8041 30.1675 30.531 30.8945 31.2579 31.6214 31.9849 32.3483 32.7118 33.0753 33.4387 33.8022 34.1656 34.5291 34.8926 35.256 35.6195 35.983 36.3464 36.7099 37.0734 37.4368 37.8003 38.1638 38.5272 38.8907 39.2541 39.6176 39.9811 40.3445 40.708 41.0715 41.4349 41.7984 42.1619 42.5253 42.8888 43.2523 43.6157 43.9792 44.3426 44.7061 45.0696 45.433 45.7965 46.16 46.5234 46.8869 47.2504 47.6138 47.9773 48.3408 48.7042 49.0677 49.4311 49.7946 50.1581 50.5215 50.885 51.2485 51.6119 51.9754 52.3389 52.7023 53.0658 53.4293 53.7927 54.1562 54.5196 54.8831 55.2466 55.61 55.9735 56.337 56.7004 57.0639 57.4274 57.7908 58.1543 58.5178 58.8812 59.2447 59.6081 59.9716 60.3351 60.6985 61.062 61.4255 61.7889 62.1524 62.5159 62.8793 63.2428 63.6063 63.9697 64.3332 64.6966 65.0601 65.4236 65.787 66.1505 66.514 66.8774 67.2409 67.6044 67.9678 68.3313 68.6948 69.0582 69.4217 69.7851 70.1486 70.5121 70.8755 71.239 71.6025 71.9659 72.3294 1.08721 1.08721 1.08721 1.08721 1.08721 1.08721 1.08721 1.08721 1.08721 1.08721 1.08721 1.08721 1.08721 1.08721 1.08721 1.08721 1.08721 1.08721 1.08721 1.08721 1.08721 1.08721 1.08721 1.08721 1.08721 1.08721 1.08721 1.08721 1.08721 1.08721 1.08721 1.08721 1.08721 1.08721 1.08721 1.08721 1.08833 1.08962 1.09211 1.094 1.09589 1.09777 1.09966 1.10156 1.10345 1.10534 1.10724 1.10913 1.11103 1.11293 1.11483 1.11673 1.11863 1.12053 1.12244 1.12434 1.12625 1.12816 1.13006 1.13196 1.13388 1.13579 1.13771 1.13962 1.14153 1.14344 1.14536 1.14727 1.14919 1.15111 1.15304 1.15495 1.15687 1.1588 1.16072 1.16264 1.16458 1.1665 1.16842 1.17036 1.17229 1.17422 1.17616 1.17808 1.18001 1.18195 1.18389 1.18583 1.18777 1.1897 1.19164 1.20093 1.22413 1.24747 1.27096 1.2946 1.31838 1.3423 1.36636 1.39058 1.41495 1.43945 1.46413 1.4889 1.51384 1.53894 1.56418 1.58955 1.61508 1.64076 1.66658 1.69254 1.71864 1.74491 1.77131 1.79785 1.82453 1.85138 1.87837 1.9055 1.93277 1.9602 1.98776 2.01547 2.04334 2.07133 2.09949 2.12778 2.15623 2.18482 2.21348 2.33524 2.52514 2.72092 2.9226 3.13016 3.31566 3.34532 3.37509 3.40495 3.43494 3.46502 3.49523 3.52555 3.55597 3.5865 3.61715 3.64791 3.67877 3.70975 3.74085 3.77205 3.80335 3.83478 3.86631 3.89796 3.9297 3.96158 3.99356 4.02564 4.05784 4.09017 4.12257 4.15511 4.18775 4.22051 4.25336 4.28634 4.31943 4.35263 4.38593 4.41935 4.45288 4.48651 4.49337 4.49337 4.49337 4.49337 4.49337 4.49337 4.49337 4.49337 4.49337 4.49337 4.49337 4.49337 4.49337 4.49337 4.49337 4.49337 4.49337 4.49337 4.49337 4.49337 4.49337 4.49337 4.49337 4.49337 4.49337 4.49337 
44.1743 67.6088 90.7994 101.569 119.456 0.0911293 0.0883148 0.0703014 0.0456628 0.0259797 1.14417 1.14417 1.18816 1.81848 2.96746 3.90871 1.49395 0 0.363464 0.726929 1.09039 1.45386 1.81732 2.18079 2.54425 2.90771 3.27118 3.63464 3.99811 4.36157 4.72504 5.0885 5.45196 5.81543 6.17889 6.54236 6.90582 7.26929 7.63275 7.99622 8.35968 8.72314 9.08661 9.45007 9.81354 10.177 10.5405 10.9039 11.2674 11.6309 11.9943 12.3578 12.7213 13.0847 13.4482 13.8116 14.1751 14.5386 14.902 15.2655 15.629 15.9924 16.3559 16.7194 17.0828 17.4463 17.8098 18.1732 18.5367 18.9001 19.2636 19.6271 19.9905 20.354 20.7175 21.0809 21.4444 21.8079 22.1713 22.5348 22.8983 23.2617 23.6252 23.9886 24.3521 24.7156 25.079 25.4425 25.806 26.1694 26.5329 26.8964 27.2598 27.6233 27.9868 28.3502 28.7137 29.0771 29.4406 29.8041 30.1675 30.531 30.8945 31.2579 31.6214 31.9849 32.3483 32.7118 33.0753 33.4387 33.8022 34.1656 34.5291 34.8926 35.256 35.6195 35.983 36.3464 36.7099 37.0734 37.4368 37.8003 38.1638 38.5272 38.8907 39.2541 39.6176 39.9811 40.3445 40.708 41.0715 41.4349 41.7984 42.1619 42.5253 42.8888 43.2523 43.6157 43.9792 44.3426 44.7061 45.0696 45.433 45.7965 46.16 46.5234 46.8869 47.2504 47.6138 47.9773 48.3408 48.7042 49.0677 49.4311 49.7946 50.1581 50.5215 50.885 51.2485 51.6119 51.9754 52.3389 52.7023 53.0658 53.4293 53.7927 54.1562 54.5196 54.8831 55.2466 55.61 55.9735 56.337 56.7004 57.0639 57.4274 57.7908 58.1543 58.5178 58.8812 59.2447 59.6081 59.9716 60.3351 60.6985 61.062 61.4255 61.7889 62.1524 62.5159 62.8793 63.2428 63.6063 63.9697 64.3332 64.6966 65.0601 65.4236 65.787 66.1505 66.514 66.8774 67.2409 67.6044 67.9678 68.3313 68.6948 69.0582 69.4217 69.7851 70.1486 70.5121 70.8755 71.239 71.6025 71.9659 72.3294 1.14417 1.14417 1.14417 1.14417 1.14417 1.14417 1.14417 1.14417 1.14417 1.14417 1.14417 1.14417 1.14417 1.14417 1.14417 1.14417 1.14417 1.14417 1.14417 1.14417 1.14417 1.14417 1.14417 1.14417 1.14417 1.14417 1.14417 1.14417 1.14417 1.14417 1.14417 1.14417 1.14465 1.14613 1.14761 1.14909 1.15058 1.15206 1.15354 1.15502 1.15651 1.15812 1.15948 1.16096 1.16245 1.16394 1.16542 1.16691 1.1684 1.16989 1.17138 1.17287 1.17436 1.17586 1.17735 1.17884 1.18033 1.18183 1.18332 1.18482 1.18632 1.18781 1.1893 1.1908 1.1923 1.1938 1.1953 1.1968 1.19831 1.19981 1.20131 1.20281 1.20431 1.20582 1.20732 1.20883 1.21037 1.21184 1.21335 1.21486 1.21637 1.21788 1.21938 1.22089 1.2224 1.22391 1.22543 1.22694 1.22795 1.22997 1.23149 1.233 1.23452 1.23604 1.2394 1.25176 1.26417 1.27661 1.28909 1.30161 1.31417 1.32678 1.33943 1.35211 1.36485 1.3776 1.39042 1.40326 1.41615 1.42908 1.44205 1.45507 1.46811 1.48121 1.49434 1.50752 1.52063 1.53399 1.54728 1.56062 1.574 1.58742 1.60087 1.61437 1.62791 1.64149 1.65511 1.66878 1.68247 1.69621 1.71 1.72382 1.73769 1.75159 1.76554 1.77952 1.79356 1.80762 1.82173 1.83588 1.85007 1.8643 1.87858 1.91386 2.01856 2.12538 2.23429 2.34576 2.45845 2.5737 2.69106 2.81052 2.93209 2.96532 2.99312 3.02103 3.04904 3.07717 3.10539 3.13372 3.16216 3.1907 3.21937 3.24812 3.27699 3.30597 3.33505 3.36424 3.39354 3.42293 3.45244 3.48205 3.51211 3.54162 3.57155 3.60159 3.63175 3.662 3.69237 3.72284 3.75341 3.7841 3.81491 3.8458 3.8768 3.90791 3.90871 3.90871 3.90871 3.90871 3.90871 3.90871 3.90871 3.90871 3.90871 3.90871 3.90871 3.90871 3.90871 3.90871 
42.556 68.7562 90.4971 100.937 117.447 0.093973 0.0913735 0.0690533 0.0449076 0.0287093 1.05251 1.05375 1.08962 1.87235 3.05423 3.76733 1.94426 0 0.363464 0.726929 1.09039 1.45386 1.81732 2.18079 2.54425 2.90771 3.27118 3.63464 3.99811 4.36157 4.72504 5.0885 5.45196 5.81543 6.17889 6.54236 6.90582 7.26929 7.63275 7.99622 8.35968 8.72314 9.08661 9.45007 9.81354 10.177 10.5405 10.9039 11.2674 11.6309 11.9943 12.3578 12.7213 13.0847 13.4482 13.8116 14.1751 14.5386 14.902 15.2655 15.629 15.9924 16.3559 16.7194 17.0828 17.4463 17.8098 18.1732 18.5367 18.9001 19.2636 19.6271 19.9905 20.354 20.7175 21.0809 21.4444 21.8079 22.1713 22.5348 22.8983 23.2617 23.6252 23.9886 24.3521 24.7156 25.079 25.4425 25.806 26.1694 26.5329 26.8964 27.2598 27.6233 27.9868 28.3502 28.7137 29.0771 29.4406 29.8041 30.1675 30.531 30.8945 31.2579 31.6214 31.9849 32.3483 32.7118 33.0753 33.4387 33.8022 34.1656 34.5291 34.8926 35.256 35.6195 35.983 36.3464 36.7099 37.0734 37.4368 37.8003 38.1638 38.5272 38.8907 39.2541 39.6176 39.9811 40.3445 40.708 41.0715 41.4349 41.7984 42.1619 42.5253 42.8888 43.2523 43.6157 43.9792 44.3426 44.7061 45.0696 45.433 45.7965 46.16 46.5234 46.8869 47.2504 47.6138 47.9773 48.3408 48.7042 49.0677 49.4311 49.7946 50.1581 50.5215 50.885 51.2485 51.6119 51.9754 52.3389 52.7023 53.0658 53.4293 53.7927 54.1562 54.5196 54.8831 55.2466 55.61 55.9735 56.337 56.7004 57.0639 57.4274 57.7908 58.1543 58.5178 58.8812 59.2447 59.6081 59.9716 60.3351 60.6985 61.062 61.4255 61.7889 62.1524 62.5159 62.8793 63.2428 63.6063 63.9697 64.3332 64.6966 65.0601 65.4236 65.787 66.1505 66.514 66.8774 67.2409 67.6044 67.9678 68.3313 68.6948 69.0582 69.4217 69.7851 70.1486 70.5121 70.8755 71.239 71.6025 71.9659 72.3294 1.05251 1.05251 1.05251 1.05251 1.05251 1.05251 1.05251 1.05251 1.05251 1.05251 1.05251 1.05251 1.05251 1.05251 1.05251 1.05251 1.05251 1.05251 1.05251 1.05251 1.05251 1.05251 1.05251 1.05251 1.05251 1.05251 1.05251 1.05251 1.05251 1.05251 1.05301 1.05419 1.05538 1.05656 1.05775 1.05893 1.06012 1.0613 1.06249 1.06367 1.06487 1.06605 1.06723 1.06842 1.0696 1.0708 1.07199 1.07318 1.07436 1.07555 1.07675 1.07794 1.07913 1.08032 1.08151 1.08271 1.0839 1.08509 1.08628 1.08748 1.08962 1.08962 1.09107 1.09226 1.09346 1.09466 1.09585 1.09705 1.09825 1.09945 1.10064 1.10185 1.10304 1.10424 1.10545 1.10662 1.10784 1.10904 1.11025 1.11145 1.11265 1.11385 1.11507 1.11627 1.11747 1.11867 1.11987 1.12109 1.12229 1.1235 1.1247 1.12592 1.12713 1.12833 1.12954 1.13074 1.13196 1.13317 1.13438 1.13559 1.14483 1.16249 1.18023 1.19807 1.21599 1.23399 1.25209 1.27028 1.28855 1.30689 1.32534 1.34387 1.36249 1.38119 1.39999 1.41886 1.43783 1.45689 1.47603 1.49526 1.51457 1.53398 1.55347 1.57305 1.59271 1.61247 1.63231 1.65224 1.67224 1.69235 1.71253 1.73281 1.75318 1.77363 1.79424 1.81478 1.83549 1.8563 1.87718 1.89815 1.91922 1.9488 2.05802 2.17005 2.28325 2.39927 2.51754 2.63807 2.76086 2.88592 2.98145 3.00501 3.02867 3.0522 3.0762 3.10008 3.12404 3.14807 3.17219 3.19637 3.22064 3.24497 3.26939 3.29389 3.31845 3.3431 3.36782 3.39262 3.4175 3.44245 3.46749 3.49259 3.51211 3.54302 3.56836 3.59379 3.61926 3.64483 3.67047 3.6962 3.72199 3.74786 3.76733 3.76733 3.76733 3.76733 3.76733 3.76733 3.76733 3.76733 3.76733 3.76733 3.76733 3.76733 3.76733 3.76733 3.76733 3.76733 3.76733 3.76733 
39.0704 66.7897 85.6991 98.4615 113.872 0.0894994 0.0870359 0.061796 0.0420463 0.0205514 1.19781 1.2136 1.24758 2.97288 3.64515 4.19652 1.63277 0 0.363464 0.726929 1.09039 1.45386 1.81732 2.18079 2.54425 2.90771 3.27118 3.63464 3.99811 4.36157 4.72504 5.0885 5.45196 5.81543 6.17889 6.54236 6.90582 7.26929 7.63275 7.99622 8.35968 8.72314 9.08661 9.45007 9.81354 10.177 10.5405 10.9039 11.2674 11.6309 11.9943 12.3578 12.7213 13.0847 13.4482 13.8116 14.1751 14.5386 14.902 15.2655 15.629 15.9924 16.3559 16.7194 17.0828 17.4463 17.8098 18.1732 18.5367 18.9001 19.2636 19.6271 19.9905 20.354 20.7175 21.0809 21.4444 21.8079 22.1713 22.5348 22.8983 23.2617 23.6252 23.9886 24.3521 24.7156 25.079 25.4425 25.806 26.1694 26.5329 26.8964 27.2598 27.6233 27.9868 28.3502 28.7137 29.0771 29.4406 29.8041 30.1675 30.531 30.8945 31.2579 31.6214 31.9849 32.3483 32.7118 33.0753 33.4387 33.8022 34.1656 34.5291 34.8926 35.256 35.6195 35.983 36.3464 36.7099 37.0734 37.4368 37.8003 38.1638 38.5272 38.8907 39.2541 39.6176 39.9811 40.3445 40.708 41.0715 41.4349 41.7984 42.1619 42.5253 42.8888 43.2523 43.6157 43.9792 44.3426 44.7061 45.0696 45.433 45.7965 46.16 46.5234 46.8869 47.2504 47.6138 47.9773 48.3408 48.7042 49.0677 49.4311 49.7946 50.1581 50.5215 50.885 51.2485 51.6119 51.9754 52.3389 52.7023 53.0658 53.4293 53.7927 54.1562 54.5196 54.8831 55.2466 55.61 55.9735 56.337 56.7004 57.0639 57.4274 57.7908 58.1543 58.5178 58.8812 59.2447 59.6081 59.9716 60.3351 60.6985 61.062 61.4255 61.7889 62.1524 62.5159 62.8793 63.2428 63.6063 63.9697 64.3332 64.6966 65.0601 65.4236 65.787 66.1505 66.514 66.8774 67.2409 67.6044 67.9678 68.3313 68.6948 69.0582 69.4217 69.7851 70.1486 70.5121 70.8755 71.239 71.6025 71.9659 72.3294 1.19781 1.19781 1.19781 1.19781 1.19781 1.19781 1.19781 1.19781 1.19781 1.19781 1.19781 1.19781 1.19781 1.19781 1.19781 1.19781 1.19781 1.19859 1.19969 1.2008 1.2019 1.203 1.20409 1.2052 1.20631 1.2074 1.20851 1.20961 1.21072 1.21182 1.21293 1.21402 1.21514 1.21624 1.21734 1.21845 1.21956 1.22066 1.22177 1.22288 1.22398 1.2251 1.22621 1.22731 1.22795 1.22953 1.23065 1.23175 1.23287 1.23397 1.23509 1.2362 1.2373 1.23842 1.23953 1.24064 1.24176 1.24287 1.24398 1.2451 1.24621 1.24733 1.24845 1.24956 1.25068 1.25179 1.25291 1.25402 1.25514 1.25625 1.25737 1.25849 1.25961 1.26073 1.26185 1.26297 1.26409 1.26521 1.26632 1.26745 1.26856 1.26969 1.27082 1.27193 1.27306 1.27418 1.27531 1.27642 1.27755 1.27868 1.2798 1.29359 1.3212 1.34901 1.37702 1.40522 1.43362 1.46222 1.49102 1.52063 1.54916 1.57858 1.60815 1.63793 1.6679 1.69807 1.72844 1.75899 1.78975 1.8207 1.85185 1.8832 1.91475 1.94648 1.97843 1.99969 2.04289 2.07541 2.10814 2.14105 2.17417 2.20748 2.24387 2.28766 2.33178 2.37622 2.421 2.46611 2.51155 2.55733 2.60343 2.64987 2.69663 2.74372 2.79116 2.8389 2.887 2.93541 2.98416 3.03324 3.08265 3.12835 3.16989 3.21165 3.25363 3.29585 3.33828 3.38095 3.42385 3.46698 3.51211 3.55392 3.59773 3.64176 3.68602 3.73051 3.77525 3.82019 3.86536 3.91078 3.95641 4.00227 4.04836 4.09467 4.14121 4.18799 4.19652 4.19652 4.19652 4.19652 4.19652 4.19652 4.19652 4.19652 4.19652 4.19652 4.19652 4.19652 4.19652 4.19652 4.19652 4.19652 4.19652 4.19652 4.19652 4.19652 4.19652 4.19652 4.19652 4.19652 4.19652 4.19652 4.19652 4.19652 4.19652 4.19652 4.19652 4.19652 4.19652 4.19652 
41.6777 71.2898 88.092 98.2806 116.213 0.0923836 0.0896376 0.0678558 0.042536 0.0201802 1.10344 1.10879 1.14328 2.65269 3.53051 4.21653 1.21625 0 0.363464 0.726929 1.09039 1.45386 1.81732 2.18079 2.54425 2.90771 3.27118 3.63464 3.99811 4.36157 4.72504 5.0885 5.45196 5.81543 6.17889 6.54236 6.90582 7.26929 7.63275 7.99622 8.35968 8.72314 9.08661 9.45007 9.81354 10.177 10.5405 10.9039 11.2674 11.6309 11.9943 12.3578 12.7213 13.0847 13.4482 13.8116 14.1751 14.5386 14.902 15.2655 15.629 15.9924 16.3559 16.7194 17.0828 17.4463 17.8098 18.1732 18.5367 18.9001 19.2636 19.6271 19.9905 20.354 20.7175 21.0809 21.4444 21.8079 22.1713 22.5348 22.8983 23.2617 23.6252 23.9886 24.3521 24.7156 25.079 25.4425 25.806 26.1694 26.5329 26.8964 27.2598 27.6233 27.9868 28.3502 28.7137 29.0771 29.4406 29.8041 30.1675 30.531 30.8945 31.2579 31.6214 31.9849 32.3483 32.7118 33.0753 33.4387 33.8022 34.1656 34.5291 34.8926 35.256 35.6195 35.983 36.3464 36.7099 37.0734 37.4368 37.8003 38.1638 38.5272 38.8907 39.2541 39.6176 39.9811 40.3445 40.708 41.0715 41.4349 41.7984 42.1619 42.5253 42.8888 43.2523 43.6157 43.9792 44.3426 44.7061 45.0696 45.433 45.7965 46.16 46.5234 46.8869 47.2504 47.6138 47.9773 48.3408 48.7042 49.0677 49.4311 49.7946 50.1581 50.5215 50.885 51.2485 51.6119 51.9754 52.3389 52.7023 53.0658 53.4293 53.7927 54.1562 54.5196 54.8831 55.2466 55.61 55.9735 56.337 56.7004 57.0639 57.4274 57.7908 58.1543 58.5178 58.8812 59.2447 59.6081 59.9716 60.3351 60.6985 61.062 61.4255 61.7889 62.1524 62.5159 62.8793 63.2428 63.6063 63.9697 64.3332 64.6966 65.0601 65.4236 65.787 66.1505 66.514 66.8774 67.2409 67.6044 67.9678 68.3313 68.6948 69.0582 69.4217 69.7851 70.1486 70.5121 70.8755 71.239 71.6025 71.9659 72.3294 1.10344 1.10344 1.10344 1.10344 1.10344 1.10344 1.10344 1.10344 1.10344 1.10344 1.10344 1.10344 1.10344 1.10344 1.10344 1.10344 1.10344 1.10344 1.10344 1.10344 1.10344 1.10344 1.10344 1.10344 1.10344 1.10344 1.10362 1.10474 1.10586 1.10698 1.1081 1.10923 1.11035 1.11147 1.11259 1.11371 1.11483 1.11596 1.11708 1.1182 1.11933 1.12045 1.12158 1.1227 1.12371 1.12496 1.12608 1.12721 1.12833 1.12946 1.1306 1.13172 1.13285 1.13398 1.1351 1.13623 1.13737 1.1385 1.13963 1.14076 1.14189 1.14302 1.14415 1.14529 1.14642 1.14755 1.14868 1.14982 1.15096 1.15208 1.15321 1.15435 1.15549 1.15663 1.15776 1.1589 1.16004 1.16118 1.16231 1.16345 1.16459 1.16573 1.16687 1.16801 1.16915 1.17029 1.17143 1.17257 1.17371 1.17485 1.176 1.17714 1.17828 1.17943 1.18057 1.18172 1.18285 1.184 1.18515 1.1863 1.18744 1.18858 1.18973 1.19089 1.19203 1.19318 1.21762 1.24341 1.26937 1.29552 1.32184 1.34835 1.37502 1.40188 1.42892 1.45613 1.48353 1.51109 1.53885 1.56678 1.59488 1.62316 1.65163 1.68028 1.70909 1.73809 1.76726 1.79661 1.82615 1.85587 1.88575 1.91582 1.94607 1.97649 2.08542 2.23069 2.37972 2.53254 2.68916 2.84955 3.01372 3.105 3.13936 3.17389 3.20856 3.2434 3.27839 3.31354 3.34884 3.38429 3.41992 3.4557 3.49164 3.52772 3.56396 3.60038 3.63694 3.67365 3.71053 3.74757 3.78475 3.8221 3.85961 3.89729 3.9351 3.97307 4.01122 4.0495 4.08795 4.12656 4.16532 4.20424 4.21653 4.21653 4.21653 4.21653 4.21653 4.21653 4.21653 4.21653 4.21653 4.21653 4.21653 4.21653 4.21653 4.21653 4.21653 4.21653 4.21653 4.21653 4.21653 4.21653 4.21653 4.21653 4.21653 4.21653 4.21653 4.21653 4.21653 4.21653 
38.4038 69.8229 83.7121 97.9889 114.59 0.0912054 0.088276 0.0717893 0.0443513 0.0277971 1.14169 1.15851 1.19369 2.74627 3.29454 3.81432 1.56621 0 0.363464 0.726929 1.09039 1.45386 1.81732 2.18079 2.54425 2.90771 3.27118 3.63464 3.99811 4.36157 4.72504 5.0885 5.45196 5.81543 6.17889 6.54236 6.90582 7.26929 7.63275 7.99622 8.35968 8.72314 9.08661 9.45007 9.81354 10.177 10.5405 10.9039 11.2674 11.6309 11.9943 12.3578 12.7213 13.0847 13.4482 13.8116 14.1751 14.5386 14.902 15.2655 15.629 15.9924 16.3559 16.7194 17.0828 17.4463 17.8098 18.1732 18.5367 18.9001 19.2636 19.6271 19.9905 20.354 20.7175 21.0809 21.4444 21.8079 22.1713 22.5348 22.8983 23.2617 23.6252 23.9886 24.3521 24.7156 25.079 25.4425 25.806 26.1694 26.5329 26.8964 27.2598 27.6233 27.9868 28.3502 28.7137 29.0771 29.4406 29.8041 30.1675 30.531 30.8945 31.2579 31.6214 31.9849 32.3483 32.7118 33.0753 33.4387 33.8022 34.1656 34.5291 34.8926 35.256 35.6195 35.983 36.3464 36.7099 37.0734 37.4368 37.8003 38.1638 38.5272 38.8907 39.2541 39.6176 39.9811 40.3445 40.708 41.0715 41.4349 41.7984 42.1619 42.5253 42.8888 43.2523 43.6157 43.9792 44.3426 44.7061 45.0696 45.433 45.7965 46.16 46.5234 46.8869 47.2504 47.6138 47.9773 48.3408 48.7042 49.0677 49.4311 49.7946 50.1581 50.5215 50.885 51.2485 51.6119 51.9754 52.3389 52.7023 53.0658 53.4293 53.7927 54.1562 54.5196 54.8831 55.2466 55.61 55.9735 56.337 56.7004 57.0639 57.4274 57.7908 58.1543 58.5178 58.8812 59.2447 59.6081 59.9716 60.3351 60.6985 61.062 61.4255 61.7889 62.1524 62.5159 62.8793 63.2428 63.6063 63.9697 64.3332 64.6966 65.0601 65.4236 65.787 66.1505 66.514 66.8774 67.2409 67.6044 67.9678 68.3313 68.6948 69.0582 69.4217 69.7851 70.1486 70.5121 70.8755 71.239 71.6025 71.9659 72.3294 1.14169 1.14169 1.14169 1.14169 1.14169 1.14169 1.14169 1.14169 1.14169 1.14169 1.14169 1.14169 1.14169 1.14169 1.14169 1.14169 1.14185 1.14298 1.14412 1.14526 1.1464 1.14754 1.14868 1.14982 1.15096 1.15211 1.15324 1.15439 1.15552 1.15667 1.15782 1.15895 1.1601 1.16124 1.16239 1.16353 1.16467 1.16582 1.16697 1.16812 1.16926 1.17041 1.17155 1.17271 1.17385 1.175 1.17615 1.17729 1.17845 1.17959 1.18075 1.1819 1.18305 1.1842 1.18535 1.1865 1.18766 1.1888 1.18996 1.19111 1.19226 1.19342 1.19458 1.19573 1.19689 1.19804 1.1992 1.20036 1.20151 1.20267 1.20382 1.20498 1.20615 1.20729 1.20846 1.20962 1.21078 1.21194 1.2131 1.21426 1.21542 1.21658 1.21774 1.21891 1.22007 1.22123 1.22239 1.22355 1.22473 1.22589 1.22705 1.22795 1.22938 1.23055 1.23172 1.23288 1.23405 1.23521 1.23638 1.23756 1.2411 1.26365 1.28632 1.30913 1.33208 1.35516 1.37837 1.40172 1.4252 1.44882 1.47257 1.49646 1.52063 1.54464 1.56893 1.59335 1.61792 1.64261 1.66744 1.6924 1.71751 1.74274 1.7681 1.79361 1.81925 1.8642 1.92847 1.99969 2.05947 2.1262 2.19373 2.26209 2.33126 2.40124 2.47204 2.54367 2.61609 2.68935 2.76342 2.83832 2.91401 2.99053 3.02135 3.04562 3.06996 3.09437 3.11887 3.14345 3.16812 3.19285 3.21767 3.24256 3.26756 3.29261 3.31775 3.34296 3.36828 3.39366 3.41911 3.44465 3.47028 3.49598 3.52176 3.54762 3.57357 3.5996 3.62569 3.65187 3.67812 3.70449 3.73091 3.75741 3.78399 3.81067 3.81432 3.81432 3.81432 3.81432 3.81432 3.81432 3.81432 3.81432 3.81432 3.81432 3.81432 3.81432 3.81432 3.81432 3.81432 3.81432 3.81432 3.81432 3.81432 3.81432 3.81432 3.81432 3.81432 3.81432 3.81432 3.81432 
37.6467 66.6634 77.6146 95.0999 113.727 0.0902772 0.0872902 0.0700536 0.0466336 0.0289752 1.17211 1.19455 1.23391 2.95469 3.30437 3.75368 1.90246 0 0.363464 0.726929 1.09039 1.45386 1.81732 2.18079 2.54425 2.90771 3.27118 3.63464 3.99811 4.36157 4.72504 5.0885 5.45196 5.81543 6.17889 6.54236 6.90582 7.26929 7.63275 7.99622 8.35968 8.72314 9.08661 9.45007 9.81354 10.177 10.5405 10.9039 11.2674 11.6309 11.9943 12.3578 12.7213 13.0847 13.4482 13.8116 14.1751 14.5386 14.902 15.2655 15.629 15.9924 16.3559 16.7194 17.0828 17.4463 17.8098 18.1732 18.5367 18.9001 19.2636 19.6271 19.9905 20.354 20.7175 21.0809 21.4444 21.8079 22.1713 22.5348 22.8983 23.2617 23.6252 23.9886 24.3521 24.7156 25.079 25.4425 25.806 26.1694 26.5329 26.8964 27.2598 27.6233 27.9868 28.3502 28.7137 29.0771 29.4406 29.8041 30.1675 30.531 30.8945 31.2579 31.6214 31.9849 32.3483 32.7118 33.0753 33.4387 33.8022 34.1656 34.5291 34.8926 35.256 35.6195 35.983 36.3464 36.7099 37.0734 37.4368 37.8003 38.1638 38.5272 38.8907 39.2541 39.6176 39.9811 40.3445 40.708 41.0715 41.4349 41.7984 42.1619 42.5253 42.8888 43.2523 43.6157 43.9792 44.3426 44.7061 45.0696 45.433 45.7965 46.16 46.5234 46.8869 47.2504 47.6138 47.9773 48.3408 48.7042 49.0677 49.4311 49.7946 50.1581 50.5215 50.885 51.2485 51.6119 51.9754 52.3389 52.7023 53.0658 53.4293 53.7927 54.1562 54.5196 54.8831 55.2466 55.61 55.9735 56.337 56.7004 57.0639 57.4274 57.7908 58.1543 58.5178 58.8812 59.2447 59.6081 59.9716 60.3351 60.6985 61.062 61.4255 61.7889 62.1524 62.5159 62.8793 63.2428 63.6063 63.9697 64.3332 64.6966 65.0601 65.4236 65.787 66.1505 66.514 66.8774 67.2409 67.6044 67.9678 68.3313 68.6948 69.0582 69.4217 69.7851 70.1486 70.5121 70.8755 71.239 71.6025 71.9659 72.3294 1.17211 1.17211 1.17211 1.17211 1.17211 1.17211 1.17211 1.17211 1.17211 1.17211 1.17211 1.17211 1.17211 1.17211 1.17337 1.17464 1.17591 1.17718 1.17845 1.17973 1.181 1.18228 1.18355 1.18483 1.1861 1.18737 1.18866 1.18993 1.19121 1.19248 1.19376 1.19504 1.19633 1.1976 1.19888 1.20017 1.20144 1.20273 1.20401 1.20529 1.20657 1.20786 1.20914 1.21037 1.21171 1.21299 1.21427 1.21556 1.21685 1.21814 1.21942 1.22071 1.222 1.22329 1.22457 1.22587 1.22716 1.22795 1.22974 1.23103 1.23231 1.23362 1.23491 1.2362 1.23749 1.23878 1.24008 1.24137 1.24267 1.24397 1.24527 1.24655 1.24786 1.24916 1.25045 1.25175 1.25305 1.25435 1.25564 1.25695 1.25824 1.25954 1.26085 1.26215 1.26337 1.26476 1.26606 1.26737 1.26867 1.26997 1.27128 1.29451 1.33155 1.36894 1.40669 1.4448 1.48325 1.52204 1.5612 1.60072 1.64058 1.68079 1.72136 1.76227 1.80355 1.84518 1.88716 1.92192 1.95388 1.98604 2.01842 2.05097 2.08375 2.1167 2.14987 2.18322 2.21677 2.25054 2.28449 2.31865 2.353 2.38755 2.4223 2.45725 2.49245 2.52774 2.5633 2.59903 2.63498 2.67112 2.70746 2.744 2.78074 2.81768 2.85481 2.89215 2.91527 2.93753 2.95984 2.98224 3.0047 3.02723 3.04983 3.07251 3.09525 3.11807 3.14093 3.16389 3.18691 3.21 3.23315 3.25638 3.27969 3.30306 3.32648 3.34999 3.37356 3.39721 3.42092 3.44471 3.46857 3.4925 3.51211 3.54055 3.56488 3.58888 3.61315 3.63749 3.66191 3.68639 3.71093 3.73555 3.75368 3.75368 3.75368 3.75368 3.75368 3.75368 3.75368 3.75368 3.75368 3.75368 3.75368 3.75368 3.75368 3.75368 3.75368 3.75368 3.75368 3.75368 3.75368 3.75368 3.75368 3.75368 3.75368 3.75368 3.75368 3.75368 3.75368 3.75368 
37.1766 67.4787 79.6394 97.1608 115.063 0.0936445 0.0905846 0.0799619 0.0546042 0.0293255 1.06297 1.08249 1.11987 2.16214 2.76516 3.73572 2.06419 0 0.363464 0.726929 1.09039 1.45386 1.81732 2.18079 2.54425 2.90771 3.27118 3.63464 3.99811 4.36157 4.72504 5.0885 5.45196 5.81543 6.17889 6.54236 6.90582 7.26929 7.63275 7.99622 8.35968 8.72314 9.08661 9.45007 9.81354 10.177 10.5405 10.9039 11.2674 11.6309 11.9943 12.3578 12.7213 13.0847 13.4482 13.8116 14.1751 14.5386 14.902 15.2655 15.629 15.9924 16.3559 16.7194 17.0828 17.4463 17.8098 18.1732 18.5367 18.9001 19.2636 19.6271 19.9905 20.354 20.7175 21.0809 21.4444 21.8079 22.1713 22.5348 22.8983 23.2617 23.6252 23.9886 24.3521 24.7156 25.079 25.4425 25.806 26.1694 26.5329 26.8964 27.2598 27.6233 27.9868 28.3502 28.7137 29.0771 29.4406 29.8041 30.1675 30.531 30.8945 31.2579 31.6214 31.9849 32.3483 32.7118 33.0753 33.4387 33.8022 34.1656 34.5291 34.8926 35.256 35.6195 35.983 36.3464 36.7099 37.0734 37.4368 37.8003 38.1638 38.5272 38.8907 39.2541 39.6176 39.9811 40.3445 40.708 41.0715 41.4349 41.7984 42.1619 42.5253 42.8888 43.2523 43.6157 43.9792 44.3426 44.7061 45.0696 45.433 45.7965 46.16 46.5234 46.8869 47.2504 47.6138 47.9773 48.3408 48.7042 49.0677 49.4311 49.7946 50.1581 50.5215 50.885 51.2485 51.6119 51.9754 52.3389 52.7023 53.0658 53.4293 53.7927 54.1562 54.5196 54.8831 55.2466 55.61 55.9735 56.337 56.7004 57.0639 57.4274 57.7908 58.1543 58.5178 58.8812 59.2447 59.6081 59.9716 60.3351 60.6985 61.062 61.4255 61.7889 62.1524 62.5159 62.8793 63.2428 63.6063 63.9697 64.3332 64.6966 65.0601 65.4236 65.787 66.1505 66.514 66.8774 67.2409 67.6044 67.9678 68.3313 68.6948 69.0582 69.4217 69.7851 70.1486 70.5121 70.8755 71.239 71.6025 71.9659 72.3294 1.06297 1.06297 1.06297 1.06297 1.06297 1.06297 1.06297 1.06297 1.06297 1.06297 1.06297 1.06297 1.06297 1.06297 1.06297 1.06358 1.06479 1.066 1.06721 1.06842 1.06962 1.07083 1.07204 1.07326 1.07447 1.07568 1.0769 1.0781 1.07932 1.08053 1.08174 1.08296 1.08417 1.08539 1.08661 1.08782 1.08962 1.08962 1.09147 1.09269 1.09391 1.09513 1.09634 1.09757 1.09879 1.10001 1.10123 1.10245 1.10367 1.10489 1.10611 1.10733 1.10856 1.10979 1.11101 1.11224 1.11347 1.11469 1.11591 1.11714 1.11836 1.11959 1.12082 1.12205 1.12328 1.12451 1.12574 1.12696 1.1282 1.12943 1.13066 1.13189 1.13313 1.13435 1.13559 1.13682 1.13806 1.13929 1.14053 1.14177 1.143 1.14423 1.14547 1.1467 1.14794 1.14918 1.15042 1.15166 1.15289 1.15413 1.15537 1.15661 1.15812 1.1591 1.16034 1.16157 1.17128 1.18548 1.19972 1.21401 1.22795 1.24278 1.25725 1.27177 1.28634 1.30097 1.31566 1.3304 1.34519 1.36005 1.37496 1.38996 1.40494 1.42002 1.43514 1.45033 1.46557 1.48087 1.49622 1.51164 1.5271 1.5601 1.59395 1.62807 1.66244 1.69708 1.73197 1.76713 1.80254 1.83822 1.87415 1.91033 1.94679 1.9835 2.02047 2.05769 2.09519 2.13293 2.17094 2.20921 2.24773 2.28651 2.32556 2.36485 2.40443 2.44424 2.48433 2.52467 2.56408 2.60321 2.64256 2.68216 2.72201 2.76207 2.80239 2.84294 2.88372 2.92476 2.96602 3.00752 3.04926 3.09125 3.13346 3.17591 3.2186 3.26154 3.30437 3.34811 3.39175 3.43564 3.47976 3.52411 3.56872 3.61354 3.6586 3.70392 3.73572 3.73572 3.73572 3.73572 3.73572 3.73572 3.73572 3.73572 3.73572 3.73572 3.73572 3.73572 3.73572 3.73572 3.73572 3.73572 3.73572 3.73572 3.73572 3.73572 3.73572 3.73572 3.73572 3.73572 
34.547 64.2465 72.6743 92.3805 111.265 0.0889784 0.0861337 0.0724973 0.0513159 0.0317785 1.21512 1.24773 1.28479 2.83792 3.2293 3.61102 2.26753 0 0.363464 0.726929 1.09039 1.45386 1.81732 2.18079 2.54425 2.90771 3.27118 3.63464 3.99811 4.36157 4.72504 5.0885 5.45196 5.81543 6.17889 6.54236 6.90582 7.26929 7.63275 7.99622 8.35968 8.72314 9.08661 9.45007 9.81354 10.177 10.5405 10.9039 11.2674 11.6309 11.9943 12.3578 12.7213 13.0847 13.4482 13.8116 14.1751 14.5386 14.902 15.2655 15.629 15.9924 16.3559 16.7194 17.0828 17.4463 17.8098 18.1732 18.5367 18.9001 19.2636 19.6271 19.9905 20.354 20.7175 21.0809 21.4444 21.8079 22.1713 22.5348 22.8983 23.2617 23.6252 23.9886 24.3521 24.7156 25.079 25.4425 25.806 26.1694 26.5329 26.8964 27.2598 27.6233 27.9868 28.3502 28.7137 29.0771 29.4406 29.8041 30.1675 30.531 30.8945 31.2579 31.6214 31.9849 32.3483 32.7118 33.0753 33.4387 33.8022 34.1656 34.5291 34.8926 35.256 35.6195 35.983 36.3464 36.7099 37.0734 37.4368 37.8003 38.1638 38.5272 38.8907 39.2541 39.6176 39.9811 40.3445 40.708 41.0715 41.4349 41.7984 42.1619 42.5253 42.8888 43.2523 43.6157 43.9792 44.3426 44.7061 45.0696 45.433 45.7965 46.16 46.5234 46.8869 47.2504 47.6138 47.9773 48.3408 48.7042 49.0677 49.4311 49.7946 50.1581 50.5215 50.885 51.2485 51.6119 51.9754 52.3389 52.7023 53.0658 53.4293 53.7927 54.1562 54.5196 54.8831 55.2466 55.61 55.9735 56.337 56.7004 57.0639 57.4274 57.7908 58.1543 58.5178 58.8812 59.2447 59.6081 59.9716 60.3351 60.6985 61.062 61.4255 61.7889 62.1524 62.5159 62.8793 63.2428 63.6063 63.9697 64.3332 64.6966 65.0601 65.4236 65.787 66.1505 66.514 66.8774 67.2409 67.6044 67.9678 68.3313 68.6948 69.0582 69.4217 69.7851 70.1486 70.5121 70.8755 71.239 71.6025 71.9659 72.3294 1.21512 1.21512 1.21512 1.21512 1.21582 1.21702 1.21821 1.2194 1.2206 1.2218 1.22299 1.22419 1.22539 1.22658 1.22795 1.22898 1.23018 1.23137 1.23258 1.23378 1.23498 1.23618 1.23738 1.23858 1.23978 1.24098 1.24219 1.24338 1.24459 1.24579 1.247 1.2482 1.2494 1.25061 1.25182 1.25302 1.25423 1.25543 1.25664 1.25785 1.25906 1.26026 1.26147 1.26268 1.26389 1.2651 1.26631 1.26752 1.26873 1.26994 1.27116 1.27237 1.27358 1.27479 1.276 1.27722 1.27843 1.27964 1.28086 1.28208 1.28329 1.28451 1.28572 1.28694 1.28816 1.28937 1.29059 1.29181 1.29303 1.29425 1.29547 1.29669 1.29791 1.29912 1.30035 1.30157 1.30279 1.30401 1.30523 1.30646 1.30768 1.3089 1.31013 1.31979 1.3591 1.39882 1.43893 1.47942 1.52063 1.56159 1.60327 1.64534 1.68779 1.73065 1.77388 1.81121 1.83334 1.85558 1.8779 1.90035 1.92289 1.94551 1.96825 1.99969 2.01401 2.03703 2.06017 2.0834 2.10674 2.13016 2.15369 2.17733 2.20105 2.22488 2.24882 2.27284 2.29698 2.3212 2.34576 2.36996 2.39449 2.41911 2.44385 2.46866 2.4936 2.51863 2.54375 2.56898 2.5943 2.61973 2.64525 2.67089 2.69582 2.72025 2.74475 2.76934 2.79402 2.81879 2.84366 2.86862 2.89365 2.91878 2.944 2.9693 2.9947 3.02018 3.04576 3.07143 3.09718 3.12301 3.14896 3.17497 3.20108 3.22728 3.25358 3.27996 3.30642 3.33297 3.35961 3.38635 3.41318 3.4401 3.4671 3.49418 3.52136 3.54863 3.576 3.60344 3.61102 3.61102 3.61102 3.61102 3.61102 3.61102 3.61102 3.61102 3.61102 3.61102 3.61102 3.61102 3.61102 3.61102 3.61102 3.61102 3.61102 3.61102 3.61102 3.61102 3.61102 3.61102 3.61102 3.61102 3.61102 3.61102 3.61102 3.61102 3.61102 3.61102 3.61102 3.61102 
36.7743 64.7126 74.0808 96.6708 114.824 0.093538 0.0905515 0.0808806 0.0561221 0.0325425 1.06637 1.08962 1.12837 2.23411 2.67018 3.57255 2.25085 0 0.363464 0.726929 1.09039 1.45386 1.81732 2.18079 2.54425 2.90771 3.27118 3.63464 3.99811 4.36157 4.72504 5.0885 5.45196 5.81543 6.17889 6.54236 6.90582 7.26929 7.63275 7.99622 8.35968 8.72314 9.08661 9.45007 9.81354 10.177 10.5405 10.9039 11.2674 11.6309 11.9943 12.3578 12.7213 13.0847 13.4482 13.8116 14.1751 14.5386 14.902 15.2655 15.629 15.9924 16.3559 16.7194 17.0828 17.4463 17.8098 18.1732 18.5367 18.9001 19.2636 19.6271 19.9905 20.354 20.7175 21.0809 21.4444 21.8079 22.1713 22.5348 22.8983 23.2617 23.6252 23.9886 24.3521 24.7156 25.079 25.4425 25.806 26.1694 26.5329 26.8964 27.2598 27.6233 27.9868 28.3502 28.7137 29.0771 29.4406 29.8041 30.1675 30.531 30.8945 31.2579 31.6214 31.9849 32.3483 32.7118 33.0753 33.4387 33.8022 34.1656 34.5291 34.8926 35.256 35.6195 35.983 36.3464 36.7099 37.0734 37.4368 37.8003 38.1638 38.5272 38.8907 39.2541 39.6176 39.9811 40.3445 40.708 41.0715 41.4349 41.7984 42.1619 42.5253 42.8888 43.2523 43.6157 43.9792 44.3426 44.7061 45.0696 45.433 45.7965 46.16 46.5234 46.8869 47.2504 47.6138 47.9773 48.3408 48.7042 49.0677 49.4311 49.7946 50.1581 50.5215 50.885 51.2485 51.6119 51.9754 52.3389 52.7023 53.0658 53.4293 53.7927 54.1562 54.5196 54.8831 55.2466 55.61 55.9735 56.337 56.7004 57.0639 57.4274 57.7908 58.1543 58.5178 58.8812 59.2447 59.6081 59.9716 60.3351 60.6985 61.062 61.4255 61.7889 62.1524 62.5159 62.8793 63.2428 63.6063 63.9697 64.3332 64.6966 65.0601 65.4236 65.787 66.1505 66.514 66.8774 67.2409 67.6044 67.9678 68.3313 68.6948 69.0582 69.4217 69.7851 70.1486 70.5121 70.8755 71.239 71.6025 71.9659 72.3294 1.06637 1.06637 1.06637 1.06637 1.06637 1.06637 1.06637 1.06637 1.06637 1.06637 1.06637 1.06637 1.06637 1.06637 1.06726 1.06855 1.06983 1.07111 1.0724 1.07368 1.07496 1.07626 1.07754 1.07882 1.08011 1.0814 1.08268 1.08398 1.08527 1.08656 1.08784 1.08962 1.08962 1.09171 1.09301 1.0943 1.09559 1.09688 1.09819 1.09947 1.10077 1.10207 1.10336 1.10466 1.10595 1.10726 1.10855 1.10984 1.11115 1.11244 1.11375 1.11504 1.11634 1.11764 1.11894 1.12025 1.12155 1.12286 1.12415 1.12546 1.12676 1.12806 1.12938 1.13068 1.13199 1.13329 1.13461 1.13591 1.13722 1.13853 1.13983 1.14115 1.14245 1.14377 1.14508 1.14639 1.1477 1.14901 1.15033 1.15164 1.15296 1.15427 1.15558 1.1569 1.15812 1.15953 1.16085 1.16216 1.16834 1.18625 1.20427 1.22236 1.24054 1.25882 1.27718 1.29563 1.31416 1.33279 1.35151 1.37162 1.3892 1.40818 1.42726 1.44641 1.46565 1.485 1.50532 1.52662 1.54805 1.56957 1.59121 1.61294 1.63479 1.65674 1.67879 1.70095 1.72321 1.74559 1.76807 1.79065 1.81333 1.83613 1.85903 1.88203 1.90515 1.92836 1.95169 1.97511 1.99969 2.02229 2.04603 2.06989 2.09384 2.1179 2.14207 2.16634 2.19072 2.21521 2.2398 2.26449 2.2893 2.3142 2.33922 2.36433 2.38956 2.41488 2.44033 2.46587 2.49764 2.53126 2.56507 2.59903 2.6332 2.66754 2.70205 2.73675 2.77164 2.80669 2.84193 2.87735 2.91293 2.94871 2.98467 3.0208 3.05711 3.0936 3.13028 3.16713 3.20417 3.24137 3.27878 3.31634 3.35408 3.39202 3.43012 3.46841 3.51211 3.54553 3.57255 3.57255 3.57255 3.57255 3.57255 3.57255 3.57255 3.57255 3.57255 3.57255 3.57255 3.57255 3.57255 3.57255 3.57255 3.57255 3.57255 3.57255 3.57255 3.57255 3.57255 3.57255 
36.0984 67.2262 74.1005 96.5828 111.895 0.0885281 0.0858314 0.070512 0.0543484 0.0265129 1.23014 1.25543 1.2889 2.43673 3.04713 3.88092 2.09144 0 0.363464 0.726929 1.09039 1.45386 1.81732 2.18079 2.54425 2.90771 3.27118 3.63464 3.99811 4.36157 4.72504 5.0885 5.45196 5.81543 6.17889 6.54236 6.90582 7.26929 7.63275 7.99622 8.35968 8.72314 9.08661 9.45007 9.81354 10.177 10.5405 10.9039 11.2674 11.6309 11.9943 12.3578 12.7213 13.0847 13.4482 13.8116 14.1751 14.5386 14.902 15.2655 15.629 15.9924 16.3559 16.7194 17.0828 17.4463 17.8098 18.1732 18.5367 18.9001 19.2636 19.6271 19.9905 20.354 20.7175 21.0809 21.4444 21.8079 22.1713 22.5348 22.8983 23.2617 23.6252 23.9886 24.3521 24.7156 25.079 25.4425 25.806 26.1694 26.5329 26.8964 27.2598 27.6233 27.9868 28.3502 28.7137 29.0771 29.4406 29.8041 30.1675 30.531 30.8945 31.2579 31.6214 31.9849 32.3483 32.7118 33.0753 33.4387 33.8022 34.1656 34.5291 34.8926 35.256 35.6195 35.983 36.3464 36.7099 37.0734 37.4368 37.8003 38.1638 38.5272 38.8907 39.2541 39.6176 39.9811 40.3445 40.708 41.0715 41.4349 41.7984 42.1619 42.5253 42.8888 43.2523 43.6157 43.9792 44.3426 44.7061 45.0696 45.433 45.7965 46.16 46.5234 46.8869 47.2504 47.6138 47.9773 48.3408 48.7042 49.0677 49.4311 49.7946 50.1581 50.5215 50.885 51.2485 51.6119 51.9754 52.3389 52.7023 53.0658 53.4293 53.7927 54.1562 54.5196 54.8831 55.2466 55.61 55.9735 56.337 56.7004 57.0639 57.4274 57.7908 58.1543 58.5178 58.8812 59.2447 59.6081 59.9716 60.3351 60.6985 61.062 61.4255 61.7889 62.1524 62.5159 62.8793 63.2428 63.6063 63.9697 64.3332 64.6966 65.0601 65.4236 65.787 66.1505 66.514 66.8774 67.2409 67.6044 67.9678 68.3313 68.6948 69.0582 69.4217 69.7851 70.1486 70.5121 70.8755 71.239 71.6025 71.9659 72.3294 1.23014 1.23014 1.23014 1.23014 1.23014 1.23014 1.23014 1.23014 1.23089 1.23197 1.23306 1.23414 1.23522 1.2363 1.23739 1.23847 1.23955 1.24064 1.24172 1.24281 1.2439 1.24498 1.24606 1.24715 1.24824 1.24932 1.2504 1.2515 1.25258 1.25368 1.25476 1.25585 1.25693 1.25803 1.25911 1.26021 1.26129 1.26238 1.26337 1.26457 1.26566 1.26675 1.26784 1.26893 1.27002 1.27111 1.27221 1.2733 1.2744 1.27549 1.27658 1.27768 1.27878 1.27987 1.28097 1.28206 1.28316 1.28425 1.28535 1.28645 1.28754 1.28865 1.28974 1.29084 1.29194 1.29304 1.29413 1.29524 1.29634 1.29744 1.29854 1.29965 1.30074 1.30185 1.30294 1.30405 1.30515 1.30626 1.30736 1.30845 1.30956 1.31066 1.31177 1.31288 1.31398 1.31508 1.3162 1.3173 1.3184 1.31951 1.32062 1.34444 1.42953 1.5164 1.60508 1.69554 1.78779 1.88139 1.89436 1.90734 1.92037 1.93343 1.94653 1.95965 1.97281 1.98601 1.99969 2.01248 2.02577 2.0391 2.05246 2.06586 2.07927 2.09274 2.10622 2.11976 2.13331 2.14691 2.16052 2.17419 2.18788 2.20161 2.21537 2.22916 2.24298 2.25683 2.27073 2.28466 2.29861 2.31261 2.32663 2.34069 2.35478 2.36891 2.38307 2.39725 2.41148 2.42574 2.44003 2.45435 2.46872 2.4831 2.49753 2.51199 2.5268 2.541 2.57967 2.64379 2.70855 2.77395 2.83999 2.90665 2.97395 3.04189 3.11045 3.17966 3.24949 3.31995 3.39107 3.46279 3.53515 3.60817 3.6818 3.75608 3.83098 3.88092 3.88092 3.88092 3.88092 3.88092 3.88092 3.88092 3.88092 3.88092 3.88092 3.88092 3.88092 3.88092 3.88092 3.88092 3.88092 3.88092 3.88092 3.88092 3.88092 3.88092 3.88092 3.88092 3.88092 3.88092 3.88092 3.88092 3.88092 3.88092 3.88092 3.88092 3.88092 3.88092 3.88092 3.88092 
37.9703 65.5573 73.1136 96.2429 111.736 0.0926977 0.0888932 0.0749013 0.053357 0.0212982 1.09332 1.11818 1.17046 2.46932 3.45634 4.15639 1.05646 0 0.363464 0.726929 1.09039 1.45386 1.81732 2.18079 2.54425 2.90771 3.27118 3.63464 3.99811 4.36157 4.72504 5.0885 5.45196 5.81543 6.17889 6.54236 6.90582 7.26929 7.63275 7.99622 8.35968 8.72314 9.08661 9.45007 9.81354 10.177 10.5405 10.9039 11.2674 11.6309 11.9943 12.3578 12.7213 13.0847 13.4482 13.8116 14.1751 14.5386 14.902 15.2655 15.629 15.9924 16.3559 16.7194 17.0828 17.4463 17.8098 18.1732 18.5367 18.9001 19.2636 19.6271 19.9905 20.354 20.7175 21.0809 21.4444 21.8079 22.1713 22.5348 22.8983 23.2617 23.6252 23.9886 24.3521 24.7156 25.079 25.4425 25.806 26.1694 26.5329 26.8964 27.2598 27.6233 27.9868 28.3502 28.7137 29.0771 29.4406 29.8041 30.1675 30.531 30.8945 31.2579 31.6214 31.9849 32.3483 32.7118 33.0753 33.4387 33.8022 34.1656 34.5291 34.8926 35.256 35.6195 35.983 36.3464 36.7099 37.0734 37.4368 37.8003 38.1638 38.5272 38.8907 39.2541 39.6176 39.9811 40.3445 40.708 41.0715 41.4349 41.7984 42.1619 42.5253 42.8888 43.2523 43.6157 43.9792 44.3426 44.7061 45.0696 45.433 45.7965 46.16 46.5234 46.8869 47.2504 47.6138 47.9773 48.3408 48.7042 49.0677 49.4311 49.7946 50.1581 50.5215 50.885 51.2485 51.6119 51.9754 52.3389 52.7023 53.0658 53.4293 53.7927 54.1562 54.5196 54.8831 55.2466 55.61 55.9735 56.337 56.7004 57.0639 57.4274 57.7908 58.1543 58.5178 58.8812 59.2447 59.6081 59.9716 60.3351 60.6985 61.062 61.4255 61.7889 62.1524 62.5159 62.8793 63.2428 63.6063 63.9697 64.3332 64.6966 65.0601 65.4236 65.787 66.1505 66.514 66.8774 67.2409 67.6044 67.9678 68.3313 68.6948 69.0582 69.4217 69.7851 70.1486 70.5121 70.8755 71.239 71.6025 71.9659 72.3294 1.09332 1.09332 1.09332 1.09332 1.09332 1.09332 1.09332 1.09332 1.09332 1.09332 1.09332 1.09332 1.09332 1.09332 1.09332 1.09332 1.09348 1.09517 1.09686 1.09853 1.10023 1.10191 1.1036 1.10529 1.10698 1.10867 1.11036 1.11205 1.11375 1.11543 1.11713 1.11882 1.12052 1.12222 1.12391 1.12561 1.12731 1.12901 1.13072 1.13242 1.13412 1.13583 1.13753 1.13924 1.14087 1.14264 1.14436 1.14606 1.14777 1.14949 1.15119 1.1529 1.15461 1.15633 1.15812 1.15976 1.16147 1.16318 1.1649 1.16662 1.16834 1.17006 1.17178 1.17351 1.17523 1.17695 1.17868 1.1804 1.18212 1.18385 1.18557 1.1873 1.18903 1.19076 1.1925 1.19422 1.19596 1.19769 1.19942 1.20115 1.20289 1.20463 1.20636 1.2081 1.20984 1.21158 1.21332 1.21507 1.2168 1.23509 1.28613 1.33786 1.39029 1.4434 1.49719 1.55167 1.60684 1.66271 1.71543 1.73309 1.75084 1.76864 1.78651 1.80446 1.82245 1.84052 1.85866 1.87686 1.89513 1.91347 1.93187 1.95034 1.96887 1.98748 1.99969 2.02488 2.04367 2.06254 2.08147 2.10047 2.11953 2.13865 2.15786 2.17711 2.19645 2.21585 2.23532 2.25483 2.27442 2.29408 2.31381 2.3336 2.35346 2.37339 2.39337 2.41344 2.43355 2.45375 2.474 2.49433 2.51471 2.53518 2.55569 2.57627 2.61324 2.70138 2.79066 2.88113 2.97279 3.06563 3.15966 3.25485 3.35124 3.44879 3.54753 3.64744 3.74855 3.85081 3.95429 4.05892 4.15639 4.15639 4.15639 4.15639 4.15639 4.15639 4.15639 4.15639 4.15639 4.15639 4.15639 4.15639 4.15639 4.15639 4.15639 4.15639 4.15639 4.15639 4.15639 4.15639 4.15639 4.15639 4.15639 4.15639 4.15639 4.15639 4.15639 4.15639 4.15639 4.15639 4.15639 4.15639 4.15639 4.15639 4.15639 4.15639 4.15639 4.15639 4.15639 4.15639 
33.7528 63.2362 71.6388 95.8234 107.832 0.09613 0.0916863 0.0834283 0.0585899 0.0275098 0.984596 1.02686 1.08276 2.15998 3.56557 3.82918 1.96783 0 0.363464 0.726929 1.09039 1.45386 1.81732 2.18079 2.54425 2.90771 3.27118 3.63464 3.99811 4.36157 4.72504 5.0885 5.45196 5.81543 6.17889 6.54236 6.90582 7.26929 7.63275 7.99622 8.35968 8.72314 9.08661 9.45007 9.81354 10.177 10.5405 10.9039 11.2674 11.6309 11.9943 12.3578 12.7213 13.0847 13.4482 13.8116 14.1751 14.5386 14.902 15.2655 15.629 15.9924 16.3559 16.7194 17.0828 17.4463 17.8098 18.1732 18.5367 18.9001 19.2636 19.6271 19.9905 20.354 20.7175 21.0809 21.4444 21.8079 22.1713 22.5348 22.8983 23.2617 23.6252 23.9886 24.3521 24.7156 25.079 25.4425 25.806 26.1694 26.5329 26.8964 27.2598 27.6233 27.9868 28.3502 28.7137 29.0771 29.4406 29.8041 30.1675 30.531 30.8945 31.2579 31.6214 31.9849 32.3483 32.7118 33.0753 33.4387 33.8022 34.1656 34.5291 34.8926 35.256 35.6195 35.983 36.3464 36.7099 37.0734 37.4368 37.8003 38.1638 38.5272 38.8907 39.2541 39.6176 39.9811 40.3445 40.708 41.0715 41.4349 41.7984 42.1619 42.5253 42.8888 43.2523 43.6157 43.9792 44.3426 44.7061 45.0696 45.433 45.7965 46.16 46.5234 46.8869 47.2504 47.6138 47.9773 48.3408 48.7042 49.0677 49.4311 49.7946 50.1581 50.5215 50.885 51.2485 51.6119 51.9754 52.3389 52.7023 53.0658 53.4293 53.7927 54.1562 54.5196 54.8831 55.2466 55.61 55.9735 56.337 56.7004 57.0639 57.4274 57.7908 58.1543 58.5178 58.8812 59.2447 59.6081 59.9716 60.3351 60.6985 61.062 61.4255 61.7889 62.1524 62.5159 62.8793 63.2428 63.6063 63.9697 64.3332 64.6966 65.0601 65.4236 65.787 66.1505 66.514 66.8774 67.2409 67.6044 67.9678 68.3313 68.6948 69.0582 69.4217 69.7851 70.1486 70.5121 70.8755 71.239 71.6025 71.9659 72.3294 0.984596 0.984596 0.984596 0.984596 0.984596 0.984596 0.984596 0.984596 0.986147 0.987946 0.989735 0.991523 0.993312 0.995101 0.996905 0.998696 1.00049 1.00229 1.00409 1.00588 1.00769 1.00949 1.01129 1.01309 1.01489 1.01671 1.01851 1.02031 1.02213 1.02394 1.02574 1.02755 1.02936 1.03118 1.03299 1.03481 1.03663 1.03844 1.04026 1.04207 1.0439 1.04572 1.04754 1.04936 1.05119 1.05301 1.05484 1.05666 1.05849 1.06032 1.06215 1.06399 1.06581 1.06764 1.06947 1.07132 1.07315 1.07498 1.07682 1.07866 1.0805 1.08234 1.08418 1.08603 1.08787 1.08962 1.09155 1.09341 1.09525 1.0971 1.09896 1.1008 1.10265 1.10451 1.10636 1.10822 1.11006 1.11193 1.11379 1.11564 1.1175 1.11937 1.12122 1.12308 1.12494 1.13294 1.14949 1.16608 1.18276 1.19953 1.21637 1.23328 1.25028 1.26734 1.28449 1.30171 1.31902 1.3364 1.35385 1.37162 1.38899 1.40681 1.42573 1.44474 1.46384 1.48288 1.50229 1.52165 1.54109 1.56063 1.58025 1.59996 1.61975 1.63964 1.6596 1.67966 1.69981 1.72004 1.74036 1.76076 1.78126 1.80183 1.82251 1.84326 1.86411 1.88503 1.90605 1.92716 1.94835 1.96963 1.99969 2.01245 2.03398 2.05562 2.07733 2.09914 2.12104 2.14301 2.16508 2.18722 2.20947 2.23179 2.25421 2.27672 2.2993 2.32198 2.34576 2.37999 2.5616 2.74852 2.94075 3.1383 3.34117 3.54935 3.76283 3.82918 3.82918 3.82918 3.82918 3.82918 3.82918 3.82918 3.82918 3.82918 3.82918 3.82918 3.82918 3.82918 3.82918 3.82918 3.82918 3.82918 3.82918 3.82918 3.82918 3.82918 3.82918 3.82918 3.82918 3.82918 3.82918 3.82918 3.82918 3.82918 3.82918 3.82918 3.82918 3.82918 3.82918 3.82918 3.82918 3.82918 3.82918 3.82918 3.82918 3.82918 3.82918 3.82918 3.82918 3.82918 
33.3775 64.4172 73.0681 94.8449 109.168 0.0891943 0.0860925 0.0727176 0.0474055 0.0222072 1.20794 1.24577 1.28446 3.03298 4.06967 4.10779 1.63888 0 0.363464 0.726929 1.09039 1.45386 1.81732 2.18079 2.54425 2.90771 3.27118 3.63464 3.99811 4.36157 4.72504 5.0885 5.45196 5.81543 6.17889 6.54236 6.90582 7.26929 7.63275 7.99622 8.35968 8.72314 9.08661 9.45007 9.81354 10.177 10.5405 10.9039 11.2674 11.6309 11.9943 12.3578 12.7213 13.0847 13.4482 13.8116 14.1751 14.5386 14.902 15.2655 15.629 15.9924 16.3559 16.7194 17.0828 17.4463 17.8098 18.1732 18.5367 18.9001 19.2636 19.6271 19.9905 20.354 20.7175 21.0809 21.4444 21.8079 22.1713 22.5348 22.8983 23.2617 23.6252 23.9886 24.3521 24.7156 25.079 25.4425 25.806 26.1694 26.5329 26.8964 27.2598 27.6233 27.9868 28.3502 28.7137 29.0771 29.4406 29.8041 30.1675 30.531 30.8945 31.2579 31.6214 31.9849 32.3483 32.7118 33.0753 33.4387 33.8022 34.1656 34.5291 34.8926 35.256 35.6195 35.983 36.3464 36.7099 37.0734 37.4368 37.8003 38.1638 38.5272 38.8907 39.2541 39.6176 39.9811 40.3445 40.708 41.0715 41.4349 41.7984 42.1619 42.5253 42.8888 43.2523 43.6157 43.9792 44.3426 44.7061 45.0696 45.433 45.7965 46.16 46.5234 46.8869 47.2504 47.6138 47.9773 48.3408 48.7042 49.0677 49.4311 49.7946 50.1581 50.5215 50.885 51.2485 51.6119 51.9754 52.3389 52.7023 53.0658 53.4293 53.7927 54.1562 54.5196 54.8831 55.2466 55.61 55.9735 56.337 56.7004 57.0639 57.4274 57.7908 58.1543 58.5178 58.8812 59.2447 59.6081 59.9716 60.3351 60.6985 61.062 61.4255 61.7889 62.1524 62.5159 62.8793 63.2428 63.6063 63.9697 64.3332 64.6966 65.0601 65.4236 65.787 66.1505 66.514 66.8774 67.2409 67.6044 67.9678 68.3313 68.6948 69.0582 69.4217 69.7851 70.1486 70.5121 70.8755 71.239 71.6025 71.9659 72.3294 1.20794 1.20872 1.20996 1.21121 1.21245 1.21369 1.21494 1.21619 1.21744 1.21869 1.21994 1.22119 1.22244 1.22369 1.22494 1.22619 1.22795 1.22869 1.22994 1.2312 1.23245 1.23369 1.23495 1.23621 1.23746 1.23871 1.23997 1.24123 1.24249 1.24374 1.24499 1.24625 1.24751 1.24877 1.25003 1.25129 1.25255 1.2538 1.25506 1.25632 1.25758 1.25885 1.26011 1.26138 1.26264 1.2639 1.26516 1.26643 1.26769 1.26896 1.27022 1.27149 1.27276 1.27402 1.27529 1.27656 1.27783 1.2791 1.28036 1.28163 1.2829 1.28417 1.28544 1.28672 1.28799 1.28925 1.29052 1.2918 1.29307 1.29435 1.29562 1.29689 1.29817 1.29945 1.30071 1.30199 1.30327 1.30455 1.30582 1.3071 1.30838 1.30966 1.31094 1.31221 1.34078 1.37701 1.41358 1.45047 1.4877 1.52526 1.56315 1.60136 1.63991 1.67879 1.71798 1.75751 1.797 1.82183 1.8468 1.87188 1.8971 1.92243 1.94791 1.97349 1.99969 2.02506 2.05103 2.07713 2.10335 2.1297 2.15617 2.18278 2.2095 2.23636 2.26334 2.29045 2.31768 2.34576 2.37253 2.40015 2.42788 2.45576 2.48374 2.51185 2.5401 2.56846 2.59697 2.62558 2.65437 2.6832 2.71318 2.74134 2.7706 2.79998 2.82948 2.85922 2.92147 2.98429 3.04766 3.11156 3.17604 3.24105 3.30662 3.37273 3.43939 3.51211 3.57438 3.64269 3.71156 3.78098 3.85095 3.92145 3.99252 4.06415 4.10779 4.10779 4.10779 4.10779 4.10779 4.10779 4.10779 4.10779 4.10779 4.10779 4.10779 4.10779 4.10779 4.10779 4.10779 4.10779 4.10779 4.10779 4.10779 4.10779 4.10779 4.10779 4.10779 4.10779 4.10779 4.10779 4.10779 4.10779 4.10779 4.10779 4.10779 4.10779 4.10779 4.10779 4.10779 4.10779 4.10779 4.10779 4.10779 4.10779 4.10779 4.10779 4.10779 4.10779 4.10779 4.10779 
32.7637 62.7399 70.5442 92.0457 107.938 0.091858 0.0886004 0.0766504 0.052155 0.0343028 1.12045 1.16006 1.2013 2.82642 3.26929 3.48459 1.82284 0 0.363464 0.726929 1.09039 1.45386 1.81732 2.18079 2.54425 2.90771 3.27118 3.63464 3.99811 4.36157 4.72504 5.0885 5.45196 5.81543 6.17889 6.54236 6.90582 7.26929 7.63275 7.99622 8.35968 8.72314 9.08661 9.45007 9.81354 10.177 10.5405 10.9039 11.2674 11.6309 11.9943 12.3578 12.7213 13.0847 13.4482 13.8116 14.1751 14.5386 14.902 15.2655 15.629 15.9924 16.3559 16.7194 17.0828 17.4463 17.8098 18.1732 18.5367 18.9001 19.2636 19.6271 19.9905 20.354 20.7175 21.0809 21.4444 21.8079 22.1713 22.5348 22.8983 23.2617 23.6252 23.9886 24.3521 24.7156 25.079 25.4425 25.806 26.1694 26.5329 26.8964 27.2598 27.6233 27.9868 28.3502 28.7137 29.0771 29.4406 29.8041 30.1675 30.531 30.8945 31.2579 31.6214 31.9849 32.3483 32.7118 33.0753 33.4387 33.8022 34.1656 34.5291 34.8926 35.256 35.6195 35.983 36.3464 36.7099 37.0734 37.4368 37.8003 38.1638 38.5272 38.8907 39.2541 39.6176 39.9811 40.3445 40.708 41.0715 41.4349 41.7984 42.1619 42.5253 42.8888 43.2523 43.6157 43.9792 44.3426 44.7061 45.0696 45.433 45.7965 46.16 46.5234 46.8869 47.2504 47.6138 47.9773 48.3408 48.7042 49.0677 49.4311 49.7946 50.1581 50.5215 50.885 51.2485 51.6119 51.9754 52.3389 52.7023 53.0658 53.4293 53.7927 54.1562 54.5196 54.8831 55.2466 55.61 55.9735 56.337 56.7004 57.0639 57.4274 57.7908 58.1543 58.5178 58.8812 59.2447 59.6081 59.9716 60.3351 60.6985 61.062 61.4255 61.7889 62.1524 62.5159 62.8793 63.2428 63.6063 63.9697 64.3332 64.6966 65.0601 65.4236 65.787 66.1505 66.514 66.8774 67.2409 67.6044 67.9678 68.3313 68.6948 69.0582 69.4217 69.7851 70.1486 70.5121 70.8755 71.239 71.6025 71.9659 72.3294 1.12045 1.12061 1.12193 1.12326 1.12458 1.12591 1.12723 1.12856 1.12989 1.13122 1.13255 1.13388 1.13521 1.13654 1.13787 1.1392 1.14053 1.14186 1.1432 1.14454 1.14586 1.1472 1.14854 1.14987 1.1512 1.15254 1.15388 1.15522 1.15656 1.15812 1.15924 1.16058 1.16191 1.16325 1.1646 1.16593 1.16727 1.16863 1.16997 1.17131 1.17265 1.17399 1.17534 1.17669 1.17803 1.17938 1.18073 1.18208 1.18342 1.18477 1.18612 1.18747 1.18881 1.19017 1.19152 1.19287 1.19422 1.19558 1.19693 1.19828 1.19963 1.20099 1.20234 1.2037 1.20505 1.20641 1.20777 1.20912 1.21048 1.21184 1.2132 1.21456 1.21592 1.21728 1.21864 1.22 1.22136 1.22273 1.22409 1.22545 1.22682 1.23916 1.27383 1.30881 1.34412 1.37974 1.41568 1.45193 1.48851 1.52541 1.56262 1.60014 1.63799 1.66539 1.68881 1.71235 1.73601 1.75979 1.78369 1.80771 1.83185 1.85611 1.88048 1.90497 1.92958 1.95432 1.97917 1.99969 2.02921 2.05441 2.07974 2.10518 2.13074 2.15642 2.18222 2.20814 2.23418 2.26033 2.28661 2.313 2.33951 2.36613 2.39288 2.41975 2.44673 2.47384 2.50106 2.52841 2.55587 2.58345 2.61114 2.63895 2.66644 2.69389 2.72147 2.74916 2.77695 2.80487 2.8329 2.86105 2.88931 2.91767 2.94615 2.97476 3.00347 3.03229 3.06123 3.09028 3.11946 3.14873 3.17814 3.20764 3.23726 3.267 3.29685 3.32681 3.35688 3.38707 3.41739 3.44781 3.47833 3.48459 3.48459 3.48459 3.48459 3.48459 3.48459 3.48459 3.48459 3.48459 3.48459 3.48459 3.48459 3.48459 3.48459 3.48459 3.48459 3.48459 3.48459 3.48459 3.48459 3.48459 3.48459 3.48459 3.48459 3.48459 3.48459 3.48459 3.48459 3.48459 3.48459 3.48459 3.48459 3.48459 3.48459 3.48459 3.48459 3.48459 3.48459 3.48459 
31.5258 59.0917 70.8323 95.6007 108.113 0.0927335 0.089237 0.0853212 0.0567407 0.0324509 1.09494 1.14252 1.19075 2.25445 3.07653 3.57716 1.52759 0 0.363464 0.726929 1.09039 1.45386 1.81732 2.18079 2.54425 2.90771 3.27118 3.63464 3.99811 4.36157 4.72504 5.0885 5.45196 5.81543 6.17889 6.54236 6.90582 7.26929 7.63275 7.99622 8.35968 8.72314 9.08661 9.45007 9.81354 10.177 10.5405 10.9039 11.2674 11.6309 11.9943 12.3578 12.7213 13.0847 13.4482 13.8116 14.1751 14.5386 14.902 15.2655 15.629 15.9924 16.3559 16.7194 17.0828 17.4463 17.8098 18.1732 18.5367 18.9001 19.2636 19.6271 19.9905 20.354 20.7175 21.0809 21.4444 21.8079 22.1713 22.5348 22.8983 23.2617 23.6252 23.9886 24.3521 24.7156 25.079 25.4425 25.806 26.1694 26.5329 26.8964 27.2598 27.6233 27.9868 28.3502 28.7137 29.0771 29.4406 29.8041 30.1675 30.531 30.8945 31.2579 31.6214 31.9849 32.3483 32.7118 33.0753 33.4387 33.8022 34.1656 34.5291 34.8926 35.256 35.6195 35.983 36.3464 36.7099 37.0734 37.4368 37.8003 38.1638 38.5272 38.8907 39.2541 39.6176 39.9811 40.3445 40.708 41.0715 41.4349 41.7984 42.1619 42.5253 42.8888 43.2523 43.6157 43.9792 44.3426 44.7061 45.0696 45.433 45.7965 46.16 46.5234 46.8869 47.2504 47.6138 47.9773 48.3408 48.7042 49.0677 49.4311 49.7946 50.1581 50.5215 50.885 51.2485 51.6119 51.9754 52.3389 52.7023 53.0658 53.4293 53.7927 54.1562 54.5196 54.8831 55.2466 55.61 55.9735 56.337 56.7004 57.0639 57.4274 57.7908 58.1543 58.5178 58.8812 59.2447 59.6081 59.9716 60.3351 60.6985 61.062 61.4255 61.7889 62.1524 62.5159 62.8793 63.2428 63.6063 63.9697 64.3332 64.6966 65.0601 65.4236 65.787 66.1505 66.514 66.8774 67.2409 67.6044 67.9678 68.3313 68.6948 69.0582 69.4217 69.7851 70.1486 70.5121 70.8755 71.239 71.6025 71.9659 72.3294 1.09494 1.09649 1.09803 1.09958 1.10112 1.10266 1.10421 1.10576 1.10731 1.10887 1.11041 1.11197 1.11352 1.11507 1.11662 1.11817 1.11973 1.12128 1.12284 1.1244 1.12595 1.12751 1.12906 1.13062 1.13219 1.13374 1.1353 1.13686 1.13843 1.13999 1.14156 1.14312 1.14468 1.14625 1.14782 1.14938 1.15096 1.15253 1.15409 1.15566 1.15724 1.1588 1.16037 1.16195 1.16352 1.16509 1.16668 1.16824 1.16982 1.1714 1.17298 1.17455 1.17613 1.17772 1.17929 1.18087 1.18246 1.18404 1.18563 1.18721 1.18879 1.19038 1.19196 1.19355 1.19514 1.19673 1.19832 1.19991 1.2015 1.20308 1.20468 1.20627 1.21029 1.21478 1.21927 1.22376 1.22795 1.23276 1.23728 1.2418 1.24631 1.25085 1.25538 1.25991 1.26446 1.269 1.27355 1.27812 1.28268 1.28725 1.29183 1.29641 1.30099 1.30558 1.31018 1.31479 1.3194 1.32401 1.32863 1.33326 1.33789 1.35605 1.37828 1.40063 1.42309 1.44546 1.46842 1.49125 1.51423 1.53732 1.56052 1.58387 1.60733 1.6309 1.65461 1.67845 1.7024 1.72647 1.75067 1.77501 1.79945 1.82402 1.84871 1.87353 1.89847 1.92353 1.94872 1.97404 1.99969 2.02502 2.05072 2.07651 2.10244 2.1285 2.15468 2.18097 2.20739 2.23395 2.26061 2.2874 2.31433 2.34136 2.36852 2.39581 2.42323 2.46062 2.53385 2.60793 2.68287 2.75865 2.83531 2.91282 2.99118 3.0704 3.15048 3.2314 3.31319 3.39583 3.47935 3.56369 3.57716 3.57716 3.57716 3.57716 3.57716 3.57716 3.57716 3.57716 3.57716 3.57716 3.57716 3.57716 3.57716 3.57716 3.57716 3.57716 3.57716 3.57716 3.57716 3.57716 3.57716 3.57716 3.57716 3.57716 3.57716 3.57716 3.57716 3.57716 3.57716 3.57716 3.57716 3.57716 3.57716 3.57716 3.57716 3.57716 3.57716 3.57716 3.57716 3.57716 
28.2988 56.1001 68.9067 94.9658 106.023 0.0949022 0.0916539 0.0830787 0.0516804 0.024712 1.03544 1.07835 1.12181 2.63291 3.97513 3.97513 1.29151 0 0.363464 0.726929 1.09039 1.45386 1.81732 2.18079 2.54425 2.90771 3.27118 3.63464 3.99811 4.36157 4.72504 5.0885 5.45196 5.81543 6.17889 6.54236 6.90582 7.26929 7.63275 7.99622 8.35968 8.72314 9.08661 9.45007 9.81354 10.177 10.5405 10.9039 11.2674 11.6309 11.9943 12.3578 12.7213 13.0847 13.4482 13.8116 14.1751 14.5386 14.902 15.2655 15.629 15.9924 16.3559 16.7194 17.0828 17.4463 17.8098 18.1732 18.5367 18.9001 19.2636 19.6271 19.9905 20.354 20.7175 21.0809 21.4444 21.8079 22.1713 22.5348 22.8983 23.2617 23.6252 23.9886 24.3521 24.7156 25.079 25.4425 25.806 26.1694 26.5329 26.8964 27.2598 27.6233 27.9868 28.3502 28.7137 29.0771 29.4406 29.8041 30.1675 30.531 30.8945 31.2579 31.6214 31.9849 32.3483 32.7118 33.0753 33.4387 33.8022 34.1656 34.5291 34.8926 35.256 35.6195 35.983 36.3464 36.7099 37.0734 37.4368 37.8003 38.1638 38.5272 38.8907 39.2541 39.6176 39.9811 40.3445 40.708 41.0715 41.4349 41.7984 42.1619 42.5253 42.8888 43.2523 43.6157 43.9792 44.3426 44.7061 45.0696 45.433 45.7965 46.16 46.5234 46.8869 47.2504 47.6138 47.9773 48.3408 48.7042 49.0677 49.4311 49.7946 50.1581 50.5215 50.885 51.2485 51.6119 51.9754 52.3389 52.7023 53.0658 53.4293 53.7927 54.1562 54.5196 54.8831 55.2466 55.61 55.9735 56.337 56.7004 57.0639 57.4274 57.7908 58.1543 58.5178 58.8812 59.2447 59.6081 59.9716 60.3351 60.6985 61.062 61.4255 61.7889 62.1524 62.5159 62.8793 63.2428 63.6063 63.9697 64.3332 64.6966 65.0601 65.4236 65.787 66.1505 66.514 66.8774 67.2409 67.6044 67.9678 68.3313 68.6948 69.0582 69.4217 69.7851 70.1486 70.5121 70.8755 71.239 71.6025 71.9659 72.3294 1.03544 1.03684 1.03823 1.03962 1.04101 1.04241 1.04381 1.0452 1.0466 1.04799 1.0494 1.0508 1.05219 1.05359 1.05499 1.0564 1.0578 1.0592 1.0606 1.062 1.06341 1.06481 1.06622 1.06763 1.06903 1.07044 1.07184 1.07326 1.07466 1.07608 1.07748 1.0789 1.0803 1.08172 1.08313 1.08455 1.08595 1.08737 1.08962 1.08962 1.09161 1.09302 1.09444 1.09586 1.09728 1.0987 1.10012 1.10155 1.10296 1.10438 1.1058 1.10723 1.10864 1.11007 1.11149 1.11292 1.11435 1.11578 1.1172 1.11862 1.12005 1.12148 1.12291 1.12434 1.12576 1.12787 1.13779 1.14773 1.1577 1.1677 1.17773 1.18778 1.19786 1.20797 1.21811 1.22795 1.23847 1.24869 1.25892 1.26921 1.27952 1.28985 1.30021 1.31061 1.32102 1.33146 1.34193 1.35244 1.36296 1.37162 1.3841 1.39471 1.40535 1.41601 1.4391 1.46336 1.48775 1.51229 1.53697 1.56179 1.58676 1.61186 1.6371 1.66249 1.68802 1.71369 1.7395 1.76545 1.79154 1.81778 1.84414 1.87066 1.89733 1.92411 1.95106 1.97814 1.99969 2.03272 2.06022 2.08787 2.11566 2.14358 2.17165 2.19986 2.2282 2.25669 2.28533 2.31411 2.34301 2.37207 2.40128 2.4306 2.46009 2.48971 2.51947 2.54937 2.57941 2.6096 2.63992 2.68697 2.83608 2.98846 3.14411 3.30304 3.46524 3.63072 3.79947 3.97149 3.97513 3.97513 3.97513 3.97513 3.97513 3.97513 3.97513 3.97513 3.97513 3.97513 3.97513 3.97513 3.97513 3.97513 3.97513 3.97513 3.97513 3.97513 3.97513 3.97513 3.97513 3.97513 3.97513 3.97513 3.97513 3.97513 3.97513 3.97513 3.97513 3.97513 3.97513 3.97513 3.97513 3.97513 3.97513 3.97513 3.97513 3.97513 3.97513 3.97513 3.97513 3.97513 3.97513 3.97513 3.97513 3.97513 3.97513 3.97513 3.97513 3.97513 3.97513 3.97513 
29.8529 57.4962 67.9607 98.5511 107.163 0.0952207 0.0916572 0.0732858 0.0474811 0.0169321 1.01972 1.06706 1.11505 2.71318 4.39646 4.39646 1.20857 0 0.363464 0.726929 1.09039 1.45386 1.81732 2.18079 2.54425 2.90771 3.27118 3.63464 3.99811 4.36157 4.72504 5.0885 5.45196 5.81543 6.17889 6.54236 6.90582 7.26929 7.63275 7.99622 8.35968 8.72314 9.08661 9.45007 9.81354 10.177 10.5405 10.9039 11.2674 11.6309 11.9943 12.3578 12.7213 13.0847 13.4482 13.8116 14.1751 14.5386 14.902 15.2655 15.629 15.9924 16.3559 16.7194 17.0828 17.4463 17.8098 18.1732 18.5367 18.9001 19.2636 19.6271 19.9905 20.354 20.7175 21.0809 21.4444 21.8079 22.1713 22.5348 22.8983 23.2617 23.6252 23.9886 24.3521 24.7156 25.079 25.4425 25.806 26.1694 26.5329 26.8964 27.2598 27.6233 27.9868 28.3502 28.7137 29.0771 29.4406 29.8041 30.1675 30.531 30.8945 31.2579 31.6214 31.9849 32.3483 32.7118 33.0753 33.4387 33.8022 34.1656 34.5291 34.8926 35.256 35.6195 35.983 36.3464 36.7099 37.0734 37.4368 37.8003 38.1638 38.5272 38.8907 39.2541 39.6176 39.9811 40.3445 40.708 41.0715 41.4349 41.7984 42.1619 42.5253 42.8888 43.2523 43.6157 43.9792 44.3426 44.7061 45.0696 45.433 45.7965 46.16 46.5234 46.8869 47.2504 47.6138 47.9773 48.3408 48.7042 49.0677 49.4311 49.7946 50.1581 50.5215 50.885 51.2485 51.6119 51.9754 52.3389 52.7023 53.0658 53.4293 53.7927 54.1562 54.5196 54.8831 55.2466 55.61 55.9735 56.337 56.7004 57.0639 57.4274 57.7908 58.1543 58.5178 58.8812 59.2447 59.6081 59.9716 60.3351 60.6985 61.062 61.4255 61.7889 62.1524 62.5159 62.8793 63.2428 63.6063 63.9697 64.3332 64.6966 65.0601 65.4236 65.787 66.1505 66.514 66.8774 67.2409 67.6044 67.9678 68.3313 68.6948 69.0582 69.4217 69.7851 70.1486 70.5121 70.8755 71.239 71.6025 71.9659 72.3294 1.01972 1.02126 1.02279 1.02434 1.02587 1.02741 1.02895 1.03049 1.03203 1.03356 1.03512 1.03665 1.0382 1.03975 1.04129 1.04283 1.04439 1.04593 1.04749 1.04902 1.05057 1.05212 1.05367 1.05522 1.05677 1.05832 1.05989 1.06144 1.06299 1.06454 1.0661 1.06766 1.06921 1.07078 1.07233 1.07389 1.07546 1.07702 1.07857 1.08014 1.08171 1.08327 1.08482 1.0864 1.08796 1.08962 1.09109 1.09267 1.09423 1.0958 1.09738 1.09894 1.10052 1.10209 1.10366 1.10523 1.10682 1.10839 1.10997 1.11154 1.11312 1.11469 1.11627 1.11786 1.11943 1.12102 1.1226 1.12418 1.12576 1.13732 1.18154 1.22631 1.27161 1.31746 1.36386 1.41081 1.45831 1.50634 1.55491 1.60405 1.65372 1.70393 1.75469 1.78419 1.79989 1.8156 1.83136 1.84716 1.86304 1.87894 1.8949 1.91093 1.92699 1.9431 1.95927 1.97548 1.99969 1.99969 2.02443 2.04084 2.05732 2.07384 2.09042 2.10704 2.1237 2.14042 2.1572 2.17402 2.19089 2.20782 2.22479 2.24182 2.25889 2.27601 2.29319 2.31042 2.3277 2.34576 2.36241 2.37984 2.39732 2.41485 2.43243 2.45006 2.46774 2.48548 2.50326 2.52109 2.53898 2.55691 2.57489 2.59292 2.61102 2.62915 2.64733 2.66558 2.68388 2.70222 2.7206 2.73903 2.75754 2.77607 2.79466 2.81331 3.12088 4.15236 4.39646 4.39646 4.39646 4.39646 4.39646 4.39646 4.39646 4.39646 4.39646 4.39646 4.39646 4.39646 4.39646 4.39646 4.39646 4.39646 4.39646 4.39646 4.39646 4.39646 4.39646 4.39646 4.39646 4.39646 4.39646 4.39646 4.39646 4.39646 4.39646 4.39646 4.39646 4.39646 4.39646 4.39646 4.39646 4.39646 4.39646 4.39646 4.39646 4.39646 4.39646 4.39646 4.39646 4.39646 4.39646 4.39646 4.39646 4.39646 4.39646 4.39646 4.39646 4.39646 4.39646 4.39646 
33.1674 58.2533 69.1245 100.363 105.597 0.0918766 0.0886131 0.077452 0.0464944 0.0194081 1.11985 1.16581 1.21564 2.63098 4.25827 4.25827 0.62069 0 0.363464 0.726929 1.09039 1.45386 1.81732 2.18079 2.54425 2.90771 3.27118 3.63464 3.99811 4.36157 4.72504 5.0885 5.45196 5.81543 6.17889 6.54236 6.90582 7.26929 7.63275 7.99622 8.35968 8.72314 9.08661 9.45007 9.81354 10.177 10.5405 10.9039 11.2674 11.6309 11.9943 12.3578 12.7213 13.0847 13.4482 13.8116 14.1751 14.5386 14.902 15.2655 15.629 15.9924 16.3559 16.7194 17.0828 17.4463 17.8098 18.1732 18.5367 18.9001 19.2636 19.6271 19.9905 20.354 20.7175 21.0809 21.4444 21.8079 22.1713 22.5348 22.8983 23.2617 23.6252 23.9886 24.3521 24.7156 25.079 25.4425 25.806 26.1694 26.5329 26.8964 27.2598 27.6233 27.9868 28.3502 28.7137 29.0771 29.4406 29.8041 30.1675 30.531 30.8945 31.2579 31.6214 31.9849 32.3483 32.7118 33.0753 33.4387 33.8022 34.1656 34.5291 34.8926 35.256 35.6195 35.983 36.3464 36.7099 37.0734 37.4368 37.8003 38.1638 38.5272 38.8907 39.2541 39.6176 39.9811 40.3445 40.708 41.0715 41.4349 41.7984 42.1619 42.5253 42.8888 43.2523 43.6157 43.9792 44.3426 44.7061 45.0696 45.433 45.7965 46.16 46.5234 46.8869 47.2504 47.6138 47.9773 48.3408 48.7042 49.0677 49.4311 49.7946 50.1581 50.5215 50.885 51.2485 51.6119 51.9754 52.3389 52.7023 53.0658 53.4293 53.7927 54.1562 54.5196 54.8831 55.2466 55.61 55.9735 56.337 56.7004 57.0639 57.4274 57.7908 58.1543 58.5178 58.8812 59.2447 59.6081 59.9716 60.3351 60.6985 61.062 61.4255 61.7889 62.1524 62.5159 62.8793 63.2428 63.6063 63.9697 64.3332 64.6966 65.0601 65.4236 65.787 66.1505 66.514 66.8774 67.2409 67.6044 67.9678 68.3313 68.6948 69.0582 69.4217 69.7851 70.1486 70.5121 70.8755 71.239 71.6025 71.9659 72.3294 1.11985 1.11985 1.11985 1.12143 1.12303 1.12463 1.12623 1.12782 1.12943 1.13103 1.13263 1.13423 1.13583 1.13744 1.13904 1.14065 1.14225 1.14386 1.14547 1.14707 1.14868 1.15029 1.1519 1.15352 1.15513 1.15674 1.15812 1.15997 1.16157 1.1632 1.16481 1.16643 1.16804 1.16967 1.17128 1.1729 1.17453 1.17615 1.17776 1.17939 1.18101 1.18263 1.18425 1.18589 1.18751 1.18914 1.19076 1.1924 1.19402 1.19565 1.19728 1.19891 1.20055 1.20218 1.20381 1.20545 1.20708 1.20872 1.21037 1.21199 1.21363 1.21527 1.21691 1.21854 1.22019 1.22182 1.22347 1.22511 1.22676 1.23931 1.25743 1.27564 1.29394 1.31232 1.33079 1.34935 1.36799 1.38672 1.40554 1.42445 1.44344 1.46252 1.4817 1.50095 1.52063 1.53971 1.55923 1.57884 1.59853 1.61831 1.63722 1.65618 1.67498 1.69434 1.71354 1.73282 1.75216 1.77161 1.79111 1.81071 1.83038 1.85012 1.86996 1.88987 1.90985 1.92991 1.95005 1.97028 1.99969 1.99969 2.03142 2.05195 2.07257 2.09325 2.11404 2.13489 2.15582 2.17682 2.19791 2.21908 2.24033 2.26166 2.28306 2.30454 2.3261 2.34775 2.36947 2.39126 2.41314 2.4351 2.45712 2.47924 2.50144 2.52371 2.54606 2.56848 2.59099 2.61358 2.63624 2.65899 2.68181 2.70471 2.82487 3.02877 3.22928 3.42641 3.6201 3.81048 3.99737 4.25827 4.25827 4.25827 4.25827 4.25827 4.25827 4.25827 4.25827 4.25827 4.25827 4.25827 4.25827 4.25827 4.25827 4.25827 4.25827 4.25827 4.25827 4.25827 4.25827 4.25827 4.25827 4.25827 4.25827 4.25827 4.25827 4.25827 4.25827 4.25827 4.25827 4.25827 4.25827 4.25827 4.25827 4.25827 4.25827 4.25827 4.25827 4.25827 4.25827 4.25827 4.25827 4.25827 4.25827 4.25827 4.25827 4.25827 4.25827 4.25827 4.25827 4.25827 
28.7676 55.0917 68.7689 100.296 105.825 0.0921299 0.0887355 0.0747091 0.0480692 0.0171572 1.12727 1.17613 1.25015 2.59332 4.38098 4.38098 0.478747 0 0.363464 0.726929 1.09039 1.45386 1.81732 2.18079 2.54425 2.90771 3.27118 3.63464 3.99811 4.36157 4.72504 5.0885 5.45196 5.81543 6.17889 6.54236 6.90582 7.26929 7.63275 7.99622 8.35968 8.72314 9.08661 9.45007 9.81354 10.177 10.5405 10.9039 11.2674 11.6309 11.9943 12.3578 12.7213 13.0847 13.4482 13.8116 14.1751 14.5386 14.902 15.2655 15.629 15.9924 16.3559 16.7194 17.0828 17.4463 17.8098 18.1732 18.5367 18.9001 19.2636 19.6271 19.9905 20.354 20.7175 21.0809 21.4444 21.8079 22.1713 22.5348 22.8983 23.2617 23.6252 23.9886 24.3521 24.7156 25.079 25.4425 25.806 26.1694 26.5329 26.8964 27.2598 27.6233 27.9868 28.3502 28.7137 29.0771 29.4406 29.8041 30.1675 30.531 30.8945 31.2579 31.6214 31.9849 32.3483 32.7118 33.0753 33.4387 33.8022 34.1656 34.5291 34.8926 35.256 35.6195 35.983 36.3464 36.7099 37.0734 37.4368 37.8003 38.1638 38.5272 38.8907 39.2541 39.6176 39.9811 40.3445 40.708 41.0715 41.4349 41.7984 42.1619 42.5253 42.8888 43.2523 43.6157 43.9792 44.3426 44.7061 45.0696 45.433 45.7965 46.16 46.5234 46.8869 47.2504 47.6138 47.9773 48.3408 48.7042 49.0677 49.4311 49.7946 50.1581 50.5215 50.885 51.2485 51.6119 51.9754 52.3389 52.7023 53.0658 53.4293 53.7927 54.1562 54.5196 54.8831 55.2466 55.61 55.9735 56.337 56.7004 57.0639 57.4274 57.7908 58.1543 58.5178 58.8812 59.2447 59.6081 59.9716 60.3351 60.6985 61.062 61.4255 61.7889 62.1524 62.5159 62.8793 63.2428 63.6063 63.9697 64.3332 64.6966 65.0601 65.4236 65.787 66.1505 66.514 66.8774 67.2409 67.6044 67.9678 68.3313 68.6948 69.0582 69.4217 69.7851 70.1486 70.5121 70.8755 71.239 71.6025 71.9659 72.3294 1.12727 1.12887 1.13045 1.13203 1.13362 1.13521 1.13679 1.13839 1.13998 1.14157 1.14316 1.14475 1.14634 1.14794 1.14953 1.15113 1.15272 1.15432 1.15591 1.15752 1.15911 1.16071 1.16231 1.16391 1.16551 1.16712 1.16872 1.17032 1.17193 1.17353 1.17514 1.17675 1.17835 1.17996 1.18157 1.18318 1.18478 1.1864 1.18801 1.18962 1.19124 1.19287 1.19446 1.19608 1.19769 1.19931 1.20093 1.20254 1.20416 1.20579 1.2074 1.20902 1.21065 1.21228 1.2139 1.21552 1.21714 1.21876 1.22039 1.22202 1.22795 1.24599 1.26411 1.28232 1.30061 1.319 1.33747 1.35604 1.37467 1.39341 1.41223 1.43114 1.45012 1.46921 1.48838 1.50764 1.52698 1.5464 1.56592 1.58552 1.60521 1.62499 1.64485 1.6648 1.6848 1.70496 1.72417 1.73967 1.75522 1.77083 1.78647 1.80218 1.81794 1.83374 1.84959 1.8655 1.88146 1.89747 1.91352 1.92963 1.94579 1.962 1.97826 1.99969 1.99969 2.02735 2.04382 2.06034 2.0769 2.09352 2.11019 2.12696 2.14368 2.16049 2.17737 2.19428 2.21126 2.22828 2.24535 2.26248 2.27966 2.29688 2.31417 2.33149 2.34886 2.3663 2.38377 2.40131 2.41888 2.43652 2.45421 2.47195 2.48973 2.50755 2.52545 2.54339 2.56134 2.57941 2.5975 2.61564 2.63384 2.65207 2.95603 3.13284 3.30701 3.47851 3.64739 3.81354 3.97717 4.13806 4.29634 4.38098 4.38098 4.38098 4.38098 4.38098 4.38098 4.38098 4.38098 4.38098 4.38098 4.38098 4.38098 4.38098 4.38098 4.38098 4.38098 4.38098 4.38098 4.38098 4.38098 4.38098 4.38098 4.38098 4.38098 4.38098 4.38098 4.38098 4.38098 4.38098 4.38098 4.38098 4.38098 4.38098 4.38098 4.38098 4.38098 4.38098 4.38098 4.38098 4.38098 4.38098 4.38098 4.38098 4.38098 4.38098 4.38098 4.38098 4.38098 4.38098 
28.7117 56.1997 67.275 99.5014 104.08 0.0916804 0.0881607 0.0754694 0.0526984 0.029055 1.14263 1.19134 1.2407 2.41672 3.74957 3.74957 0.95441 0 0.363464 0.726929 1.09039 1.45386 1.81732 2.18079 2.54425 2.90771 3.27118 3.63464 3.99811 4.36157 4.72504 5.0885 5.45196 5.81543 6.17889 6.54236 6.90582 7.26929 7.63275 7.99622 8.35968 8.72314 9.08661 9.45007 9.81354 10.177 10.5405 10.9039 11.2674 11.6309 11.9943 12.3578 12.7213 13.0847 13.4482 13.8116 14.1751 14.5386 14.902 15.2655 15.629 15.9924 16.3559 16.7194 17.0828 17.4463 17.8098 18.1732 18.5367 18.9001 19.2636 19.6271 19.9905 20.354 20.7175 21.0809 21.4444 21.8079 22.1713 22.5348 22.8983 23.2617 23.6252 23.9886 24.3521 24.7156 25.079 25.4425 25.806 26.1694 26.5329 26.8964 27.2598 27.6233 27.9868 28.3502 28.7137 29.0771 29.4406 29.8041 30.1675 30.531 30.8945 31.2579 31.6214 31.9849 32.3483 32.7118 33.0753 33.4387 33.8022 34.1656 34.5291 34.8926 35.256 35.6195 35.983 36.3464 36.7099 37.0734 37.4368 37.8003 38.1638 38.5272 38.8907 39.2541 39.6176 39.9811 40.3445 40.708 41.0715 41.4349 41.7984 42.1619 42.5253 42.8888 43.2523 43.6157 43.9792 44.3426 44.7061 45.0696 45.433 45.7965 46.16 46.5234 46.8869 47.2504 47.6138 47.9773 48.3408 48.7042 49.0677 49.4311 49.7946 50.1581 50.5215 50.885 51.2485 51.6119 51.9754 52.3389 52.7023 53.0658 53.4293 53.7927 54.1562 54.5196 54.8831 55.2466 55.61 55.9735 56.337 56.7004 57.0639 57.4274 57.7908 58.1543 58.5178 58.8812 59.2447 59.6081 59.9716 60.3351 60.6985 61.062 61.4255 61.7889 62.1524 62.5159 62.8793 63.2428 63.6063 63.9697 64.3332 64.6966 65.0601 65.4236 65.787 66.1505 66.514 66.8774 67.2409 67.6044 67.9678 68.3313 68.6948 69.0582 69.4217 69.7851 70.1486 70.5121 70.8755 71.239 71.6025 71.9659 72.3294 1.14263 1.14421 1.14579 1.14738 1.14896 1.15054 1.15212 1.15371 1.1553 1.15688 1.15847 1.16006 1.16165 1.16324 1.16482 1.16642 1.168 1.1696 1.17119 1.17279 1.17437 1.17597 1.17757 1.17915 1.18076 1.18235 1.18395 1.18555 1.18715 1.18875 1.19035 1.19195 1.19356 1.19516 1.19677 1.19836 1.19997 1.20161 1.20319 1.20479 1.2064 1.20801 1.20962 1.21123 1.21284 1.21445 1.21605 1.21767 1.21929 1.2209 1.22251 1.22413 1.22575 1.22795 1.22898 1.2306 1.23222 1.23384 1.23546 1.23709 1.2387 1.24033 1.24195 1.25715 1.27859 1.30015 1.32184 1.34363 1.36556 1.38759 1.40976 1.43204 1.45445 1.47697 1.49962 1.52239 1.54527 1.56829 1.59142 1.61467 1.63804 1.66153 1.68515 1.70088 1.71309 1.72534 1.73761 1.74992 1.76225 1.77463 1.78704 1.79947 1.81194 1.82444 1.83697 1.84953 1.86213 1.87476 1.88742 1.90011 1.91283 1.9256 1.93838 1.9512 1.96405 1.97693 1.99969 1.99969 2.01577 2.02878 2.04178 2.05489 2.068 2.08113 2.0943 2.1075 2.12074 2.13401 2.1473 2.16064 2.174 2.18739 2.20081 2.21427 2.22776 2.24127 2.25483 2.26841 2.28203 2.29567 2.30935 2.32306 2.3368 2.35058 2.3644 2.37823 2.3921 2.406 2.41994 2.4339 2.4479 2.46193 2.47599 2.49008 2.50421 2.51837 2.66156 2.84669 3.02833 3.20651 3.38123 3.55246 3.74957 3.74957 3.74957 3.74957 3.74957 3.74957 3.74957 3.74957 3.74957 3.74957 3.74957 3.74957 3.74957 3.74957 3.74957 3.74957 3.74957 3.74957 3.74957 3.74957 3.74957 3.74957 3.74957 3.74957 3.74957 3.74957 3.74957 3.74957 3.74957 3.74957 3.74957 3.74957 3.74957 3.74957 3.74957 3.74957 3.74957 3.74957 3.74957 3.74957 3.74957 3.74957 3.74957 3.74957 3.74957 3.74957 3.74957 3.74957 
30.7912 59.3981 68.251 100.099 102.807 0.0922541 0.0890196 0.0767039 0.0521611 0.0221506 1.11343 1.15585 1.19879 2.55445 4.11093 4.11093 0.685232 0 0.363464 0.726929 1.09039 1.45386 1.81732 2.18079 2.54425 2.90771 3.27118 3.63464 3.99811 4.36157 4.72504 5.0885 5.45196 5.81543 6.17889 6.54236 6.90582 7.26929 7.63275 7.99622 8.35968 8.72314 9.08661 9.45007 9.81354 10.177 10.5405 10.9039 11.2674 11.6309 11.9943 12.3578 12.7213 13.0847 13.4482 13.8116 14.1751 14.5386 14.902 15.2655 15.629 15.9924 16.3559 16.7194 17.0828 17.4463 17.8098 18.1732 18.5367 18.9001 19.2636 19.6271 19.9905 20.354 20.7175 21.0809 21.4444 21.8079 22.1713 22.5348 22.8983 23.2617 23.6252 23.9886 24.3521 24.7156 25.079 25.4425 25.806 26.1694 26.5329 26.8964 27.2598 27.6233 27.9868 28.3502 28.7137 29.0771 29.4406 29.8041 30.1675 30.531 30.8945 31.2579 31.6214 31.9849 32.3483 32.7118 33.0753 33.4387 33.8022 34.1656 34.5291 34.8926 35.256 35.6195 35.983 36.3464 36.7099 37.0734 37.4368 37.8003 38.1638 38.5272 38.8907 39.2541 39.6176 39.9811 40.3445 40.708 41.0715 41.4349 41.7984 42.1619 42.5253 42.8888 43.2523 43.6157 43.9792 44.3426 44.7061 45.0696 45.433 45.7965 46.16 46.5234 46.8869 47.2504 47.6138 47.9773 48.3408 48.7042 49.0677 49.4311 49.7946 50.1581 50.5215 50.885 51.2485 51.6119 51.9754 52.3389 52.7023 53.0658 53.4293 53.7927 54.1562 54.5196 54.8831 55.2466 55.61 55.9735 56.337 56.7004 57.0639 57.4274 57.7908 58.1543 58.5178 58.8812 59.2447 59.6081 59.9716 60.3351 60.6985 61.062 61.4255 61.7889 62.1524 62.5159 62.8793 63.2428 63.6063 63.9697 64.3332 64.6966 65.0601 65.4236 65.787 66.1505 66.514 66.8774 67.2409 67.6044 67.9678 68.3313 68.6948 69.0582 69.4217 69.7851 70.1486 70.5121 70.8755 71.239 71.6025 71.9659 72.3294 1.11343 1.1148 1.11619 1.11756 1.11894 1.12032 1.1217 1.12308 1.12446 1.12585 1.12723 1.12861 1.12999 1.13137 1.13277 1.13415 1.13553 1.13692 1.13831 1.1397 1.14108 1.14247 1.14386 1.14525 1.14664 1.14803 1.14943 1.15081 1.1522 1.15361 1.15499 1.15639 1.15778 1.15918 1.16057 1.16197 1.16336 1.16476 1.16616 1.16756 1.16896 1.17036 1.17176 1.17315 1.17455 1.17596 1.17736 1.17876 1.18016 1.18157 1.18297 1.18438 1.18578 1.18719 1.1886 1.19 1.1914 1.19287 1.19423 1.19563 1.19704 1.19845 1.19987 1.20127 1.20269 1.20411 1.20552 1.20692 1.20834 1.20976 1.21117 1.21259 1.21895 1.24801 1.27727 1.30677 1.33649 1.36644 1.39663 1.42702 1.45765 1.48851 1.51959 1.55088 1.58243 1.61417 1.64615 1.65987 1.6734 1.68699 1.7006 1.7144 1.72796 1.74169 1.75545 1.76928 1.78313 1.79702 1.81095 1.82493 1.83894 1.853 1.86709 1.88122 1.89538 1.90961 1.92385 1.93815 1.95248 1.96685 1.98126 1.99969 1.99969 2.02473 2.0393 2.05392 2.06857 2.08326 2.09799 2.11275 2.12757 2.14242 2.1573 2.17223 2.1872 2.20221 2.21725 2.23235 2.24747 2.26264 2.27785 2.2931 2.30838 2.32372 2.33908 2.35449 2.36994 2.47231 2.57897 2.6848 2.78976 2.89385 2.99709 3.09947 3.20098 3.30164 3.40164 3.50035 3.59841 3.69562 3.79197 3.88746 3.9821 4.11093 4.11093 4.11093 4.11093 4.11093 4.11093 4.11093 4.11093 4.11093 4.11093 4.11093 4.11093 4.11093 4.11093 4.11093 4.11093 4.11093 4.11093 4.11093 4.11093 4.11093 4.11093 4.11093 4.11093 4.11093 4.11093 4.11093 4.11093 4.11093 4.11093 4.11093 4.11093 4.11093 4.11093 4.11093 4.11093 4.11093 4.11093 4.11093 4.11093 4.11093 4.11093 4.11093 4.11093 4.11093 4.11093 4.11093 
30.7376 60.1781 67.6996 98.3833 100.411 0.0959854 0.0921658 0.0789193 0.0595475 0.0216131 0.991074 1.03831 1.08623 2.79136 4.01446 4.13953 1.86924 0 0.363464 0.726929 1.09039 1.45386 1.81732 2.18079 2.54425 2.90771 3.27118 3.63464 3.99811 4.36157 4.72504 5.0885 5.45196 5.81543 6.17889 6.54236 6.90582 7.26929 7.63275 7.99622 8.35968 8.72314 9.08661 9.45007 9.81354 10.177 10.5405 10.9039 11.2674 11.6309 11.9943 12.3578 12.7213 13.0847 13.4482 13.8116 14.1751 14.5386 14.902 15.2655 15.629 15.9924 16.3559 16.7194 17.0828 17.4463 17.8098 18.1732 18.5367 18.9001 19.2636 19.6271 19.9905 20.354 20.7175 21.0809 21.4444 21.8079 22.1713 22.5348 22.8983 23.2617 23.6252 23.9886 24.3521 24.7156 25.079 25.4425 25.806 26.1694 26.5329 26.8964 27.2598 27.6233 27.9868 28.3502 28.7137 29.0771 29.4406 29.8041 30.1675 30.531 30.8945 31.2579 31.6214 31.9849 32.3483 32.7118 33.0753 33.4387 33.8022 34.1656 34.5291 34.8926 35.256 35.6195 35.983 36.3464 36.7099 37.0734 37.4368 37.8003 38.1638 38.5272 38.8907 39.2541 39.6176 39.9811 40.3445 40.708 41.0715 41.4349 41.7984 42.1619 42.5253 42.8888 43.2523 43.6157 43.9792 44.3426 44.7061 45.0696 45.433 45.7965 46.16 46.5234 46.8869 47.2504 47.6138 47.9773 48.3408 48.7042 49.0677 49.4311 49.7946 50.1581 50.5215 50.885 51.2485 51.6119 51.9754 52.3389 52.7023 53.0658 53.4293 53.7927 54.1562 54.5196 54.8831 55.2466 55.61 55.9735 56.337 56.7004 57.0639 57.4274 57.7908 58.1543 58.5178 58.8812 59.2447 59.6081 59.9716 60.3351 60.6985 61.062 61.4255 61.7889 62.1524 62.5159 62.8793 63.2428 63.6063 63.9697 64.3332 64.6966 65.0601 65.4236 65.787 66.1505 66.514 66.8774 67.2409 67.6044 67.9678 68.3313 68.6948 69.0582 69.4217 69.7851 70.1486 70.5121 70.8755 71.239 71.6025 71.9659 72.3294 0.991074 0.992603 0.994136 0.995666 0.997201 0.998736 1.00027 1.00182 1.00335 1.00489 1.00643 1.00797 1.00951 1.01105 1.01259 1.01416 1.01567 1.01721 1.01877 1.02031 1.02186 1.0234 1.02495 1.0265 1.02805 1.0296 1.03114 1.03269 1.03426 1.03581 1.03736 1.03891 1.04047 1.04202 1.04357 1.04514 1.04669 1.04825 1.04981 1.05137 1.05293 1.05449 1.05605 1.05761 1.05918 1.06075 1.06231 1.06387 1.06544 1.06701 1.06858 1.07015 1.07171 1.07328 1.07485 1.07642 1.078 1.07957 1.08116 1.08272 1.0843 1.08587 1.08745 1.08962 1.08962 1.09218 1.09376 1.09534 1.09692 1.0985 1.10008 1.10167 1.10325 1.10483 1.10642 1.108 1.10959 1.12973 1.17416 1.21915 1.26466 1.31073 1.35737 1.40456 1.4523 1.50058 1.54942 1.5723 1.58261 1.59294 1.6033 1.61368 1.6241 1.63452 1.64498 1.65539 1.66596 1.67648 1.68704 1.69761 1.70822 1.71884 1.72949 1.74016 1.75085 1.76157 1.77231 1.78309 1.79387 1.8047 1.81553 1.8264 1.83729 1.8482 1.85913 1.87009 1.88107 1.89209 1.90312 1.91418 1.92526 1.93636 1.94749 1.95864 1.96982 1.98102 1.99969 1.99969 2.01477 2.02606 2.03738 2.20359 2.29222 2.38023 2.46763 2.55437 2.64053 2.72602 2.81089 2.89514 2.97876 3.06175 3.14412 3.22431 3.30696 3.38743 3.4673 3.54652 3.62512 3.70327 3.78042 3.85714 3.93322 4.00831 4.13953 4.13953 4.13953 4.13953 4.13953 4.13953 4.13953 4.13953 4.13953 4.13953 4.13953 4.13953 4.13953 4.13953 4.13953 4.13953 4.13953 4.13953 4.13953 4.13953 4.13953 4.13953 4.13953 4.13953 4.13953 4.13953 4.13953 4.13953 4.13953 4.13953 4.13953 4.13953 4.13953 4.13953 4.13953 4.13953 4.13953 4.13953 4.13953 4.13953 4.13953 4.13953 4.13953 4.13953 4.13953 4.13953 
31.382 59.2057 70.1006 98.691 103.428 0.0891104 0.0855161 0.0685225 0.0516508 0.0206573 1.21915 1.26936 1.32023 2.53746 4.19082 4.19082 1.19788 0 0.363464 0.726929 1.09039 1.45386 1.81732 2.18079 2.54425 2.90771 3.27118 3.63464 3.99811 4.36157 4.72504 5.0885 5.45196 5.81543 6.17889 6.54236 6.90582 7.26929 7.63275 7.99622 8.35968 8.72314 9.08661 9.45007 9.81354 10.177 10.5405 10.9039 11.2674 11.6309 11.9943 12.3578 12.7213 13.0847 13.4482 13.8116 14.1751 14.5386 14.902 15.2655 15.629 15.9924 16.3559 16.7194 17.0828 17.4463 17.8098 18.1732 18.5367 18.9001 19.2636 19.6271 19.9905 20.354 20.7175 21.0809 21.4444 21.8079 22.1713 22.5348 22.8983 23.2617 23.6252 23.9886 24.3521 24.7156 25.079 25.4425 25.806 26.1694 26.5329 26.8964 27.2598 27.6233 27.9868 28.3502 28.7137 29.0771 29.4406 29.8041 30.1675 30.531 30.8945 31.2579 31.6214 31.9849 32.3483 32.7118 33.0753 33.4387 33.8022 34.1656 34.5291 34.8926 35.256 35.6195 35.983 36.3464 36.7099 37.0734 37.4368 37.8003 38.1638 38.5272 38.8907 39.2541 39.6176 39.9811 40.3445 40.708 41.0715 41.4349 41.7984 42.1619 42.5253 42.8888 43.2523 43.6157 43.9792 44.3426 44.7061 45.0696 45.433 45.7965 46.16 46.5234 46.8869 47.2504 47.6138 47.9773 48.3408 48.7042 49.0677 49.4311 49.7946 50.1581 50.5215 50.885 51.2485 51.6119 51.9754 52.3389 52.7023 53.0658 53.4293 53.7927 54.1562 54.5196 54.8831 55.2466 55.61 55.9735 56.337 56.7004 57.0639 57.4274 57.7908 58.1543 58.5178 58.8812 59.2447 59.6081 59.9716 60.3351 60.6985 61.062 61.4255 61.7889 62.1524 62.5159 62.8793 63.2428 63.6063 63.9697 64.3332 64.6966 65.0601 65.4236 65.787 66.1505 66.514 66.8774 67.2409 67.6044 67.9678 68.3313 68.6948 69.0582 69.4217 69.7851 70.1486 70.5121 70.8755 71.239 71.6025 71.9659 72.3294 1.21915 1.22079 1.22241 1.22405 1.22567 1.22731 1.22895 1.23058 1.23221 1.23384 1.23549 1.23711 1.23876 1.24039 1.24203 1.24367 1.24531 1.24696 1.24859 1.25024 1.25187 1.25352 1.25516 1.25681 1.25846 1.2601 1.26175 1.26337 1.26504 1.26669 1.26834 1.27 1.27164 1.2733 1.27495 1.2766 1.27826 1.27991 1.28157 1.28322 1.28488 1.28654 1.2882 1.28986 1.29152 1.29318 1.29484 1.2965 1.29816 1.29983 1.30149 1.30316 1.30481 1.30649 1.30816 1.30982 1.31149 1.31316 1.31483 1.31649 1.31817 1.31985 1.32152 1.32319 1.32487 1.32654 1.32821 1.32989 1.33157 1.35429 1.39126 1.42858 1.46622 1.50422 1.54256 1.58122 1.62024 1.6596 1.69929 1.73932 1.77971 1.82042 1.86147 1.90288 1.94462 1.96591 1.97621 1.98655 1.99969 1.99969 2.01762 2.02804 2.03846 2.04891 2.05938 2.06986 2.08037 2.0909 2.10144 2.11202 2.1226 2.13321 2.14385 2.15449 2.16516 2.17586 2.18656 2.1973 2.20803 2.21882 2.22962 2.24042 2.25125 2.2621 2.27299 2.28388 2.29479 2.30573 2.31668 2.32766 2.33866 2.34967 2.36071 2.37177 2.38284 2.39395 2.40506 2.4162 2.42735 2.43854 2.44974 2.46096 2.4722 2.48345 2.49474 2.50604 2.51736 2.52871 2.73279 2.87349 3.01236 3.14942 3.28467 3.41811 3.54974 3.67958 3.80759 3.9338 4.05819 4.19082 4.19082 4.19082 4.19082 4.19082 4.19082 4.19082 4.19082 4.19082 4.19082 4.19082 4.19082 4.19082 4.19082 4.19082 4.19082 4.19082 4.19082 4.19082 4.19082 4.19082 4.19082 4.19082 4.19082 4.19082 4.19082 4.19082 4.19082 4.19082 4.19082 4.19082 4.19082 4.19082 4.19082 4.19082 4.19082 4.19082 4.19082 4.19082 4.19082 4.19082 4.19082 4.19082 4.19082 4.19082 4.19082 4.19082 4.19082 4.19082 4.19082 4.19082 
28.1222 56.1858 69.6078 95.5196 101.027 0.0945054 0.0906861 0.0823045 0.0672447 0.0285799 1.05149 1.10207 1.1534 1.85466 3.77397 3.77397 1.03461 0 0.363464 0.726929 1.09039 1.45386 1.81732 2.18079 2.54425 2.90771 3.27118 3.63464 3.99811 4.36157 4.72504 5.0885 5.45196 5.81543 6.17889 6.54236 6.90582 7.26929 7.63275 7.99622 8.35968 8.72314 9.08661 9.45007 9.81354 10.177 10.5405 10.9039 11.2674 11.6309 11.9943 12.3578 12.7213 13.0847 13.4482 13.8116 14.1751 14.5386 14.902 15.2655 15.629 15.9924 16.3559 16.7194 17.0828 17.4463 17.8098 18.1732 18.5367 18.9001 19.2636 19.6271 19.9905 20.354 20.7175 21.0809 21.4444 21.8079 22.1713 22.5348 22.8983 23.2617 23.6252 23.9886 24.3521 24.7156 25.079 25.4425 25.806 26.1694 26.5329 26.8964 27.2598 27.6233 27.9868 28.3502 28.7137 29.0771 29.4406 29.8041 30.1675 30.531 30.8945 31.2579 31.6214 31.9849 32.3483 32.7118 33.0753 33.4387 33.8022 34.1656 34.5291 34.8926 35.256 35.6195 35.983 36.3464 36.7099 37.0734 37.4368 37.8003 38.1638 38.5272 38.8907 39.2541 39.6176 39.9811 40.3445 40.708 41.0715 41.4349 41.7984 42.1619 42.5253 42.8888 43.2523 43.6157 43.9792 44.3426 44.7061 45.0696 45.433 45.7965 46.16 46.5234 46.8869 47.2504 47.6138 47.9773 48.3408 48.7042 49.0677 49.4311 49.7946 50.1581 50.5215 50.885 51.2485 51.6119 51.9754 52.3389 52.7023 53.0658 53.4293 53.7927 54.1562 54.5196 54.8831 55.2466 55.61 55.9735 56.337 56.7004 57.0639 57.4274 57.7908 58.1543 58.5178 58.8812 59.2447 59.6081 59.9716 60.3351 60.6985 61.062 61.4255 61.7889 62.1524 62.5159 62.8793 63.2428 63.6063 63.9697 64.3332 64.6966 65.0601 65.4236 65.787 66.1505 66.514 66.8774 67.2409 67.6044 67.9678 68.3313 68.6948 69.0582 69.4217 69.7851 70.1486 70.5121 70.8755 71.239 71.6025 71.9659 72.3294 1.05149 1.05313 1.05477 1.05641 1.05806 1.05969 1.06134 1.06299 1.06463 1.06628 1.06793 1.06958 1.07123 1.07287 1.07452 1.07618 1.07783 1.07948 1.08116 1.08279 1.08445 1.08611 1.08776 1.08962 1.09108 1.09273 1.0944 1.09606 1.09772 1.09938 1.10105 1.1027 1.10437 1.10604 1.10771 1.10937 1.11104 1.11271 1.11439 1.11605 1.11772 1.11939 1.12106 1.12275 1.12442 1.12609 1.12777 1.12944 1.13112 1.1328 1.13448 1.13616 1.13784 1.13953 1.1412 1.14289 1.14458 1.14626 1.14794 1.14963 1.15131 1.153 1.1547 1.15639 1.15812 1.16458 1.17376 1.18296 1.1922 1.20146 1.21073 1.22004 1.22936 1.23871 1.24809 1.25749 1.26691 1.27635 1.28582 1.29531 1.30481 1.31435 1.32391 1.3335 1.34311 1.35274 1.36239 1.37162 1.38177 1.3915 1.40125 1.41102 1.42081 1.43063 1.44046 1.4498 1.45886 1.46794 1.47703 1.48614 1.49528 1.50443 1.51361 1.5228 1.53201 1.54125 1.5505 1.55978 1.56906 1.57839 1.58772 1.59713 1.60642 1.61583 1.62523 1.63466 1.64411 1.65357 1.66307 1.67258 1.6821 1.69165 1.70122 1.7108 1.72041 1.73003 1.73968 1.74935 1.75903 1.76873 1.77845 1.7882 1.79796 1.80774 1.81754 1.82737 1.8372 1.84707 1.85695 2.16225 2.28595 2.40808 2.52863 2.64761 2.76486 2.88083 2.9975 3.10775 3.21884 3.32835 3.43629 3.54265 3.64978 3.77397 3.77397 3.77397 3.77397 3.77397 3.77397 3.77397 3.77397 3.77397 3.77397 3.77397 3.77397 3.77397 3.77397 3.77397 3.77397 3.77397 3.77397 3.77397 3.77397 3.77397 3.77397 3.77397 3.77397 3.77397 3.77397 3.77397 3.77397 3.77397 3.77397 3.77397 3.77397 3.77397 3.77397 3.77397 3.77397 3.77397 3.77397 3.77397 3.77397 3.77397 3.77397 3.77397 3.77397 3.77397 3.77397 3.77397 
29.5114 58.1967 70.7212 95.5549 99.2796 0.0896478 0.0865376 0.0708057 0.0559474 0.0261249 1.20625 1.24792 1.29006 3.24611 3.90114 3.90114 2.11952 0 0.363464 0.726929 1.09039 1.45386 1.81732 2.18079 2.54425 2.90771 3.27118 3.63464 3.99811 4.36157 4.72504 5.0885 5.45196 5.81543 6.17889 6.54236 6.90582 7.26929 7.63275 7.99622 8.35968 8.72314 9.08661 9.45007 9.81354 10.177 10.5405 10.9039 11.2674 11.6309 11.9943 12.3578 12.7213 13.0847 13.4482 13.8116 14.1751 14.5386 14.902 15.2655 15.629 15.9924 16.3559 16.7194 17.0828 17.4463 17.8098 18.1732 18.5367 18.9001 19.2636 19.6271 19.9905 20.354 20.7175 21.0809 21.4444 21.8079 22.1713 22.5348 22.8983 23.2617 23.6252 23.9886 24.3521 24.7156 25.079 25.4425 25.806 26.1694 26.5329 26.8964 27.2598 27.6233 27.9868 28.3502 28.7137 29.0771 29.4406 29.8041 30.1675 30.531 30.8945 31.2579 31.6214 31.9849 32.3483 32.7118 33.0753 33.4387 33.8022 34.1656 34.5291 34.8926 35.256 35.6195 35.983 36.3464 36.7099 37.0734 37.4368 37.8003 38.1638 38.5272 38.8907 39.2541 39.6176 39.9811 40.3445 40.708 41.0715 41.4349 41.7984 42.1619 42.5253 42.8888 43.2523 43.6157 43.9792 44.3426 44.7061 45.0696 45.433 45.7965 46.16 46.5234 46.8869 47.2504 47.6138 47.9773 48.3408 48.7042 49.0677 49.4311 49.7946 50.1581 50.5215 50.885 51.2485 51.6119 51.9754 52.3389 52.7023 53.0658 53.4293 53.7927 54.1562 54.5196 54.8831 55.2466 55.61 55.9735 56.337 56.7004 57.0639 57.4274 57.7908 58.1543 58.5178 58.8812 59.2447 59.6081 59.9716 60.3351 60.6985 61.062 61.4255 61.7889 62.1524 62.5159 62.8793 63.2428 63.6063 63.9697 64.3332 64.6966 65.0601 65.4236 65.787 66.1505 66.514 66.8774 67.2409 67.6044 67.9678 68.3313 68.6948 69.0582 69.4217 69.7851 70.1486 70.5121 70.8755 71.239 71.6025 71.9659 72.3294 1.20625 1.20761 1.20897 1.21037 1.21166 1.21302 1.21438 1.21574 1.2171 1.21845 1.21982 1.22116 1.22253 1.22389 1.22525 1.22661 1.22795 1.22933 1.23069 1.23205 1.23342 1.23478 1.23615 1.23751 1.23888 1.24024 1.24161 1.24298 1.24434 1.24571 1.24708 1.24845 1.24982 1.25118 1.25256 1.25393 1.25529 1.25667 1.25804 1.25942 1.26079 1.26217 1.26353 1.26491 1.26628 1.26766 1.26904 1.27042 1.2718 1.27316 1.27454 1.27592 1.2773 1.27868 1.28006 1.28145 1.28282 1.2842 1.28558 1.28697 1.28835 1.28974 1.29112 1.29251 1.29388 1.29527 1.29666 1.31065 1.33576 1.36102 1.38645 1.41203 1.43778 1.46369 1.48976 1.51599 1.54238 1.56894 1.59565 1.62253 1.64957 1.67676 1.70412 1.73163 1.75932 1.78715 1.81516 1.84332 1.87055 1.88083 1.89113 1.90147 1.91181 1.92218 1.93258 1.94298 1.95341 1.96387 1.97434 1.98483 1.99969 1.99969 2.01645 2.02702 2.03763 2.04825 2.05888 2.06955 2.08024 2.09094 2.10167 2.11242 2.12318 2.13398 2.14479 2.15561 2.16648 2.17735 2.18824 2.19916 2.21009 2.22105 2.23203 2.24303 2.25405 2.26509 2.27616 2.28725 2.29835 2.30948 2.32063 2.47857 2.59561 2.71141 2.82591 2.93915 3.05112 3.16181 3.27123 3.3794 3.48627 3.59187 3.69622 3.79928 3.90114 3.90114 3.90114 3.90114 3.90114 3.90114 3.90114 3.90114 3.90114 3.90114 3.90114 3.90114 3.90114 3.90114 3.90114 3.90114 3.90114 3.90114 3.90114 3.90114 3.90114 3.90114 3.90114 3.90114 3.90114 3.90114 3.90114 3.90114 3.90114 3.90114 3.90114 3.90114 3.90114 3.90114 3.90114 3.90114 3.90114 3.90114 3.90114 3.90114 3.90114 3.90114 3.90114 3.90114 3.90114 3.90114 3.90114 3.90114 3.90114 3.90114 3.90114 3.90114 3.90114 3.90114 3.90114 3.90114 
27.3874 58.5932 69.519 97.4461 99.2184 0.0914418 0.0874869 0.0782068 0.0569272 0.0193524 1.15628 1.20464 1.25366 3.27358 4.26128 4.26128 1.51962 0 0.363464 0.726929 1.09039 1.45386 1.81732 2.18079 2.54425 2.90771 3.27118 3.63464 3.99811 4.36157 4.72504 5.0885 5.45196 5.81543 6.17889 6.54236 6.90582 7.26929 7.63275 7.99622 8.35968 8.72314 9.08661 9.45007 9.81354 10.177 10.5405 10.9039 11.2674 11.6309 11.9943 12.3578 12.7213 13.0847 13.4482 13.8116 14.1751 14.5386 14.902 15.2655 15.629 15.9924 16.3559 16.7194 17.0828 17.4463 17.8098 18.1732 18.5367 18.9001 19.2636 19.6271 19.9905 20.354 20.7175 21.0809 21.4444 21.8079 22.1713 22.5348 22.8983 23.2617 23.6252 23.9886 24.3521 24.7156 25.079 25.4425 25.806 26.1694 26.5329 26.8964 27.2598 27.6233 27.9868 28.3502 28.7137 29.0771 29.4406 29.8041 30.1675 30.531 30.8945 31.2579 31.6214 31.9849 32.3483 32.7118 33.0753 33.4387 33.8022 34.1656 34.5291 34.8926 35.256 35.6195 35.983 36.3464 36.7099 37.0734 37.4368 37.8003 38.1638 38.5272 38.8907 39.2541 39.6176 39.9811 40.3445 40.708 41.0715 41.4349 41.7984 42.1619 42.5253 42.8888 43.2523 43.6157 43.9792 44.3426 44.7061 45.0696 45.433 45.7965 46.16 46.5234 46.8869 47.2504 47.6138 47.9773 48.3408 48.7042 49.0677 49.4311 49.7946 50.1581 50.5215 50.885 51.2485 51.6119 51.9754 52.3389 52.7023 53.0658 53.4293 53.7927 54.1562 54.5196 54.8831 55.2466 55.61 55.9735 56.337 56.7004 57.0639 57.4274 57.7908 58.1543 58.5178 58.8812 59.2447 59.6081 59.9716 60.3351 60.6985 61.062 61.4255 61.7889 62.1524 62.5159 62.8793 63.2428 63.6063 63.9697 64.3332 64.6966 65.0601 65.4236 65.787 66.1505 66.514 66.8774 67.2409 67.6044 67.9678 68.3313 68.6948 69.0582 69.4217 69.7851 70.1486 70.5121 70.8755 71.239 71.6025 71.9659 72.3294 1.15628 1.15812 1.15941 1.16099 1.16256 1.16413 1.16571 1.16728 1.16886 1.17043 1.172 1.17358 1.17516 1.17674 1.17832 1.17989 1.18148 1.18306 1.18463 1.18622 1.1878 1.18939 1.19097 1.19255 1.19414 1.19572 1.19731 1.1989 1.20049 1.20208 1.20367 1.20526 1.20684 1.20844 1.21003 1.21163 1.21321 1.21482 1.21641 1.218 1.2196 1.2212 1.2228 1.2244 1.22599 1.22795 1.22919 1.2308 1.2324 1.234 1.2356 1.2372 1.23881 1.24041 1.24202 1.24364 1.24524 1.24684 1.24845 1.25005 1.25168 1.25328 1.25489 1.2565 1.25813 1.25973 1.26135 1.26297 1.26459 1.27437 1.28841 1.3025 1.31665 1.33085 1.34509 1.3594 1.37162 1.38815 1.40261 1.41711 1.43167 1.44628 1.46095 1.47565 1.49042 1.50524 1.52063 1.53502 1.54999 1.56502 1.58008 1.59469 1.60783 1.62102 1.63424 1.64751 1.66081 1.67498 1.68753 1.70095 1.7144 1.7279 1.74143 1.755 1.76862 1.78226 1.79595 1.80968 1.82344 1.83725 1.85109 1.86498 1.8789 1.89286 1.90685 1.92089 1.93497 1.94908 1.96324 1.97742 1.99969 1.99969 2.02023 2.03458 2.04895 2.15064 2.242 2.33278 2.42299 2.5126 2.60163 2.6901 2.77797 2.86525 2.95198 3.0381 3.12364 3.20862 3.293 3.37681 3.46003 3.54267 3.62473 3.70622 3.7881 3.86742 3.94718 4.02636 4.10489 4.26128 4.26128 4.26128 4.26128 4.26128 4.26128 4.26128 4.26128 4.26128 4.26128 4.26128 4.26128 4.26128 4.26128 4.26128 4.26128 4.26128 4.26128 4.26128 4.26128 4.26128 4.26128 4.26128 4.26128 4.26128 4.26128 4.26128 4.26128 4.26128 4.26128 4.26128 4.26128 4.26128 4.26128 4.26128 4.26128 4.26128 4.26128 4.26128 4.26128 4.26128 4.26128 4.26128 4.26128 4.26128 4.26128 4.26128 4.26128 4.26128 4.26128 4.26128 
25.9925 59.9574 68.1027 98.7802 99.9448 0.0890313 0.0855013 0.070331 0.0581813 0.0271608 1.23951 1.27974 1.32041 2.64933 3.73839 3.84725 1.87487 0 0.363464 0.726929 1.09039 1.45386 1.81732 2.18079 2.54425 2.90771 3.27118 3.63464 3.99811 4.36157 4.72504 5.0885 5.45196 5.81543 6.17889 6.54236 6.90582 7.26929 7.63275 7.99622 8.35968 8.72314 9.08661 9.45007 9.81354 10.177 10.5405 10.9039 11.2674 11.6309 11.9943 12.3578 12.7213 13.0847 13.4482 13.8116 14.1751 14.5386 14.902 15.2655 15.629 15.9924 16.3559 16.7194 17.0828 17.4463 17.8098 18.1732 18.5367 18.9001 19.2636 19.6271 19.9905 20.354 20.7175 21.0809 21.4444 21.8079 22.1713 22.5348 22.8983 23.2617 23.6252 23.9886 24.3521 24.7156 25.079 25.4425 25.806 26.1694 26.5329 26.8964 27.2598 27.6233 27.9868 28.3502 28.7137 29.0771 29.4406 29.8041 30.1675 30.531 30.8945 31.2579 31.6214 31.9849 32.3483 32.7118 33.0753 33.4387 33.8022 34.1656 34.5291 34.8926 35.256 35.6195 35.983 36.3464 36.7099 37.0734 37.4368 37.8003 38.1638 38.5272 38.8907 39.2541 39.6176 39.9811 40.3445 40.708 41.0715 41.4349 41.7984 42.1619 42.5253 42.8888 43.2523 43.6157 43.9792 44.3426 44.7061 45.0696 45.433 45.7965 46.16 46.5234 46.8869 47.2504 47.6138 47.9773 48.3408 48.7042 49.0677 49.4311 49.7946 50.1581 50.5215 50.885 51.2485 51.6119 51.9754 52.3389 52.7023 53.0658 53.4293 53.7927 54.1562 54.5196 54.8831 55.2466 55.61 55.9735 56.337 56.7004 57.0639 57.4274 57.7908 58.1543 58.5178 58.8812 59.2447 59.6081 59.9716 60.3351 60.6985 61.062 61.4255 61.7889 62.1524 62.5159 62.8793 63.2428 63.6063 63.9697 64.3332 64.6966 65.0601 65.4236 65.787 66.1505 66.514 66.8774 67.2409 67.6044 67.9678 68.3313 68.6948 69.0582 69.4217 69.7851 70.1486 70.5121 70.8755 71.239 71.6025 71.9659 72.3294 1.23951 1.24082 1.24213 1.24344 1.24474 1.24606 1.24737 1.24868 1.24999 1.2513 1.25261 1.25392 1.25524 1.25654 1.25786 1.25918 1.26049 1.26181 1.26311 1.26443 1.26575 1.26706 1.26838 1.26971 1.27102 1.27234 1.27366 1.27497 1.2763 1.27761 1.27893 1.28026 1.28157 1.2829 1.28423 1.28555 1.28687 1.28819 1.28951 1.29084 1.29216 1.29349 1.29482 1.29614 1.29747 1.2988 1.30013 1.30146 1.30278 1.30411 1.30544 1.30678 1.30811 1.30944 1.31077 1.3121 1.31343 1.31476 1.3161 1.31744 1.31876 1.3201 1.32144 1.32278 1.32411 1.32544 1.32678 1.32812 1.32945 1.33079 1.33214 1.36158 1.41501 1.46915 1.524 1.57955 1.63589 1.69277 1.75045 1.80882 1.8679 1.89254 1.8989 1.90527 1.91165 1.91803 1.92444 1.93083 1.93718 1.94367 1.9501 1.95652 1.96298 1.96942 1.97589 1.98236 1.99969 1.99969 1.99969 1.99969 2.01482 2.02133 2.02786 2.03438 2.04093 2.04748 2.05403 2.0606 2.06717 2.07375 2.08034 2.08694 2.09353 2.10016 2.10677 2.1134 2.12003 2.12668 2.13333 2.14 2.14666 2.15333 2.16002 2.16672 2.17342 2.18012 2.18683 2.19356 2.20029 2.20703 2.21378 2.22054 2.2273 2.23408 2.36077 2.43811 2.51488 2.5911 2.66674 2.74181 2.8163 2.89025 2.96361 3.03642 3.10865 3.18033 3.25142 3.32195 3.39191 3.46132 3.53015 3.59841 3.66611 3.73324 3.7998 3.84725 3.84725 3.84725 3.84725 3.84725 3.84725 3.84725 3.84725 3.84725 3.84725 3.84725 3.84725 3.84725 3.84725 3.84725 3.84725 3.84725 3.84725 3.84725 3.84725 3.84725 3.84725 3.84725 3.84725 3.84725 3.84725 3.84725 3.84725 3.84725 3.84725 3.84725 3.84725 3.84725 3.84725 3.84725 3.84725 3.84725 3.84725 3.84725 3.84725 3.84725 3.84725 3.84725 3.84725 3.84725 
24.2195 54.9997 66.9597 96.614 101.66 0.0935535 0.0901736 0.0676127 0.0512728 0.0237709 1.09397 1.13489 1.20477 3.19184 4.02475 4.02475 1.46523 0 0.363464 0.726929 1.09039 1.45386 1.81732 2.18079 2.54425 2.90771 3.27118 3.63464 3.99811 4.36157 4.72504 5.0885 5.45196 5.81543 6.17889 6.54236 6.90582 7.26929 7.63275 7.99622 8.35968 8.72314 9.08661 9.45007 9.81354 10.177 10.5405 10.9039 11.2674 11.6309 11.9943 12.3578 12.7213 13.0847 13.4482 13.8116 14.1751 14.5386 14.902 15.2655 15.629 15.9924 16.3559 16.7194 17.0828 17.4463 17.8098 18.1732 18.5367 18.9001 19.2636 19.6271 19.9905 20.354 20.7175 21.0809 21.4444 21.8079 22.1713 22.5348 22.8983 23.2617 23.6252 23.9886 24.3521 24.7156 25.079 25.4425 25.806 26.1694 26.5329 26.8964 27.2598 27.6233 27.9868 28.3502 28.7137 29.0771 29.4406 29.8041 30.1675 30.531 30.8945 31.2579 31.6214 31.9849 32.3483 32.7118 33.0753 33.4387 33.8022 34.1656 34.5291 34.8926 35.256 35.6195 35.983 36.3464 36.7099 37.0734 37.4368 37.8003 38.1638 38.5272 38.8907 39.2541 39.6176 39.9811 40.3445 40.708 41.0715 41.4349 41.7984 42.1619 42.5253 42.8888 43.2523 43.6157 43.9792 44.3426 44.7061 45.0696 45.433 45.7965 46.16 46.5234 46.8869 47.2504 47.6138 47.9773 48.3408 48.7042 49.0677 49.4311 49.7946 50.1581 50.5215 50.885 51.2485 51.6119 51.9754 52.3389 52.7023 53.0658 53.4293 53.7927 54.1562 54.5196 54.8831 55.2466 55.61 55.9735 56.337 56.7004 57.0639 57.4274 57.7908 58.1543 58.5178 58.8812 59.2447 59.6081 59.9716 60.3351 60.6985 61.062 61.4255 61.7889 62.1524 62.5159 62.8793 63.2428 63.6063 63.9697 64.3332 64.6966 65.0601 65.4236 65.787 66.1505 66.514 66.8774 67.2409 67.6044 67.9678 68.3313 68.6948 69.0582 69.4217 69.7851 70.1486 70.5121 70.8755 71.239 71.6025 71.9659 72.3294 1.09397 1.09529 1.09662 1.09796 1.09929 1.10062 1.10194 1.10328 1.10461 1.10594 1.10728 1.10861 1.10995 1.11128 1.11262 1.11395 1.11529 1.11663 1.11797 1.11931 1.12064 1.12198 1.12333 1.12466 1.126 1.12734 1.12869 1.13003 1.13137 1.13271 1.13406 1.13541 1.13675 1.1381 1.13944 1.14078 1.14213 1.14349 1.14483 1.14618 1.14753 1.14887 1.15022 1.15158 1.15293 1.15428 1.15563 1.15698 1.15812 1.1597 1.16105 1.1624 1.16375 1.16511 1.16647 1.16783 1.16918 1.17054 1.17189 1.17325 1.17462 1.19269 1.24534 1.29875 1.35291 1.40781 1.46348 1.51987 1.57702 1.63492 1.69357 1.75297 1.81311 1.87401 1.93565 1.99969 1.99969 2.01473 2.02431 2.0339 2.0435 2.05314 2.06278 2.07243 2.08211 2.0918 2.10152 2.11125 2.12099 2.13076 2.14053 2.15033 2.16015 2.17005 2.17983 2.1897 2.19957 2.20949 2.2194 2.22933 2.23929 2.24926 2.25925 2.26925 2.27924 2.28932 2.29937 2.30945 2.31954 2.32964 2.33978 2.34991 2.36007 2.37025 2.38044 2.39052 2.40089 2.41113 2.4214 2.43168 2.44198 2.4523 2.46262 2.47299 2.48335 2.49373 2.50414 2.51455 2.52499 2.53545 2.54591 2.55641 2.56691 2.57743 2.58797 2.59853 2.895 3.06352 3.22988 3.39297 3.55315 3.71045 3.86483 4.02475 4.02475 4.02475 4.02475 4.02475 4.02475 4.02475 4.02475 4.02475 4.02475 4.02475 4.02475 4.02475 4.02475 4.02475 4.02475 4.02475 4.02475 4.02475 4.02475 4.02475 4.02475 4.02475 4.02475 4.02475 4.02475 4.02475 4.02475 4.02475 4.02475 4.02475 4.02475 4.02475 4.02475 4.02475 4.02475 4.02475 4.02475 4.02475 4.02475 4.02475 4.02475 4.02475 4.02475 4.02475 4.02475 4.02475 4.02475 4.02475 4.02475 4.02475 4.02475 4.02475 4.02475 4.02475 4.02475 4.02475 
24.0244 56.0562 69.9318 100.139 103.577 0.0887403 0.0858516 0.0685787 0.047449 0.0196766 1.25211 1.28697 1.35102 2.86585 4.24373 4.24373 1.85004 0 0.363464 0.726929 1.09039 1.45386 1.81732 2.18079 2.54425 2.90771 3.27118 3.63464 3.99811 4.36157 4.72504 5.0885 5.45196 5.81543 6.17889 6.54236 6.90582 7.26929 7.63275 7.99622 8.35968 8.72314 9.08661 9.45007 9.81354 10.177 10.5405 10.9039 11.2674 11.6309 11.9943 12.3578 12.7213 13.0847 13.4482 13.8116 14.1751 14.5386 14.902 15.2655 15.629 15.9924 16.3559 16.7194 17.0828 17.4463 17.8098 18.1732 18.5367 18.9001 19.2636 19.6271 19.9905 20.354 20.7175 21.0809 21.4444 21.8079 22.1713 22.5348 22.8983 23.2617 23.6252 23.9886 24.3521 24.7156 25.079 25.4425 25.806 26.1694 26.5329 26.8964 27.2598 27.6233 27.9868 28.3502 28.7137 29.0771 29.4406 29.8041 30.1675 30.531 30.8945 31.2579 31.6214 31.9849 32.3483 32.7118 33.0753 33.4387 33.8022 34.1656 34.5291 34.8926 35.256 35.6195 35.983 36.3464 36.7099 37.0734 37.4368 37.8003 38.1638 38.5272 38.8907 39.2541 39.6176 39.9811 40.3445 40.708 41.0715 41.4349 41.7984 42.1619 42.5253 42.8888 43.2523 43.6157 43.9792 44.3426 44.7061 45.0696 45.433 45.7965 46.16 46.5234 46.8869 47.2504 47.6138 47.9773 48.3408 48.7042 49.0677 49.4311 49.7946 50.1581 50.5215 50.885 51.2485 51.6119 51.9754 52.3389 52.7023 53.0658 53.4293 53.7927 54.1562 54.5196 54.8831 55.2466 55.61 55.9735 56.337 56.7004 57.0639 57.4274 57.7908 58.1543 58.5178 58.8812 59.2447 59.6081 59.9716 60.3351 60.6985 61.062 61.4255 61.7889 62.1524 62.5159 62.8793 63.2428 63.6063 63.9697 64.3332 64.6966 65.0601 65.4236 65.787 66.1505 66.514 66.8774 67.2409 67.6044 67.9678 68.3313 68.6948 69.0582 69.4217 69.7851 70.1486 70.5121 70.8755 71.239 71.6025 71.9659 72.3294 1.25211 1.25324 1.25438 1.25552 1.25664 1.25778 1.25892 1.26005 1.26118 1.26232 1.26337 1.2646 1.26573 1.26687 1.26801 1.26915 1.27029 1.27143 1.27256 1.2737 1.27485 1.27598 1.27712 1.27827 1.2794 1.28055 1.28168 1.28283 1.28397 1.28511 1.28626 1.2874 1.28855 1.2897 1.29084 1.29198 1.29313 1.29427 1.29543 1.29656 1.29771 1.29912 1.30001 1.30115 1.3023 1.30345 1.3046 1.30574 1.30689 1.30805 1.3092 1.31035 1.3115 1.31265 1.3138 1.31496 1.31611 1.31726 1.31841 1.31957 1.32072 1.34528 1.37162 1.39535 1.42064 1.44606 1.47165 1.4974 1.5233 1.54935 1.57557 1.60194 1.62847 1.65515 1.682 1.70899 1.73613 1.76345 1.79091 1.81853 1.84632 1.87424 1.90235 1.93059 1.95793 1.97058 1.98332 1.99969 1.99969 2.0217 2.03456 2.04745 2.06037 2.07332 2.08631 2.09932 2.11238 2.12545 2.13856 2.15169 2.16486 2.17806 2.19129 2.20455 2.21785 2.23119 2.24454 2.25792 2.27134 2.28478 2.29828 2.31179 2.32533 2.33889 2.35251 2.36614 2.3798 2.3935 2.40723 2.42098 2.43479 2.44861 2.46246 2.47635 2.49026 2.50421 2.51818 2.53219 2.54622 2.5603 2.5744 2.58854 2.6027 2.6169 2.63112 2.64537 2.65966 2.7702 2.89439 3.01735 3.13904 3.2595 3.37871 3.49674 3.61339 3.72901 3.84308 3.95606 4.0678 4.1783 4.24373 4.24373 4.24373 4.24373 4.24373 4.24373 4.24373 4.24373 4.24373 4.24373 4.24373 4.24373 4.24373 4.24373 4.24373 4.24373 4.24373 4.24373 4.24373 4.24373 4.24373 4.24373 4.24373 4.24373 4.24373 4.24373 4.24373 4.24373 4.24373 4.24373 4.24373 4.24373 4.24373 4.24373 4.24373 4.24373 4.24373 4.24373 4.24373 4.24373 4.24373 4.24373 4.24373 4.24373 4.24373 4.24373 4.24373 4.24373 4.24373 4.24373 
22.6284 54.4038 67.2036 99.5622 105.406 0.0932118 0.089715 0.0639919 0.0430595 0.0174855 1.11128 1.1525 1.35092 2.97044 4.36299 4.36299 0.730066 0 0.363464 0.726929 1.09039 1.45386 1.81732 2.18079 2.54425 2.90771 3.27118 3.63464 3.99811 4.36157 4.72504 5.0885 5.45196 5.81543 6.17889 6.54236 6.90582 7.26929 7.63275 7.99622 8.35968 8.72314 9.08661 9.45007 9.81354 10.177 10.5405 10.9039 11.2674 11.6309 11.9943 12.3578 12.7213 13.0847 13.4482 13.8116 14.1751 14.5386 14.902 15.2655 15.629 15.9924 16.3559 16.7194 17.0828 17.4463 17.8098 18.1732 18.5367 18.9001 19.2636 19.6271 19.9905 20.354 20.7175 21.0809 21.4444 21.8079 22.1713 22.5348 22.8983 23.2617 23.6252 23.9886 24.3521 24.7156 25.079 25.4425 25.806 26.1694 26.5329 26.8964 27.2598 27.6233 27.9868 28.3502 28.7137 29.0771 29.4406 29.8041 30.1675 30.531 30.8945 31.2579 31.6214 31.9849 32.3483 32.7118 33.0753 33.4387 33.8022 34.1656 34.5291 34.8926 35.256 35.6195 35.983 36.3464 36.7099 37.0734 37.4368 37.8003 38.1638 38.5272 38.8907 39.2541 39.6176 39.9811 40.3445 40.708 41.0715 41.4349 41.7984 42.1619 42.5253 42.8888 43.2523 43.6157 43.9792 44.3426 44.7061 45.0696 45.433 45.7965 46.16 46.5234 46.8869 47.2504 47.6138 47.9773 48.3408 48.7042 49.0677 49.4311 49.7946 50.1581 50.5215 50.885 51.2485 51.6119 51.9754 52.3389 52.7023 53.0658 53.4293 53.7927 54.1562 54.5196 54.8831 55.2466 55.61 55.9735 56.337 56.7004 57.0639 57.4274 57.7908 58.1543 58.5178 58.8812 59.2447 59.6081 59.9716 60.3351 60.6985 61.062 61.4255 61.7889 62.1524 62.5159 62.8793 63.2428 63.6063 63.9697 64.3332 64.6966 65.0601 65.4236 65.787 66.1505 66.514 66.8774 67.2409 67.6044 67.9678 68.3313 68.6948 69.0582 69.4217 69.7851 70.1486 70.5121 70.8755 71.239 71.6025 71.9659 72.3294 1.11128 1.11262 1.11396 1.1153 1.11664 1.11798 1.11932 1.12066 1.122 1.12335 1.12469 1.12604 1.12738 1.12872 1.13007 1.13141 1.13277 1.13411 1.13545 1.13681 1.13815 1.13951 1.14087 1.1422 1.14355 1.1449 1.14625 1.14761 1.14896 1.15032 1.15167 1.15303 1.15437 1.15572 1.15709 1.15844 1.1598 1.16115 1.16251 1.16387 1.16523 1.16659 1.16795 1.1693 1.17067 1.17203 1.1734 1.17475 1.17612 1.17748 1.17884 1.18021 1.18157 1.18294 1.18431 1.18567 1.18704 1.18841 1.18977 1.21184 1.27356 1.33629 1.40004 1.46481 1.53058 1.59713 1.66517 1.73399 1.80383 1.87469 1.94656 2.01943 2.09333 2.1453 2.15722 2.16918 2.18116 2.19316 2.20518 2.21723 2.22931 2.24141 2.25354 2.26569 2.27788 2.29009 2.30232 2.31458 2.32686 2.33917 2.35151 2.36386 2.37624 2.38867 2.4011 2.41356 2.42604 2.43856 2.45109 2.46365 2.47625 2.48886 2.50151 2.51417 2.5268 2.53958 2.55232 2.56508 2.57788 2.59071 2.60355 2.61641 2.62931 2.64224 2.65518 2.66815 2.68115 2.69418 2.70723 2.7203 2.7334 2.74653 2.75968 2.77285 2.78605 2.79927 2.81253 2.82581 2.83912 2.85245 2.8658 2.87918 2.8926 2.90603 2.91947 2.93297 2.94648 2.96001 2.97357 2.98715 3.17801 3.46111 3.73649 4.00415 4.36299 4.36299 4.36299 4.36299 4.36299 4.36299 4.36299 4.36299 4.36299 4.36299 4.36299 4.36299 4.36299 4.36299 4.36299 4.36299 4.36299 4.36299 4.36299 4.36299 4.36299 4.36299 4.36299 4.36299 4.36299 4.36299 4.36299 4.36299 4.36299 4.36299 4.36299 4.36299 4.36299 4.36299 4.36299 4.36299 4.36299 4.36299 4.36299 4.36299 4.36299 4.36299 4.36299 4.36299 4.36299 4.36299 4.36299 4.36299 4.36299 4.36299 4.36299 4.36299 4.36299 4.36299 4.36299 4.36299 
24.2849 55.5142 68.6959 101.555 103.81 0.0920666 0.0883887 0.0663882 0.0487996 0.019813 1.14584 1.19051 1.26001 2.69824 4.10554 4.23635 0.743773 0 0.363464 0.726929 1.09039 1.45386 1.81732 2.18079 2.54425 2.90771 3.27118 3.63464 3.99811 4.36157 4.72504 5.0885 5.45196 5.81543 6.17889 6.54236 6.90582 7.26929 7.63275 7.99622 8.35968 8.72314 9.08661 9.45007 9.81354 10.177 10.5405 10.9039 11.2674 11.6309 11.9943 12.3578 12.7213 13.0847 13.4482 13.8116 14.1751 14.5386 14.902 15.2655 15.629 15.9924 16.3559 16.7194 17.0828 17.4463 17.8098 18.1732 18.5367 18.9001 19.2636 19.6271 19.9905 20.354 20.7175 21.0809 21.4444 21.8079 22.1713 22.5348 22.8983 23.2617 23.6252 23.9886 24.3521 24.7156 25.079 25.4425 25.806 26.1694 26.5329 26.8964 27.2598 27.6233 27.9868 28.3502 28.7137 29.0771 29.4406 29.8041 30.1675 30.531 30.8945 31.2579 31.6214 31.9849 32.3483 32.7118 33.0753 33.4387 33.8022 34.1656 34.5291 34.8926 35.256 35.6195 35.983 36.3464 36.7099 37.0734 37.4368 37.8003 38.1638 38.5272 38.8907 39.2541 39.6176 39.9811 40.3445 40.708 41.0715 41.4349 41.7984 42.1619 42.5253 42.8888 43.2523 43.6157 43.9792 44.3426 44.7061 45.0696 45.433 45.7965 46.16 46.5234 46.8869 47.2504 47.6138 47.9773 48.3408 48.7042 49.0677 49.4311 49.7946 50.1581 50.5215 50.885 51.2485 51.6119 51.9754 52.3389 52.7023 53.0658 53.4293 53.7927 54.1562 54.5196 54.8831 55.2466 55.61 55.9735 56.337 56.7004 57.0639 57.4274 57.7908 58.1543 58.5178 58.8812 59.2447 59.6081 59.9716 60.3351 60.6985 61.062 61.4255 61.7889 62.1524 62.5159 62.8793 63.2428 63.6063 63.9697 64.3332 64.6966 65.0601 65.4236 65.787 66.1505 66.514 66.8774 67.2409 67.6044 67.9678 68.3313 68.6948 69.0582 69.4217 69.7851 70.1486 70.5121 70.8755 71.239 71.6025 71.9659 72.3294 1.14584 1.1473 1.14874 1.15019 1.15164 1.15309 1.15455 1.15601 1.15746 1.15891 1.16037 1.16183 1.16328 1.16474 1.1662 1.16765 1.16911 1.17058 1.17204 1.17349 1.17496 1.17642 1.17789 1.17935 1.18081 1.18227 1.18374 1.18521 1.18668 1.18813 1.1896 1.19107 1.19254 1.19401 1.19549 1.19695 1.19842 1.19989 1.20137 1.20284 1.20431 1.20579 1.20727 1.20874 1.21021 1.21169 1.21316 1.21464 1.21612 1.21759 1.21908 1.22056 1.22204 1.22351 1.225 1.22649 1.22795 1.22944 1.23094 1.23242 1.2339 1.25057 1.29164 1.33316 1.37512 1.41752 1.46036 1.50365 1.54739 1.59156 1.63618 1.68124 1.72675 1.77269 1.81908 1.86591 1.91318 1.9609 1.99969 2.04666 2.05595 2.06528 2.07462 2.0842 2.09333 2.10272 2.11212 2.12152 2.13096 2.14041 2.14987 2.15936 2.16884 2.17835 2.18788 2.19744 2.20699 2.21657 2.22617 2.23577 2.24539 2.25504 2.2647 2.27436 2.28406 2.29376 2.30348 2.31323 2.32297 2.33275 2.34253 2.35234 2.36215 2.37199 2.38185 2.3917 2.40159 2.41148 2.4214 2.43133 2.44127 2.45123 2.46122 2.47122 2.48104 2.49126 2.5013 2.51136 2.52144 2.53153 2.54163 2.55176 2.5619 2.57205 2.58224 2.59242 2.60263 2.61284 2.72082 2.81821 2.9148 3.01061 3.10561 3.19984 3.29331 3.38596 3.47782 3.56892 3.65922 3.74884 3.83747 3.9254 4.01255 4.09892 4.23635 4.23635 4.23635 4.23635 4.23635 4.23635 4.23635 4.23635 4.23635 4.23635 4.23635 4.23635 4.23635 4.23635 4.23635 4.23635 4.23635 4.23635 4.23635 4.23635 4.23635 4.23635 4.23635 4.23635 4.23635 4.23635 4.23635 4.23635 4.23635 4.23635 4.23635 4.23635 4.23635 4.23635 4.23635 4.23635 4.23635 4.23635 4.23635 4.23635 4.23635 4.23635 4.23635 4.23635 4.23635 4.23635 
25.9955 58.3539 72.1164 100.016 104.787 0.0932863 0.0898818 0.0694367 0.0444677 0.0190726 1.09542 1.13458 1.17417 2.80983 4.27645 4.27645 0.864805 0 0.363464 0.726929 1.09039 1.45386 1.81732 2.18079 2.54425 2.90771 3.27118 3.63464 3.99811 4.36157 4.72504 5.0885 5.45196 5.81543 6.17889 6.54236 6.90582 7.26929 7.63275 7.99622 8.35968 8.72314 9.08661 9.45007 9.81354 10.177 10.5405 10.9039 11.2674 11.6309 11.9943 12.3578 12.7213 13.0847 13.4482 13.8116 14.1751 14.5386 14.902 15.2655 15.629 15.9924 16.3559 16.7194 17.0828 17.4463 17.8098 18.1732 18.5367 18.9001 19.2636 19.6271 19.9905 20.354 20.7175 21.0809 21.4444 21.8079 22.1713 22.5348 22.8983 23.2617 23.6252 23.9886 24.3521 24.7156 25.079 25.4425 25.806 26.1694 26.5329 26.8964 27.2598 27.6233 27.9868 28.3502 28.7137 29.0771 29.4406 29.8041 30.1675 30.531 30.8945 31.2579 31.6214 31.9849 32.3483 32.7118 33.0753 33.4387 33.8022 34.1656 34.5291 34.8926 35.256 35.6195 35.983 36.3464 36.7099 37.0734 37.4368 37.8003 38.1638 38.5272 38.8907 39.2541 39.6176 39.9811 40.3445 40.708 41.0715 41.4349 41.7984 42.1619 42.5253 42.8888 43.2523 43.6157 43.9792 44.3426 44.7061 45.0696 45.433 45.7965 46.16 46.5234 46.8869 47.2504 47.6138 47.9773 48.3408 48.7042 49.0677 49.4311 49.7946 50.1581 50.5215 50.885 51.2485 51.6119 51.9754 52.3389 52.7023 53.0658 53.4293 53.7927 54.1562 54.5196 54.8831 55.2466 55.61 55.9735 56.337 56.7004 57.0639 57.4274 57.7908 58.1543 58.5178 58.8812 59.2447 59.6081 59.9716 60.3351 60.6985 61.062 61.4255 61.7889 62.1524 62.5159 62.8793 63.2428 63.6063 63.9697 64.3332 64.6966 65.0601 65.4236 65.787 66.1505 66.514 66.8774 67.2409 67.6044 67.9678 68.3313 68.6948 69.0582 69.4217 69.7851 70.1486 70.5121 70.8755 71.239 71.6025 71.9659 72.3294 1.09542 1.09669 1.09797 1.09924 1.10051 1.10179 1.10306 1.10434 1.1056 1.10688 1.10816 1.10944 1.11072 1.112 1.11327 1.11455 1.11583 1.11711 1.11839 1.11967 1.12096 1.12223 1.12351 1.1248 1.12608 1.12737 1.12865 1.12993 1.13122 1.1325 1.13379 1.13507 1.13636 1.13765 1.13893 1.14022 1.14151 1.1428 1.14409 1.14539 1.14667 1.14796 1.14925 1.15054 1.15184 1.15313 1.15442 1.15571 1.15701 1.15812 1.1596 1.1609 1.16219 1.16348 1.16478 1.16608 1.16738 1.16868 1.16998 1.17127 1.17257 1.17387 1.17518 1.17648 1.17778 1.17909 1.18038 1.18169 1.18299 1.18429 1.19615 1.22857 1.26127 1.29426 1.32753 1.36108 1.39493 1.42905 1.46346 1.49816 1.53314 1.5684 1.60396 1.63979 1.67498 1.71232 1.74899 1.78597 1.82323 1.86077 1.89859 1.9294 1.94687 1.96439 1.98197 1.99969 2.01733 2.03509 2.05292 2.0708 2.08874 2.10674 2.12481 2.14293 2.1611 2.17935 2.19764 2.216 2.23442 2.25289 2.27142 2.29003 2.30867 2.32738 2.34576 2.36499 2.38388 2.40283 2.42184 2.44092 2.46004 2.47923 2.49847 2.51779 2.53715 2.55657 2.57607 2.59561 2.6152 2.63488 2.65459 2.67437 2.69421 2.71318 2.73407 2.75409 2.77417 2.7943 2.81449 2.83476 3.03561 3.22703 3.41539 3.60062 3.78279 3.96187 4.13781 4.27645 4.27645 4.27645 4.27645 4.27645 4.27645 4.27645 4.27645 4.27645 4.27645 4.27645 4.27645 4.27645 4.27645 4.27645 4.27645 4.27645 4.27645 4.27645 4.27645 4.27645 4.27645 4.27645 4.27645 4.27645 4.27645 4.27645 4.27645 4.27645 4.27645 4.27645 4.27645 4.27645 4.27645 4.27645 4.27645 4.27645 4.27645 4.27645 4.27645 4.27645 4.27645 4.27645 4.27645 4.27645 4.27645 4.27645 4.27645 4.27645 4.27645 4.27645 4.27645 4.27645 
28.9208 63.5048 75.6877 103.958 105.623 0.0946511 0.0916117 0.070346 0.0521215 0.0223785 1.03868 1.07065 1.10291 2.31759 3.20117 4.09866 1.65238 0 0.363464 0.726929 1.09039 1.45386 1.81732 2.18079 2.54425 2.90771 3.27118 3.63464 3.99811 4.36157 4.72504 5.0885 5.45196 5.81543 6.17889 6.54236 6.90582 7.26929 7.63275 7.99622 8.35968 8.72314 9.08661 9.45007 9.81354 10.177 10.5405 10.9039 11.2674 11.6309 11.9943 12.3578 12.7213 13.0847 13.4482 13.8116 14.1751 14.5386 14.902 15.2655 15.629 15.9924 16.3559 16.7194 17.0828 17.4463 17.8098 18.1732 18.5367 18.9001 19.2636 19.6271 19.9905 20.354 20.7175 21.0809 21.4444 21.8079 22.1713 22.5348 22.8983 23.2617 23.6252 23.9886 24.3521 24.7156 25.079 25.4425 25.806 26.1694 26.5329 26.8964 27.2598 27.6233 27.9868 28.3502 28.7137 29.0771 29.4406 29.8041 30.1675 30.531 30.8945 31.2579 31.6214 31.9849 32.3483 32.7118 33.0753 33.4387 33.8022 34.1656 34.5291 34.8926 35.256 35.6195 35.983 36.3464 36.7099 37.0734 37.4368 37.8003 38.1638 38.5272 38.8907 39.2541 39.6176 39.9811 40.3445 40.708 41.0715 41.4349 41.7984 42.1619 42.5253 42.8888 43.2523 43.6157 43.9792 44.3426 44.7061 45.0696 45.433 45.7965 46.16 46.5234 46.8869 47.2504 47.6138 47.9773 48.3408 48.7042 49.0677 49.4311 49.7946 50.1581 50.5215 50.885 51.2485 51.6119 51.9754 52.3389 52.7023 53.0658 53.4293 53.7927 54.1562 54.5196 54.8831 55.2466 55.61 55.9735 56.337 56.7004 57.0639 57.4274 57.7908 58.1543 58.5178 58.8812 59.2447 59.6081 59.9716 60.3351 60.6985 61.062 61.4255 61.7889 62.1524 62.5159 62.8793 63.2428 63.6063 63.9697 64.3332 64.6966 65.0601 65.4236 65.787 66.1505 66.514 66.8774 67.2409 67.6044 67.9678 68.3313 68.6948 69.0582 69.4217 69.7851 70.1486 70.5121 70.8755 71.239 71.6025 71.9659 72.3294 1.03868 1.03971 1.04075 1.0418 1.04283 1.04387 1.04491 1.04595 1.047 1.04804 1.04908 1.05012 1.05117 1.05221 1.05325 1.0543 1.05534 1.05639 1.05743 1.05848 1.05952 1.06057 1.06162 1.06266 1.06371 1.06475 1.0658 1.06685 1.06789 1.06895 1.07 1.07104 1.07209 1.07315 1.07419 1.07525 1.07629 1.07735 1.07839 1.07945 1.0805 1.08155 1.08261 1.08366 1.08471 1.08576 1.08682 1.08787 1.08962 1.08962 1.09104 1.0921 1.09316 1.0942 1.09527 1.09631 1.09738 1.09844 1.09949 1.10055 1.10161 1.10266 1.10373 1.10478 1.10585 1.10691 1.10797 1.10903 1.11009 1.11115 1.11221 1.11327 1.11434 1.1154 1.11647 1.11752 1.11859 1.11965 1.12072 1.12179 1.12284 1.12391 1.12498 1.12604 1.12711 1.12818 1.16072 1.20469 1.2492 1.29424 1.3398 1.3859 1.43253 1.47968 1.52738 1.57561 1.62437 1.67498 1.72349 1.77384 1.82474 1.87615 1.89655 1.90787 1.91923 1.93062 1.94202 1.95346 1.96491 1.97639 1.9879 1.99969 1.99969 2.02257 2.03419 2.04582 2.05748 2.06918 2.08088 2.09262 2.10438 2.11616 2.12797 2.13981 2.15168 2.16356 2.17546 2.18741 2.19938 2.21138 2.22338 2.23543 2.24749 2.25958 2.2717 2.28383 2.296 2.30819 2.32041 2.33266 2.34576 2.35722 2.36954 2.38188 2.39425 2.48617 2.57697 2.66711 2.75661 2.84549 2.93371 3.0213 3.10825 3.19455 3.28022 3.36524 3.44963 3.53337 3.61653 3.69894 3.78078 3.86195 3.9425 4.09866 4.09866 4.09866 4.09866 4.09866 4.09866 4.09866 4.09866 4.09866 4.09866 4.09866 4.09866 4.09866 4.09866 4.09866 4.09866 4.09866 4.09866 4.09866 4.09866 4.09866 4.09866 4.09866 4.09866 4.09866 4.09866 4.09866 4.09866 4.09866 4.09866 4.09866 4.09866 4.09866 4.09866 4.09866 4.09866 4.09866 
28.6899 64.5384 77.4366 105.917 106.663 0.0898348 0.087011 0.0658602 0.0495602 0.0211947 1.19835 1.22795 1.25836 2.43561 3.10146 4.16194 1.61099 0 0.363464 0.726929 1.09039 1.45386 1.81732 2.18079 2.54425 2.90771 3.27118 3.63464 3.99811 4.36157 4.72504 5.0885 5.45196 5.81543 6.17889 6.54236 6.90582 7.26929 7.63275 7.99622 8.35968 8.72314 9.08661 9.45007 9.81354 10.177 10.5405 10.9039 11.2674 11.6309 11.9943 12.3578 12.7213 13.0847 13.4482 13.8116 14.1751 14.5386 14.902 15.2655 15.629 15.9924 16.3559 16.7194 17.0828 17.4463 17.8098 18.1732 18.5367 18.9001 19.2636 19.6271 19.9905 20.354 20.7175 21.0809 21.4444 21.8079 22.1713 22.5348 22.8983 23.2617 23.6252 23.9886 24.3521 24.7156 25.079 25.4425 25.806 26.1694 26.5329 26.8964 27.2598 27.6233 27.9868 28.3502 28.7137 29.0771 29.4406 29.8041 30.1675 30.531 30.8945 31.2579 31.6214 31.9849 32.3483 32.7118 33.0753 33.4387 33.8022 34.1656 34.5291 34.8926 35.256 35.6195 35.983 36.3464 36.7099 37.0734 37.4368 37.8003 38.1638 38.5272 38.8907 39.2541 39.6176 39.9811 40.3445 40.708 41.0715 41.4349 41.7984 42.1619 42.5253 42.8888 43.2523 43.6157 43.9792 44.3426 44.7061 45.0696 45.433 45.7965 46.16 46.5234 46.8869 47.2504 47.6138 47.9773 48.3408 48.7042 49.0677 49.4311 49.7946 50.1581 50.5215 50.885 51.2485 51.6119 51.9754 52.3389 52.7023 53.0658 53.4293 53.7927 54.1562 54.5196 54.8831 55.2466 55.61 55.9735 56.337 56.7004 57.0639 57.4274 57.7908 58.1543 58.5178 58.8812 59.2447 59.6081 59.9716 60.3351 60.6985 61.062 61.4255 61.7889 62.1524 62.5159 62.8793 63.2428 63.6063 63.9697 64.3332 64.6966 65.0601 65.4236 65.787 66.1505 66.514 66.8774 67.2409 67.6044 67.9678 68.3313 68.6948 69.0582 69.4217 69.7851 70.1486 70.5121 70.8755 71.239 71.6025 71.9659 72.3294 1.19835 1.19932 1.20029 1.20126 1.20225 1.20322 1.20419 1.20516 1.20614 1.2071 1.20809 1.20906 1.21003 1.21101 1.21198 1.21296 1.21394 1.21492 1.21589 1.21686 1.21784 1.21883 1.2198 1.22078 1.22176 1.22274 1.22371 1.2247 1.22567 1.22665 1.22795 1.22861 1.22959 1.23057 1.23156 1.23253 1.23351 1.23449 1.23549 1.23647 1.23744 1.23843 1.23941 1.24039 1.24138 1.24236 1.24334 1.24433 1.24531 1.2463 1.24728 1.24827 1.24925 1.25024 1.25122 1.25222 1.2532 1.25418 1.25517 1.25616 1.25714 1.25814 1.25913 1.26011 1.2611 1.26208 1.26308 1.26407 1.26506 1.26605 1.26703 1.26802 1.26902 1.27001 1.271 1.27199 1.27299 1.27397 1.27497 1.27596 1.27695 1.27794 1.27893 1.27993 1.28093 1.30898 1.34924 1.38996 1.431 1.4725 1.51441 1.55674 1.59946 1.64262 1.68618 1.73016 1.77454 1.81935 1.86456 1.91019 1.95622 1.99969 2.04954 2.07201 2.08213 2.09229 2.10246 2.11263 2.12285 2.13306 2.14331 2.15358 2.16385 2.17415 2.18446 2.19479 2.20516 2.21553 2.22592 2.23633 2.24676 2.25724 2.26768 2.27817 2.28868 2.2992 2.30975 2.32032 2.33089 2.3415 2.35211 2.36276 2.3734 2.38409 2.39479 2.4055 2.41624 2.42698 2.43776 2.44855 2.45936 2.47019 2.48104 2.4919 2.50279 2.51369 2.5246 2.53555 2.69639 2.77582 2.85753 2.93733 3.01664 3.09541 3.1737 3.25148 3.32872 3.40547 3.4817 3.55743 3.63262 3.70736 3.78155 3.85522 3.92841 4.00107 4.16194 4.16194 4.16194 4.16194 4.16194 4.16194 4.16194 4.16194 4.16194 4.16194 4.16194 4.16194 4.16194 4.16194 4.16194 4.16194 4.16194 4.16194 4.16194 4.16194 4.16194 4.16194 4.16194 4.16194 4.16194 4.16194 4.16194 4.16194 4.16194 4.16194 4.16194 4.16194 4.16194 4.16194 
30.2999 68.0726 77.2421 101.839 104.304 0.0925669 0.0891502 0.0711762 0.0540126 0.0239544 1.10332 1.13687 1.17077 2.26252 3.42137 4.01506 1.03468 0 0.363464 0.726929 1.09039 1.45386 1.81732 2.18079 2.54425 2.90771 3.27118 3.63464 3.99811 4.36157 4.72504 5.0885 5.45196 5.81543 6.17889 6.54236 6.90582 7.26929 7.63275 7.99622 8.35968 8.72314 9.08661 9.45007 9.81354 10.177 10.5405 10.9039 11.2674 11.6309 11.9943 12.3578 12.7213 13.0847 13.4482 13.8116 14.1751 14.5386 14.902 15.2655 15.629 15.9924 16.3559 16.7194 17.0828 17.4463 17.8098 18.1732 18.5367 18.9001 19.2636 19.6271 19.9905 20.354 20.7175 21.0809 21.4444 21.8079 22.1713 22.5348 22.8983 23.2617 23.6252 23.9886 24.3521 24.7156 25.079 25.4425 25.806 26.1694 26.5329 26.8964 27.2598 27.6233 27.9868 28.3502 28.7137 29.0771 29.4406 29.8041 30.1675 30.531 30.8945 31.2579 31.6214 31.9849 32.3483 32.7118 33.0753 33.4387 33.8022 34.1656 34.5291 34.8926 35.256 35.6195 35.983 36.3464 36.7099 37.0734 37.4368 37.8003 38.1638 38.5272 38.8907 39.2541 39.6176 39.9811 40.3445 40.708 41.0715 41.4349 41.7984 42.1619 42.5253 42.8888 43.2523 43.6157 43.9792 44.3426 44.7061 45.0696 45.433 45.7965 46.16 46.5234 46.8869 47.2504 47.6138 47.9773 48.3408 48.7042 49.0677 49.4311 49.7946 50.1581 50.5215 50.885 51.2485 51.6119 51.9754 52.3389 52.7023 53.0658 53.4293 53.7927 54.1562 54.5196 54.8831 55.2466 55.61 55.9735 56.337 56.7004 57.0639 57.4274 57.7908 58.1543 58.5178 58.8812 59.2447 59.6081 59.9716 60.3351 60.6985 61.062 61.4255 61.7889 62.1524 62.5159 62.8793 63.2428 63.6063 63.9697 64.3332 64.6966 65.0601 65.4236 65.787 66.1505 66.514 66.8774 67.2409 67.6044 67.9678 68.3313 68.6948 69.0582 69.4217 69.7851 70.1486 70.5121 70.8755 71.239 71.6025 71.9659 72.3294 1.10332 1.10441 1.1055 1.10662 1.10769 1.10878 1.10987 1.11096 1.11205 1.11315 1.11424 1.11533 1.11643 1.11753 1.11863 1.11972 1.12082 1.12192 1.12301 1.12411 1.12521 1.12631 1.12741 1.1285 1.1296 1.1307 1.1318 1.1329 1.134 1.1351 1.1362 1.1373 1.13841 1.13951 1.14061 1.14171 1.14281 1.14392 1.14502 1.14613 1.14723 1.14833 1.14944 1.15055 1.15166 1.15276 1.15386 1.15497 1.15608 1.15719 1.15812 1.15941 1.16052 1.16162 1.16273 1.16385 1.16496 1.16607 1.16717 1.16828 1.1694 1.17051 1.17162 1.17273 1.17385 1.17496 1.17607 1.17718 1.1783 1.17941 1.18053 1.18164 1.18276 1.18387 1.18499 1.1861 1.18722 1.18834 1.18946 1.19057 1.19169 1.19287 1.19393 1.19505 1.19617 1.1973 1.19841 1.19954 1.20065 1.20178 1.2029 1.20402 1.20514 1.20626 1.20739 1.20851 1.22127 1.27942 1.33848 1.39842 1.45925 1.52063 1.58363 1.64717 1.7116 1.77692 1.84314 1.86568 1.87812 1.89059 1.90309 1.91561 1.92818 1.94077 1.95339 1.96604 1.97877 1.99969 1.99969 2.01697 2.02977 2.04261 2.05548 2.06838 2.08132 2.09429 2.10727 2.1203 2.13335 2.14644 2.15956 2.1727 2.18588 2.19908 2.21233 2.2256 2.2389 2.25223 2.26559 2.27899 2.29241 2.30587 2.31935 2.33287 2.5491 2.64987 2.74749 2.84516 2.94201 3.03807 3.13332 3.22777 3.32141 3.41427 3.50631 3.59753 3.68798 3.7776 3.86642 3.95446 4.01506 4.01506 4.01506 4.01506 4.01506 4.01506 4.01506 4.01506 4.01506 4.01506 4.01506 4.01506 4.01506 4.01506 4.01506 4.01506 4.01506 4.01506 4.01506 4.01506 4.01506 4.01506 4.01506 4.01506 4.01506 4.01506 4.01506 4.01506 4.01506 4.01506 4.01506 4.01506 4.01506 4.01506 4.01506 4.01506 4.01506 4.01506 4.01506 4.01506 
32.7058 71.9605 79.8572 104.422 107.966 0.0928772 0.0894662 0.0749533 0.0487931 0.015851 1.08754 1.11795 1.15029 2.18756 3.36014 4.45288 1.00364 0 0.363464 0.726929 1.09039 1.45386 1.81732 2.18079 2.54425 2.90771 3.27118 3.63464 3.99811 4.36157 4.72504 5.0885 5.45196 5.81543 6.17889 6.54236 6.90582 7.26929 7.63275 7.99622 8.35968 8.72314 9.08661 9.45007 9.81354 10.177 10.5405 10.9039 11.2674 11.6309 11.9943 12.3578 12.7213 13.0847 13.4482 13.8116 14.1751 14.5386 14.902 15.2655 15.629 15.9924 16.3559 16.7194 17.0828 17.4463 17.8098 18.1732 18.5367 18.9001 19.2636 19.6271 19.9905 20.354 20.7175 21.0809 21.4444 21.8079 22.1713 22.5348 22.8983 23.2617 23.6252 23.9886 24.3521 24.7156 25.079 25.4425 25.806 26.1694 26.5329 26.8964 27.2598 27.6233 27.9868 28.3502 28.7137 29.0771 29.4406 29.8041 30.1675 30.531 30.8945 31.2579 31.6214 31.9849 32.3483 32.7118 33.0753 33.4387 33.8022 34.1656 34.5291 34.8926 35.256 35.6195 35.983 36.3464 36.7099 37.0734 37.4368 37.8003 38.1638 38.5272 38.8907 39.2541 39.6176 39.9811 40.3445 40.708 41.0715 41.4349 41.7984 42.1619 42.5253 42.8888 43.2523 43.6157 43.9792 44.3426 44.7061 45.0696 45.433 45.7965 46.16 46.5234 46.8869 47.2504 47.6138 47.9773 48.3408 48.7042 49.0677 49.4311 49.7946 50.1581 50.5215 50.885 51.2485 51.6119 51.9754 52.3389 52.7023 53.0658 53.4293 53.7927 54.1562 54.5196 54.8831 55.2466 55.61 55.9735 56.337 56.7004 57.0639 57.4274 57.7908 58.1543 58.5178 58.8812 59.2447 59.6081 59.9716 60.3351 60.6985 61.062 61.4255 61.7889 62.1524 62.5159 62.8793 63.2428 63.6063 63.9697 64.3332 64.6966 65.0601 65.4236 65.787 66.1505 66.514 66.8774 67.2409 67.6044 67.9678 68.3313 68.6948 69.0582 69.4217 69.7851 70.1486 70.5121 70.8755 71.239 71.6025 71.9659 72.3294 1.08754 1.08754 1.088 1.08962 1.08962 1.09113 1.09216 1.09322 1.09426 1.0953 1.09634 1.09739 1.09844 1.09949 1.10053 1.10157 1.10262 1.10366 1.10471 1.10576 1.10682 1.10785 1.10891 1.10995 1.11101 1.11205 1.11311 1.11415 1.1152 1.11626 1.1173 1.11836 1.11941 1.12046 1.12151 1.12256 1.12371 1.12468 1.12573 1.12678 1.12783 1.12888 1.12994 1.131 1.13206 1.13311 1.13416 1.13522 1.13628 1.13733 1.13839 1.13945 1.1405 1.14157 1.14262 1.14368 1.14474 1.1458 1.14687 1.14792 1.14898 1.15004 1.1511 1.15216 1.15323 1.15428 1.15535 1.15641 1.15748 1.15854 1.1596 1.16067 1.16172 1.16279 1.16386 1.16493 1.16599 1.16705 1.16812 1.16919 1.17025 1.17132 1.17239 1.17345 1.17453 1.1756 1.17666 1.17773 1.1788 1.17988 1.18093 1.18201 1.18308 1.18415 1.18522 1.1863 1.18737 1.18843 1.18951 1.19059 1.19166 1.19287 1.1938 1.19488 1.19595 1.19703 1.1981 1.21119 1.26107 1.3116 1.36281 1.41467 1.4672 1.52063 1.57426 1.62879 1.68398 1.72246 1.7439 1.76542 1.78705 1.80878 1.8306 1.85252 1.87453 1.89665 1.91887 1.94117 1.96358 1.98607 1.99969 2.03137 2.05417 2.07706 2.10005 2.12313 2.14632 2.17005 2.19297 2.21643 2.24001 2.26368 2.28744 2.31131 2.33525 2.35932 2.48197 2.60901 2.73508 2.86019 2.98432 3.10748 3.22965 3.35087 3.4711 3.59037 3.70866 3.82596 3.94232 4.05718 4.17208 4.28549 4.45288 4.45288 4.45288 4.45288 4.45288 4.45288 4.45288 4.45288 4.45288 4.45288 4.45288 4.45288 4.45288 4.45288 4.45288 4.45288 4.45288 4.45288 4.45288 4.45288 4.45288 4.45288 4.45288 4.45288 4.45288 4.45288 4.45288 4.45288 4.45288 4.45288 4.45288 4.45288 4.45288 4.45288 4.45288 4.45288 4.45288 4.45288 
31.9785 70.8586 76.5085 103.15 107.117 0.0910489 0.0877885 0.0680766 0.0420316 0.0173226 1.14879 1.18023 1.21195 2.74592 4.3719 4.3719 0.765046 0 0.363464 0.726929 1.09039 1.45386 1.81732 2.18079 2.54425 2.90771 3.27118 3.63464 3.99811 4.36157 4.72504 5.0885 5.45196 5.81543 6.17889 6.54236 6.90582 7.26929 7.63275 7.99622 8.35968 8.72314 9.08661 9.45007 9.81354 10.177 10.5405 10.9039 11.2674 11.6309 11.9943 12.3578 12.7213 13.0847 13.4482 13.8116 14.1751 14.5386 14.902 15.2655 15.629 15.9924 16.3559 16.7194 17.0828 17.4463 17.8098 18.1732 18.5367 18.9001 19.2636 19.6271 19.9905 20.354 20.7175 21.0809 21.4444 21.8079 22.1713 22.5348 22.8983 23.2617 23.6252 23.9886 24.3521 24.7156 25.079 25.4425 25.806 26.1694 26.5329 26.8964 27.2598 27.6233 27.9868 28.3502 28.7137 29.0771 29.4406 29.8041 30.1675 30.531 30.8945 31.2579 31.6214 31.9849 32.3483 32.7118 33.0753 33.4387 33.8022 34.1656 34.5291 34.8926 35.256 35.6195 35.983 36.3464 36.7099 37.0734 37.4368 37.8003 38.1638 38.5272 38.8907 39.2541 39.6176 39.9811 40.3445 40.708 41.0715 41.4349 41.7984 42.1619 42.5253 42.8888 43.2523 43.6157 43.9792 44.3426 44.7061 45.0696 45.433 45.7965 46.16 46.5234 46.8869 47.2504 47.6138 47.9773 48.3408 48.7042 49.0677 49.4311 49.7946 50.1581 50.5215 50.885 51.2485 51.6119 51.9754 52.3389 52.7023 53.0658 53.4293 53.7927 54.1562 54.5196 54.8831 55.2466 55.61 55.9735 56.337 56.7004 57.0639 57.4274 57.7908 58.1543 58.5178 58.8812 59.2447 59.6081 59.9716 60.3351 60.6985 61.062 61.4255 61.7889 62.1524 62.5159 62.8793 63.2428 63.6063 63.9697 64.3332 64.6966 65.0601 65.4236 65.787 66.1505 66.514 66.8774 67.2409 67.6044 67.9678 68.3313 68.6948 69.0582 69.4217 69.7851 70.1486 70.5121 70.8755 71.239 71.6025 71.9659 72.3294 1.14879 1.14982 1.15084 1.15185 1.15288 1.1539 1.15493 1.15596 1.15698 1.15812 1.15903 1.16006 1.16108 1.1621 1.16314 1.16416 1.16519 1.16621 1.16724 1.16827 1.1693 1.17032 1.17135 1.17238 1.17341 1.17444 1.17545 1.17651 1.17754 1.17856 1.1796 1.18063 1.18166 1.18269 1.18372 1.18476 1.18579 1.18683 1.18786 1.18889 1.18992 1.19096 1.19199 1.19303 1.19406 1.1951 1.19613 1.19718 1.19821 1.19924 1.20028 1.20132 1.20235 1.20339 1.20443 1.20547 1.20651 1.20755 1.20859 1.20962 1.21067 1.21171 1.21275 1.21379 1.21483 1.21587 1.21692 1.21795 1.219 1.22004 1.22108 1.22213 1.22317 1.22421 1.22526 1.2263 1.22734 1.22795 1.22943 1.23048 1.23153 1.23258 1.23363 1.23467 1.23572 1.23678 1.2378 1.23886 1.2399 1.24095 1.242 1.24305 1.2441 1.24516 1.2462 1.24725 1.2483 1.24935 1.2504 1.25146 1.25251 1.25356 1.6653 1.99969 2.0246 2.04472 2.06491 2.08519 2.10554 2.12595 2.14645 2.16702 2.18767 2.20839 2.22919 2.25006 2.27102 2.29204 2.31316 2.33433 2.35558 2.37692 2.39832 2.4198 2.44137 2.463 2.48472 2.5065 2.52835 2.5503 2.57231 2.59441 2.61656 2.6388 2.66112 2.68352 2.70599 2.72853 2.75115 2.77384 2.79662 2.81946 2.8424 2.86539 2.88846 2.91162 3.22611 3.38645 3.54593 3.70289 3.85789 4.01102 4.16199 4.3719 4.3719 4.3719 4.3719 4.3719 4.3719 4.3719 4.3719 4.3719 4.3719 4.3719 4.3719 4.3719 4.3719 4.3719 4.3719 4.3719 4.3719 4.3719 4.3719 4.3719 4.3719 4.3719 4.3719 4.3719 4.3719 4.3719 4.3719 4.3719 4.3719 4.3719 4.3719 4.3719 4.3719 4.3719 4.3719 4.3719 4.3719 4.3719 4.3719 4.3719 4.3719 4.3719 4.3719 4.3719 4.3719 4.3719 
32.1863 70.2554 78.1645 104.293 110.641 0.0933027 0.0898896 0.0643585 0.0447236 0.0123269 1.0739 1.10634 1.13963 2.64598 3.56922 4.64944 1.13975 0 0.363464 0.726929 1.09039 1.45386 1.81732 2.18079 2.54425 2.90771 3.27118 3.63464 3.99811 4.36157 4.72504 5.0885 5.45196 5.81543 6.17889 6.54236 6.90582 7.26929 7.63275 7.99622 8.35968 8.72314 9.08661 9.45007 9.81354 10.177 10.5405 10.9039 11.2674 11.6309 11.9943 12.3578 12.7213 13.0847 13.4482 13.8116 14.1751 14.5386 14.902 15.2655 15.629 15.9924 16.3559 16.7194 17.0828 17.4463 17.8098 18.1732 18.5367 18.9001 19.2636 19.6271 19.9905 20.354 20.7175 21.0809 21.4444 21.8079 22.1713 22.5348 22.8983 23.2617 23.6252 23.9886 24.3521 24.7156 25.079 25.4425 25.806 26.1694 26.5329 26.8964 27.2598 27.6233 27.9868 28.3502 28.7137 29.0771 29.4406 29.8041 30.1675 30.531 30.8945 31.2579 31.6214 31.9849 32.3483 32.7118 33.0753 33.4387 33.8022 34.1656 34.5291 34.8926 35.256 35.6195 35.983 36.3464 36.7099 37.0734 37.4368 37.8003 38.1638 38.5272 38.8907 39.2541 39.6176 39.9811 40.3445 40.708 41.0715 41.4349 41.7984 42.1619 42.5253 42.8888 43.2523 43.6157 43.9792 44.3426 44.7061 45.0696 45.433 45.7965 46.16 46.5234 46.8869 47.2504 47.6138 47.9773 48.3408 48.7042 49.0677 49.4311 49.7946 50.1581 50.5215 50.885 51.2485 51.6119 51.9754 52.3389 52.7023 53.0658 53.4293 53.7927 54.1562 54.5196 54.8831 55.2466 55.61 55.9735 56.337 56.7004 57.0639 57.4274 57.7908 58.1543 58.5178 58.8812 59.2447 59.6081 59.9716 60.3351 60.6985 61.062 61.4255 61.7889 62.1524 62.5159 62.8793 63.2428 63.6063 63.9697 64.3332 64.6966 65.0601 65.4236 65.787 66.1505 66.514 66.8774 67.2409 67.6044 67.9678 68.3313 68.6948 69.0582 69.4217 69.7851 70.1486 70.5121 70.8755 71.239 71.6025 71.9659 72.3294 1.0739 1.07444 1.07552 1.07659 1.07766 1.07874 1.07981 1.08089 1.08196 1.08304 1.08411 1.08518 1.08625 1.08734 1.08841 1.08962 1.08962 1.09164 1.09272 1.09379 1.09488 1.09596 1.09704 1.09811 1.0992 1.10027 1.10135 1.10244 1.10352 1.10459 1.10568 1.10676 1.10784 1.10892 1.11001 1.11109 1.11217 1.11326 1.11435 1.11543 1.11651 1.1176 1.11869 1.11977 1.12085 1.12194 1.12303 1.12412 1.12521 1.12629 1.12738 1.12847 1.12956 1.13065 1.13174 1.13283 1.13392 1.13501 1.1361 1.1372 1.13828 1.13938 1.14047 1.14157 1.14265 1.14374 1.14485 1.14594 1.14703 1.14813 1.14922 1.15032 1.15141 1.15251 1.15361 1.1547 1.1558 1.15689 1.15812 1.15909 1.16019 1.16129 1.16239 1.16348 1.16459 1.16569 1.16678 1.16789 1.16899 1.17009 1.17119 1.1723 1.1734 1.1745 1.1756 1.17671 1.17781 1.17891 1.18002 1.18113 1.18223 1.18334 1.18445 1.9814 2.13902 2.15342 2.16786 2.18233 2.19684 2.21139 2.22598 2.24061 2.25527 2.26998 2.28471 2.29949 2.31429 2.32915 2.34403 2.35895 2.37391 2.38892 2.40395 2.41902 2.43414 2.44928 2.46447 2.47969 2.49495 2.51025 2.52557 2.54096 2.55635 2.57181 2.58729 2.60281 2.61837 2.63397 2.6496 2.66527 2.68097 2.69673 2.71318 2.72832 2.74417 2.76007 2.776 2.79197 2.80838 2.82402 2.93736 3.14648 3.35196 3.55384 3.7522 3.94671 4.13772 4.32507 4.50886 4.64944 4.64944 4.64944 4.64944 4.64944 4.64944 4.64944 4.64944 4.64944 4.64944 4.64944 4.64944 4.64944 4.64944 4.64944 4.64944 4.64944 4.64944 4.64944 4.64944 4.64944 4.64944 4.64944 4.64944 4.64944 4.64944 4.64944 4.64944 4.64944 4.64944 4.64944 4.64944 4.64944 4.64944 4.64944 4.64944 4.64944 4.64944 4.64944 4.64944 4.64944 
31.3421 68.6723 77.7689 104.735 110.296 0.0926238 0.0896434 0.0692319 0.0475784 0.0201319 1.09799 1.12746 1.15717 2.43235 2.68997 4.21913 1.8156 0 0.363464 0.726929 1.09039 1.45386 1.81732 2.18079 2.54425 2.90771 3.27118 3.63464 3.99811 4.36157 4.72504 5.0885 5.45196 5.81543 6.17889 6.54236 6.90582 7.26929 7.63275 7.99622 8.35968 8.72314 9.08661 9.45007 9.81354 10.177 10.5405 10.9039 11.2674 11.6309 11.9943 12.3578 12.7213 13.0847 13.4482 13.8116 14.1751 14.5386 14.902 15.2655 15.629 15.9924 16.3559 16.7194 17.0828 17.4463 17.8098 18.1732 18.5367 18.9001 19.2636 19.6271 19.9905 20.354 20.7175 21.0809 21.4444 21.8079 22.1713 22.5348 22.8983 23.2617 23.6252 23.9886 24.3521 24.7156 25.079 25.4425 25.806 26.1694 26.5329 26.8964 27.2598 27.6233 27.9868 28.3502 28.7137 29.0771 29.4406 29.8041 30.1675 30.531 30.8945 31.2579 31.6214 31.9849 32.3483 32.7118 33.0753 33.4387 33.8022 34.1656 34.5291 34.8926 35.256 35.6195 35.983 36.3464 36.7099 37.0734 37.4368 37.8003 38.1638 38.5272 38.8907 39.2541 39.6176 39.9811 40.3445 40.708 41.0715 41.4349 41.7984 42.1619 42.5253 42.8888 43.2523 43.6157 43.9792 44.3426 44.7061 45.0696 45.433 45.7965 46.16 46.5234 46.8869 47.2504 47.6138 47.9773 48.3408 48.7042 49.0677 49.4311 49.7946 50.1581 50.5215 50.885 51.2485 51.6119 51.9754 52.3389 52.7023 53.0658 53.4293 53.7927 54.1562 54.5196 54.8831 55.2466 55.61 55.9735 56.337 56.7004 57.0639 57.4274 57.7908 58.1543 58.5178 58.8812 59.2447 59.6081 59.9716 60.3351 60.6985 61.062 61.4255 61.7889 62.1524 62.5159 62.8793 63.2428 63.6063 63.9697 64.3332 64.6966 65.0601 65.4236 65.787 66.1505 66.514 66.8774 67.2409 67.6044 67.9678 68.3313 68.6948 69.0582 69.4217 69.7851 70.1486 70.5121 70.8755 71.239 71.6025 71.9659 72.3294 1.09799 1.09896 1.09991 1.10087 1.10183 1.10279 1.10374 1.10471 1.10567 1.10662 1.10759 1.10855 1.10951 1.11047 1.11143 1.1124 1.11336 1.11432 1.11529 1.11624 1.11722 1.11818 1.11914 1.12011 1.12106 1.12204 1.123 1.12397 1.12493 1.12589 1.12686 1.12783 1.12879 1.12976 1.13073 1.1317 1.13267 1.13363 1.13461 1.13557 1.13654 1.13751 1.13847 1.13945 1.14042 1.14139 1.14236 1.14333 1.14429 1.14526 1.14624 1.14722 1.14819 1.14916 1.15013 1.1511 1.15208 1.15305 1.15402 1.15499 1.15597 1.15694 1.15812 1.1589 1.15987 1.16085 1.16182 1.16279 1.16378 1.16475 1.16573 1.1667 1.16768 1.16866 1.16963 1.17062 1.17159 1.17257 1.17355 1.17453 1.17545 1.17649 1.17747 1.17845 1.17943 1.1804 1.1814 1.18237 1.18336 1.18433 1.18532 1.1863 1.18728 1.18827 1.18925 1.19023 1.19122 1.1922 1.20536 1.28919 1.37489 1.46244 1.55187 1.64317 1.73632 1.83135 1.92824 1.94593 1.96107 1.97626 1.99969 1.99969 2.02211 2.03749 2.05291 2.06836 2.0842 2.09941 2.11499 2.13063 2.14632 2.16204 2.17781 2.19362 2.20949 2.22538 2.24133 2.25724 2.27336 2.28944 2.30556 2.32172 2.33794 2.3542 2.3705 2.38685 2.40323 2.41968 2.43615 2.45267 2.46923 2.48585 2.50251 2.51921 2.53595 2.55275 2.56958 2.58646 2.60337 2.62034 2.63735 2.65437 2.67151 2.68866 2.70583 2.72308 2.94022 3.15267 3.36098 3.56517 3.76521 3.96112 4.15289 4.21913 4.21913 4.21913 4.21913 4.21913 4.21913 4.21913 4.21913 4.21913 4.21913 4.21913 4.21913 4.21913 4.21913 4.21913 4.21913 4.21913 4.21913 4.21913 4.21913 4.21913 4.21913 4.21913 4.21913 4.21913 4.21913 4.21913 4.21913 4.21913 4.21913 4.21913 4.21913 4.21913 4.21913 4.21913 4.21913 4.21913 
30.6893 68.1743 77.319 103.159 109.451 0.0916136 0.0888911 0.0723142 0.0503532 0.0229259 1.1328 1.1598 1.18701 2.31901 2.5922 4.06955 1.89049 0 0.363464 0.726929 1.09039 1.45386 1.81732 2.18079 2.54425 2.90771 3.27118 3.63464 3.99811 4.36157 4.72504 5.0885 5.45196 5.81543 6.17889 6.54236 6.90582 7.26929 7.63275 7.99622 8.35968 8.72314 9.08661 9.45007 9.81354 10.177 10.5405 10.9039 11.2674 11.6309 11.9943 12.3578 12.7213 13.0847 13.4482 13.8116 14.1751 14.5386 14.902 15.2655 15.629 15.9924 16.3559 16.7194 17.0828 17.4463 17.8098 18.1732 18.5367 18.9001 19.2636 19.6271 19.9905 20.354 20.7175 21.0809 21.4444 21.8079 22.1713 22.5348 22.8983 23.2617 23.6252 23.9886 24.3521 24.7156 25.079 25.4425 25.806 26.1694 26.5329 26.8964 27.2598 27.6233 27.9868 28.3502 28.7137 29.0771 29.4406 29.8041 30.1675 30.531 30.8945 31.2579 31.6214 31.9849 32.3483 32.7118 33.0753 33.4387 33.8022 34.1656 34.5291 34.8926 35.256 35.6195 35.983 36.3464 36.7099 37.0734 37.4368 37.8003 38.1638 38.5272 38.8907 39.2541 39.6176 39.9811 40.3445 40.708 41.0715 41.4349 41.7984 42.1619 42.5253 42.8888 43.2523 43.6157 43.9792 44.3426 44.7061 45.0696 45.433 45.7965 46.16 46.5234 46.8869 47.2504 47.6138 47.9773 48.3408 48.7042 49.0677 49.4311 49.7946 50.1581 50.5215 50.885 51.2485 51.6119 51.9754 52.3389 52.7023 53.0658 53.4293 53.7927 54.1562 54.5196 54.8831 55.2466 55.61 55.9735 56.337 56.7004 57.0639 57.4274 57.7908 58.1543 58.5178 58.8812 59.2447 59.6081 59.9716 60.3351 60.6985 61.062 61.4255 61.7889 62.1524 62.5159 62.8793 63.2428 63.6063 63.9697 64.3332 64.6966 65.0601 65.4236 65.787 66.1505 66.514 66.8774 67.2409 67.6044 67.9678 68.3313 68.6948 69.0582 69.4217 69.7851 70.1486 70.5121 70.8755 71.239 71.6025 71.9659 72.3294 1.1328 1.13368 1.13456 1.13544 1.13632 1.1372 1.13808 1.13896 1.13984 1.14072 1.1416 1.14248 1.14337 1.14425 1.14513 1.14601 1.14689 1.14777 1.14866 1.14953 1.15042 1.1513 1.15219 1.15307 1.15395 1.15483 1.15572 1.1566 1.15749 1.15812 1.15926 1.16015 1.16103 1.16192 1.16281 1.16369 1.16458 1.16546 1.16635 1.16723 1.16813 1.169 1.1699 1.17078 1.17168 1.17256 1.17345 1.17433 1.17523 1.17612 1.17701 1.1779 1.17879 1.17968 1.18057 1.18145 1.18235 1.18323 1.18415 1.18502 1.18591 1.1868 1.1877 1.18858 1.18948 1.19037 1.19127 1.19217 1.19305 1.19395 1.19484 1.19573 1.19663 1.19752 1.19842 1.19931 1.20021 1.20111 1.202 1.2029 1.2038 1.20468 1.20558 1.20647 1.20738 1.20827 1.20917 1.21007 1.21097 1.21186 1.21276 1.21366 1.21456 1.21546 1.21636 1.21725 1.22478 1.27333 1.32249 1.37162 1.42271 1.47376 1.52544 1.57773 1.63065 1.68421 1.73839 1.79318 1.82234 1.83828 1.85427 1.8703 1.88642 1.90256 1.91877 1.93502 1.95131 1.96767 1.98408 1.99969 2.01705 2.0336 2.05022 2.06689 2.08361 2.10037 2.11719 2.13407 2.15098 2.16795 2.18498 2.20206 2.21919 2.23637 2.25359 2.27089 2.28822 2.30561 2.32304 2.34053 2.35808 2.37566 2.39331 2.41101 2.42875 2.44655 2.4644 2.4823 2.50026 2.51826 2.53632 2.55443 2.57258 2.59079 2.60906 2.62737 2.92141 3.20123 3.47315 3.73718 4.06955 4.06955 4.06955 4.06955 4.06955 4.06955 4.06955 4.06955 4.06955 4.06955 4.06955 4.06955 4.06955 4.06955 4.06955 4.06955 4.06955 4.06955 4.06955 4.06955 4.06955 4.06955 4.06955 4.06955 4.06955 4.06955 4.06955 4.06955 4.06955 4.06955 4.06955 4.06955 4.06955 4.06955 4.06955 4.06955 4.06955 4.06955 4.06955 4.06955 
30.0002 67.8324 79.0186 103.552 108.44 0.093344 0.0901833 0.0686615 0.0437099 0.0182923 1.07806 1.10875 1.13972 2.5919 3.78795 4.31891 0.999366 0 0.363464 0.726929 1.09039 1.45386 1.81732 2.18079 2.54425 2.90771 3.27118 3.63464 3.99811 4.36157 4.72504 5.0885 5.45196 5.81543 6.17889 6.54236 6.90582 7.26929 7.63275 7.99622 8.35968 8.72314 9.08661 9.45007 9.81354 10.177 10.5405 10.9039 11.2674 11.6309 11.9943 12.3578 12.7213 13.0847 13.4482 13.8116 14.1751 14.5386 14.902 15.2655 15.629 15.9924 16.3559 16.7194 17.0828 17.4463 17.8098 18.1732 18.5367 18.9001 19.2636 19.6271 19.9905 20.354 20.7175 21.0809 21.4444 21.8079 22.1713 22.5348 22.8983 23.2617 23.6252 23.9886 24.3521 24.7156 25.079 25.4425 25.806 26.1694 26.5329 26.8964 27.2598 27.6233 27.9868 28.3502 28.7137 29.0771 29.4406 29.8041 30.1675 30.531 30.8945 31.2579 31.6214 31.9849 32.3483 32.7118 33.0753 33.4387 33.8022 34.1656 34.5291 34.8926 35.256 35.6195 35.983 36.3464 36.7099 37.0734 37.4368 37.8003 38.1638 38.5272 38.8907 39.2541 39.6176 39.9811 40.3445 40.708 41.0715 41.4349 41.7984 42.1619 42.5253 42.8888 43.2523 43.6157 43.9792 44.3426 44.7061 45.0696 45.433 45.7965 46.16 46.5234 46.8869 47.2504 47.6138 47.9773 48.3408 48.7042 49.0677 49.4311 49.7946 50.1581 50.5215 50.885 51.2485 51.6119 51.9754 52.3389 52.7023 53.0658 53.4293 53.7927 54.1562 54.5196 54.8831 55.2466 55.61 55.9735 56.337 56.7004 57.0639 57.4274 57.7908 58.1543 58.5178 58.8812 59.2447 59.6081 59.9716 60.3351 60.6985 61.062 61.4255 61.7889 62.1524 62.5159 62.8793 63.2428 63.6063 63.9697 64.3332 64.6966 65.0601 65.4236 65.787 66.1505 66.514 66.8774 67.2409 67.6044 67.9678 68.3313 68.6948 69.0582 69.4217 69.7851 70.1486 70.5121 70.8755 71.239 71.6025 71.9659 72.3294 1.07806 1.07905 1.08005 1.08106 1.08205 1.08305 1.08405 1.08505 1.08605 1.08705 1.08806 1.08962 1.08962 1.09106 1.09206 1.09306 1.09406 1.09507 1.09608 1.09707 1.09811 1.09908 1.10008 1.1011 1.10209 1.1031 1.10411 1.10511 1.10612 1.10712 1.10813 1.10914 1.11015 1.11115 1.11216 1.11317 1.11417 1.11515 1.1162 1.1172 1.11821 1.11922 1.12023 1.12125 1.12226 1.12327 1.12427 1.12529 1.12631 1.12731 1.12833 1.12934 1.13035 1.13137 1.13238 1.1334 1.13441 1.13542 1.13644 1.13745 1.13847 1.13948 1.1405 1.14152 1.14253 1.14355 1.14456 1.14559 1.14661 1.14762 1.14864 1.14965 1.15068 1.1517 1.15272 1.15374 1.15476 1.15578 1.1568 1.15782 1.15884 1.15986 1.16088 1.16191 1.16293 1.16396 1.16497 1.166 1.16703 1.16804 1.16907 1.17009 1.17111 1.17215 1.17317 1.1742 1.17597 1.23089 1.28662 1.34316 1.40054 1.45873 1.51775 1.57758 1.63824 1.69971 1.76201 1.82512 1.88906 1.95375 1.97475 1.99969 2.01702 2.03827 2.05962 2.08104 2.10255 2.12415 2.14583 2.16759 2.18946 2.21139 2.23341 2.25552 2.27771 2.29999 2.32235 2.34576 2.36732 2.38995 2.41264 2.43561 2.45828 2.48125 2.5043 2.5268 2.55063 2.57392 2.59731 2.62077 2.64432 2.66795 2.69168 2.71318 2.73937 2.76334 2.78739 2.81154 2.83578 2.97505 3.17957 3.38076 3.57861 3.77314 3.96432 4.15218 4.31891 4.31891 4.31891 4.31891 4.31891 4.31891 4.31891 4.31891 4.31891 4.31891 4.31891 4.31891 4.31891 4.31891 4.31891 4.31891 4.31891 4.31891 4.31891 4.31891 4.31891 4.31891 4.31891 4.31891 4.31891 4.31891 4.31891 4.31891 4.31891 4.31891 4.31891 4.31891 4.31891 4.31891 4.31891 4.31891 4.31891 4.31891 4.31891 4.31891 4.31891 4.31891 4.31891 4.31891 
30.9873 70.4187 78.9361 101.122 107.497 0.0927085 0.0903178 0.0684236 0.0449407 0.0191963 1.09536 1.11756 1.13991 2.65335 4.26974 4.26974 0.836473 0 0.363464 0.726929 1.09039 1.45386 1.81732 2.18079 2.54425 2.90771 3.27118 3.63464 3.99811 4.36157 4.72504 5.0885 5.45196 5.81543 6.17889 6.54236 6.90582 7.26929 7.63275 7.99622 8.35968 8.72314 9.08661 9.45007 9.81354 10.177 10.5405 10.9039 11.2674 11.6309 11.9943 12.3578 12.7213 13.0847 13.4482 13.8116 14.1751 14.5386 14.902 15.2655 15.629 15.9924 16.3559 16.7194 17.0828 17.4463 17.8098 18.1732 18.5367 18.9001 19.2636 19.6271 19.9905 20.354 20.7175 21.0809 21.4444 21.8079 22.1713 22.5348 22.8983 23.2617 23.6252 23.9886 24.3521 24.7156 25.079 25.4425 25.806 26.1694 26.5329 26.8964 27.2598 27.6233 27.9868 28.3502 28.7137 29.0771 29.4406 29.8041 30.1675 30.531 30.8945 31.2579 31.6214 31.9849 32.3483 32.7118 33.0753 33.4387 33.8022 34.1656 34.5291 34.8926 35.256 35.6195 35.983 36.3464 36.7099 37.0734 37.4368 37.8003 38.1638 38.5272 38.8907 39.2541 39.6176 39.9811 40.3445 40.708 41.0715 41.4349 41.7984 42.1619 42.5253 42.8888 43.2523 43.6157 43.9792 44.3426 44.7061 45.0696 45.433 45.7965 46.16 46.5234 46.8869 47.2504 47.6138 47.9773 48.3408 48.7042 49.0677 49.4311 49.7946 50.1581 50.5215 50.885 51.2485 51.6119 51.9754 52.3389 52.7023 53.0658 53.4293 53.7927 54.1562 54.5196 54.8831 55.2466 55.61 55.9735 56.337 56.7004 57.0639 57.4274 57.7908 58.1543 58.5178 58.8812 59.2447 59.6081 59.9716 60.3351 60.6985 61.062 61.4255 61.7889 62.1524 62.5159 62.8793 63.2428 63.6063 63.9697 64.3332 64.6966 65.0601 65.4236 65.787 66.1505 66.514 66.8774 67.2409 67.6044 67.9678 68.3313 68.6948 69.0582 69.4217 69.7851 70.1486 70.5121 70.8755 71.239 71.6025 71.9659 72.3294 1.09536 1.09608 1.09681 1.09752 1.09825 1.09897 1.09969 1.10042 1.10115 1.10187 1.1026 1.10332 1.10405 1.10477 1.1055 1.10622 1.10695 1.10767 1.1084 1.10912 1.10984 1.11057 1.1113 1.11203 1.11275 1.11348 1.11421 1.11493 1.11565 1.11639 1.11711 1.11785 1.11857 1.1193 1.12002 1.12075 1.12148 1.12221 1.12294 1.12371 1.1244 1.12513 1.12585 1.12659 1.12731 1.12805 1.12877 1.12951 1.13023 1.13096 1.1317 1.13243 1.13316 1.13389 1.13462 1.13535 1.13608 1.13681 1.13755 1.13827 1.139 1.13974 1.14047 1.1412 1.14193 1.14267 1.1434 1.14413 1.14487 1.1456 1.14633 1.14707 1.14779 1.14854 1.14926 1.15 1.15073 1.15147 1.1522 1.15294 1.15368 1.15442 1.15515 1.15589 1.15662 1.15736 1.15812 1.15883 1.15956 1.1603 1.16103 1.16177 1.16251 1.16325 1.16398 1.16472 1.16546 1.16619 1.16693 1.16766 1.16841 1.16914 1.16989 1.17062 1.27813 1.4189 1.56467 1.71545 1.87122 1.97257 1.99969 2.01733 2.03987 2.06249 2.08522 2.10803 2.13094 2.15395 2.17706 2.20025 2.22355 2.24693 2.27042 2.294 2.31768 2.34145 2.36532 2.38927 2.41333 2.43748 2.46174 2.48607 2.5105 2.53504 2.55967 2.58439 2.6092 2.63413 2.65913 2.68424 2.70945 2.73474 2.76012 2.78562 2.81119 2.83688 2.86265 3.06691 3.45512 3.829 4.18851 4.26974 4.26974 4.26974 4.26974 4.26974 4.26974 4.26974 4.26974 4.26974 4.26974 4.26974 4.26974 4.26974 4.26974 4.26974 4.26974 4.26974 4.26974 4.26974 4.26974 4.26974 4.26974 4.26974 4.26974 4.26974 4.26974 4.26974 4.26974 4.26974 4.26974 4.26974 4.26974 4.26974 4.26974 4.26974 4.26974 4.26974 4.26974 4.26974 4.26974 4.26974 4.26974 4.26974 4.26974 4.26974 4.26974 4.26974 4.26974 4.26974 
32.4959 73.2877 78.7227 101.218 105.536 0.0958265 0.0927231 0.0672587 0.0453082 0.0140244 0.994071 1.0182 1.04559 2.65884 4.55429 4.55429 1.74267 0 0.363464 0.726929 1.09039 1.45386 1.81732 2.18079 2.54425 2.90771 3.27118 3.63464 3.99811 4.36157 4.72504 5.0885 5.45196 5.81543 6.17889 6.54236 6.90582 7.26929 7.63275 7.99622 8.35968 8.72314 9.08661 9.45007 9.81354 10.177 10.5405 10.9039 11.2674 11.6309 11.9943 12.3578 12.7213 13.0847 13.4482 13.8116 14.1751 14.5386 14.902 15.2655 15.629 15.9924 16.3559 16.7194 17.0828 17.4463 17.8098 18.1732 18.5367 18.9001 19.2636 19.6271 19.9905 20.354 20.7175 21.0809 21.4444 21.8079 22.1713 22.5348 22.8983 23.2617 23.6252 23.9886 24.3521 24.7156 25.079 25.4425 25.806 26.1694 26.5329 26.8964 27.2598 27.6233 27.9868 28.3502 28.7137 29.0771 29.4406 29.8041 30.1675 30.531 30.8945 31.2579 31.6214 31.9849 32.3483 32.7118 33.0753 33.4387 33.8022 34.1656 34.5291 34.8926 35.256 35.6195 35.983 36.3464 36.7099 37.0734 37.4368 37.8003 38.1638 38.5272 38.8907 39.2541 39.6176 39.9811 40.3445 40.708 41.0715 41.4349 41.7984 42.1619 42.5253 42.8888 43.2523 43.6157 43.9792 44.3426 44.7061 45.0696 45.433 45.7965 46.16 46.5234 46.8869 47.2504 47.6138 47.9773 48.3408 48.7042 49.0677 49.4311 49.7946 50.1581 50.5215 50.885 51.2485 51.6119 51.9754 52.3389 52.7023 53.0658 53.4293 53.7927 54.1562 54.5196 54.8831 55.2466 55.61 55.9735 56.337 56.7004 57.0639 57.4274 57.7908 58.1543 58.5178 58.8812 59.2447 59.6081 59.9716 60.3351 60.6985 61.062 61.4255 61.7889 62.1524 62.5159 62.8793 63.2428 63.6063 63.9697 64.3332 64.6966 65.0601 65.4236 65.787 66.1505 66.514 66.8774 67.2409 67.6044 67.9678 68.3313 68.6948 69.0582 69.4217 69.7851 70.1486 70.5121 70.8755 71.239 71.6025 71.9659 72.3294 0.994071 0.994071 0.994071 0.994071 0.994573 0.995462 0.996353 0.997234 0.998114 0.999006 0.999897 1.00077 1.00166 1.00255 1.00344 1.00432 1.00521 1.00609 1.00699 1.00788 1.00876 1.00965 1.01054 1.01143 1.01231 1.01321 1.0141 1.01498 1.01588 1.01676 1.01766 1.01855 1.01944 1.02033 1.02122 1.02212 1.023 1.0239 1.02479 1.02569 1.02658 1.02747 1.02837 1.02925 1.03015 1.03104 1.03194 1.03284 1.03374 1.03462 1.03552 1.03642 1.03731 1.03821 1.03913 1.04 1.0409 1.0418 1.0427 1.04359 1.04449 1.04539 1.04628 1.04718 1.04809 1.04898 1.04988 1.05078 1.05168 1.05258 1.05348 1.05437 1.05528 1.05618 1.05708 1.05798 1.05889 1.05979 1.06069 1.06159 1.0625 1.06339 1.06428 1.0652 1.06611 1.06701 1.06792 1.06881 1.06972 1.07063 1.07153 1.07244 1.07335 1.07425 1.07515 1.07606 1.07698 1.07788 1.07878 1.07969 1.08059 1.08151 1.08242 1.08332 1.08423 1.08514 1.08605 1.08695 1.26761 1.44884 1.62313 1.79219 2.10953 2.12992 2.15037 2.1709 2.19151 2.21219 2.23295 2.25379 2.27471 2.29569 2.31675 2.33788 2.35909 2.38038 2.40176 2.42319 2.4447 2.46628 2.48794 2.50968 2.5315 2.55339 2.57536 2.5974 2.61932 2.64171 2.66397 2.95101 3.09463 3.23681 3.37754 3.51685 3.65471 3.79115 3.92615 4.05972 4.19182 4.32256 4.45182 4.55429 4.55429 4.55429 4.55429 4.55429 4.55429 4.55429 4.55429 4.55429 4.55429 4.55429 4.55429 4.55429 4.55429 4.55429 4.55429 4.55429 4.55429 4.55429 4.55429 4.55429 4.55429 4.55429 4.55429 4.55429 4.55429 4.55429 4.55429 4.55429 4.55429 4.55429 4.55429 4.55429 4.55429 4.55429 4.55429 4.55429 4.55429 4.55429 4.55429 4.55429 4.55429 4.55429 4.55429 4.55429 4.55429 4.55429 4.55429 4.55429 
29.2205 69.6691 76.2127 99.9828 104.55 0.0916466 0.0883915 0.0683304 0.0495554 0.0215746 1.13614 1.16616 1.19645 2.54186 4.14159 4.14159 0.708756 0 0.363464 0.726929 1.09039 1.45386 1.81732 2.18079 2.54425 2.90771 3.27118 3.63464 3.99811 4.36157 4.72504 5.0885 5.45196 5.81543 6.17889 6.54236 6.90582 7.26929 7.63275 7.99622 8.35968 8.72314 9.08661 9.45007 9.81354 10.177 10.5405 10.9039 11.2674 11.6309 11.9943 12.3578 12.7213 13.0847 13.4482 13.8116 14.1751 14.5386 14.902 15.2655 15.629 15.9924 16.3559 16.7194 17.0828 17.4463 17.8098 18.1732 18.5367 18.9001 19.2636 19.6271 19.9905 20.354 20.7175 21.0809 21.4444 21.8079 22.1713 22.5348 22.8983 23.2617 23.6252 23.9886 24.3521 24.7156 25.079 25.4425 25.806 26.1694 26.5329 26.8964 27.2598 27.6233 27.9868 28.3502 28.7137 29.0771 29.4406 29.8041 30.1675 30.531 30.8945 31.2579 31.6214 31.9849 32.3483 32.7118 33.0753 33.4387 33.8022 34.1656 34.5291 34.8926 35.256 35.6195 35.983 36.3464 36.7099 37.0734 37.4368 37.8003 38.1638 38.5272 38.8907 39.2541 39.6176 39.9811 40.3445 40.708 41.0715 41.4349 41.7984 42.1619 42.5253 42.8888 43.2523 43.6157 43.9792 44.3426 44.7061 45.0696 45.433 45.7965 46.16 46.5234 46.8869 47.2504 47.6138 47.9773 48.3408 48.7042 49.0677 49.4311 49.7946 50.1581 50.5215 50.885 51.2485 51.6119 51.9754 52.3389 52.7023 53.0658 53.4293 53.7927 54.1562 54.5196 54.8831 55.2466 55.61 55.9735 56.337 56.7004 57.0639 57.4274 57.7908 58.1543 58.5178 58.8812 59.2447 59.6081 59.9716 60.3351 60.6985 61.062 61.4255 61.7889 62.1524 62.5159 62.8793 63.2428 63.6063 63.9697 64.3332 64.6966 65.0601 65.4236 65.787 66.1505 66.514 66.8774 67.2409 67.6044 67.9678 68.3313 68.6948 69.0582 69.4217 69.7851 70.1486 70.5121 70.8755 71.239 71.6025 71.9659 72.3294 1.13614 1.13712 1.1381 1.13906 1.14004 1.14102 1.14201 1.14298 1.14396 1.14494 1.14592 1.14689 1.14787 1.14886 1.14984 1.15082 1.1518 1.15278 1.15377 1.15474 1.15572 1.15671 1.15769 1.15867 1.15965 1.16064 1.16162 1.1626 1.16359 1.16458 1.16556 1.16654 1.16753 1.16852 1.1695 1.17048 1.17147 1.17246 1.17345 1.17443 1.17545 1.17641 1.1774 1.17838 1.17937 1.18037 1.18136 1.18234 1.18333 1.18432 1.18532 1.18631 1.1873 1.18828 1.18928 1.19027 1.19126 1.19225 1.19325 1.19423 1.19522 1.19622 1.19721 1.19821 1.1992 1.2002 1.20119 1.20218 1.20317 1.20417 1.20517 1.20617 1.20716 1.20816 1.20915 1.21016 1.21114 1.21215 1.21315 1.21415 1.21514 1.21614 1.21714 1.21814 1.21915 1.22014 1.22114 1.22214 1.22314 1.22413 1.22514 1.22614 1.22714 1.22795 1.22914 1.23014 1.23114 1.23215 1.23315 1.23416 1.44477 1.96392 1.98158 1.99969 2.01148 2.02649 2.04154 2.05664 2.07178 2.08696 2.10217 2.11744 2.13276 2.1481 2.16349 2.17892 2.19441 2.20992 2.22549 2.24109 2.25674 2.27243 2.28816 2.30393 2.31975 2.3356 2.35151 2.36746 2.38344 2.39947 2.41555 2.43166 2.44782 2.46401 2.48025 2.49654 2.51287 2.52923 2.54565 2.56211 2.5786 2.59513 2.83975 2.99413 3.14639 3.29661 3.44474 3.5908 3.73586 3.87669 4.14159 4.14159 4.14159 4.14159 4.14159 4.14159 4.14159 4.14159 4.14159 4.14159 4.14159 4.14159 4.14159 4.14159 4.14159 4.14159 4.14159 4.14159 4.14159 4.14159 4.14159 4.14159 4.14159 4.14159 4.14159 4.14159 4.14159 4.14159 4.14159 4.14159 4.14159 4.14159 4.14159 4.14159 4.14159 4.14159 4.14159 4.14159 4.14159 4.14159 4.14159 4.14159 4.14159 4.14159 4.14159 4.14159 4.14159 4.14159 4.14159 4.14159 
27.8172 69.2814 73.116 98.7779 105.104 0.095993 0.0920467 0.0751244 0.0551319 0.0171577 0.999225 1.03353 1.0682 2.28685 4.38094 4.38094 1.36016 0 0.363464 0.726929 1.09039 1.45386 1.81732 2.18079 2.54425 2.90771 3.27118 3.63464 3.99811 4.36157 4.72504 5.0885 5.45196 5.81543 6.17889 6.54236 6.90582 7.26929 7.63275 7.99622 8.35968 8.72314 9.08661 9.45007 9.81354 10.177 10.5405 10.9039 11.2674 11.6309 11.9943 12.3578 12.7213 13.0847 13.4482 13.8116 14.1751 14.5386 14.902 15.2655 15.629 15.9924 16.3559 16.7194 17.0828 17.4463 17.8098 18.1732 18.5367 18.9001 19.2636 19.6271 19.9905 20.354 20.7175 21.0809 21.4444 21.8079 22.1713 22.5348 22.8983 23.2617 23.6252 23.9886 24.3521 24.7156 25.079 25.4425 25.806 26.1694 26.5329 26.8964 27.2598 27.6233 27.9868 28.3502 28.7137 29.0771 29.4406 29.8041 30.1675 30.531 30.8945 31.2579 31.6214 31.9849 32.3483 32.7118 33.0753 33.4387 33.8022 34.1656 34.5291 34.8926 35.256 35.6195 35.983 36.3464 36.7099 37.0734 37.4368 37.8003 38.1638 38.5272 38.8907 39.2541 39.6176 39.9811 40.3445 40.708 41.0715 41.4349 41.7984 42.1619 42.5253 42.8888 43.2523 43.6157 43.9792 44.3426 44.7061 45.0696 45.433 45.7965 46.16 46.5234 46.8869 47.2504 47.6138 47.9773 48.3408 48.7042 49.0677 49.4311 49.7946 50.1581 50.5215 50.885 51.2485 51.6119 51.9754 52.3389 52.7023 53.0658 53.4293 53.7927 54.1562 54.5196 54.8831 55.2466 55.61 55.9735 56.337 56.7004 57.0639 57.4274 57.7908 58.1543 58.5178 58.8812 59.2447 59.6081 59.9716 60.3351 60.6985 61.062 61.4255 61.7889 62.1524 62.5159 62.8793 63.2428 63.6063 63.9697 64.3332 64.6966 65.0601 65.4236 65.787 66.1505 66.514 66.8774 67.2409 67.6044 67.9678 68.3313 68.6948 69.0582 69.4217 69.7851 70.1486 70.5121 70.8755 71.239 71.6025 71.9659 72.3294 0.999225 1.00035 1.00146 1.00258 1.0037 1.00481 1.00588 1.00704 1.00816 1.00927 1.01039 1.01151 1.01264 1.01375 1.01488 1.016 1.01711 1.01824 1.01936 1.02048 1.0216 1.02246 1.02385 1.02496 1.02609 1.02721 1.02834 1.02946 1.0306 1.03172 1.03285 1.03397 1.0351 1.03622 1.03735 1.03848 1.0396 1.04074 1.04186 1.04299 1.04412 1.04526 1.04639 1.04749 1.04865 1.04978 1.05091 1.05204 1.05317 1.0543 1.05544 1.05658 1.05771 1.05884 1.05998 1.06111 1.06225 1.06338 1.06452 1.06566 1.06679 1.06793 1.06906 1.07021 1.07134 1.07249 1.07363 1.07476 1.07591 1.07705 1.07819 1.07933 1.08047 1.08161 1.08275 1.0839 1.08504 1.08619 1.08733 1.08962 1.08962 1.08962 1.09191 1.09306 1.0942 1.09535 1.0965 1.09764 1.09879 1.09994 1.1011 1.10224 1.10338 1.10454 1.10569 1.10684 1.10799 1.10914 1.11029 1.28924 1.47947 1.66236 1.75974 1.77375 1.78782 1.80194 1.81608 1.83026 1.84449 1.85877 1.87308 1.88743 1.90182 1.91651 1.93074 1.94525 1.95981 1.97441 1.99969 1.99969 2.01845 2.0332 2.04801 2.06286 2.07773 2.09265 2.10762 2.12263 2.1377 2.15277 2.1679 2.18307 2.19828 2.21348 2.22883 2.24417 2.25955 2.27497 2.29042 2.30592 2.57855 2.73858 2.89643 3.05209 3.20555 3.35683 3.50594 3.65286 3.79758 3.94013 4.08049 4.21866 4.38094 4.38094 4.38094 4.38094 4.38094 4.38094 4.38094 4.38094 4.38094 4.38094 4.38094 4.38094 4.38094 4.38094 4.38094 4.38094 4.38094 4.38094 4.38094 4.38094 4.38094 4.38094 4.38094 4.38094 4.38094 4.38094 4.38094 4.38094 4.38094 4.38094 4.38094 4.38094 4.38094 4.38094 4.38094 4.38094 4.38094 4.38094 4.38094 4.38094 4.38094 4.38094 4.38094 4.38094 4.38094 4.38094 4.38094 4.38094 
28.4507 68.6968 71.77 97.9705 105.894 0.0905943 0.0861042 0.0773138 0.0624776 0.0255852 1.17829 1.22089 1.26399 2.01933 3.35452 3.92933 1.20136 0 0.363464 0.726929 1.09039 1.45386 1.81732 2.18079 2.54425 2.90771 3.27118 3.63464 3.99811 4.36157 4.72504 5.0885 5.45196 5.81543 6.17889 6.54236 6.90582 7.26929 7.63275 7.99622 8.35968 8.72314 9.08661 9.45007 9.81354 10.177 10.5405 10.9039 11.2674 11.6309 11.9943 12.3578 12.7213 13.0847 13.4482 13.8116 14.1751 14.5386 14.902 15.2655 15.629 15.9924 16.3559 16.7194 17.0828 17.4463 17.8098 18.1732 18.5367 18.9001 19.2636 19.6271 19.9905 20.354 20.7175 21.0809 21.4444 21.8079 22.1713 22.5348 22.8983 23.2617 23.6252 23.9886 24.3521 24.7156 25.079 25.4425 25.806 26.1694 26.5329 26.8964 27.2598 27.6233 27.9868 28.3502 28.7137 29.0771 29.4406 29.8041 30.1675 30.531 30.8945 31.2579 31.6214 31.9849 32.3483 32.7118 33.0753 33.4387 33.8022 34.1656 34.5291 34.8926 35.256 35.6195 35.983 36.3464 36.7099 37.0734 37.4368 37.8003 38.1638 38.5272 38.8907 39.2541 39.6176 39.9811 40.3445 40.708 41.0715 41.4349 41.7984 42.1619 42.5253 42.8888 43.2523 43.6157 43.9792 44.3426 44.7061 45.0696 45.433 45.7965 46.16 46.5234 46.8869 47.2504 47.6138 47.9773 48.3408 48.7042 49.0677 49.4311 49.7946 50.1581 50.5215 50.885 51.2485 51.6119 51.9754 52.3389 52.7023 53.0658 53.4293 53.7927 54.1562 54.5196 54.8831 55.2466 55.61 55.9735 56.337 56.7004 57.0639 57.4274 57.7908 58.1543 58.5178 58.8812 59.2447 59.6081 59.9716 60.3351 60.6985 61.062 61.4255 61.7889 62.1524 62.5159 62.8793 63.2428 63.6063 63.9697 64.3332 64.6966 65.0601 65.4236 65.787 66.1505 66.514 66.8774 67.2409 67.6044 67.9678 68.3313 68.6948 69.0582 69.4217 69.7851 70.1486 70.5121 70.8755 71.239 71.6025 71.9659 72.3294 1.17829 1.17967 1.18106 1.18244 1.18383 1.18521 1.1866 1.18799 1.18937 1.19076 1.19215 1.19354 1.19493 1.19632 1.19771 1.1991 1.20049 1.20188 1.20327 1.20467 1.20606 1.20746 1.20885 1.21025 1.21164 1.21304 1.21444 1.21583 1.21723 1.21862 1.22002 1.22143 1.22283 1.22422 1.22563 1.22702 1.22795 1.22983 1.23124 1.23264 1.23405 1.23546 1.23685 1.23826 1.23967 1.24108 1.24249 1.24388 1.24529 1.2467 1.24812 1.24953 1.25094 1.25234 1.25376 1.25517 1.25659 1.258 1.25942 1.26082 1.26224 1.26365 1.26507 1.26649 1.26791 1.26933 1.27074 1.27216 1.27358 1.275 1.27642 1.27784 1.27926 1.28068 1.2821 1.28353 1.28495 1.28637 1.2878 1.28922 1.29065 1.29208 1.2935 1.29493 1.29635 1.29778 1.29912 1.30064 1.30207 1.30349 1.30492 1.30636 1.30779 1.30923 1.31065 1.31283 1.57127 1.63137 1.64052 1.64969 1.65888 1.66808 1.6773 1.68654 1.69581 1.70509 1.7144 1.7237 1.73303 1.74238 1.75176 1.76113 1.77055 1.77998 1.78942 1.79889 1.80836 1.81786 1.82738 1.83692 1.84648 1.85604 1.86564 1.87542 1.88487 1.89453 1.90419 1.91387 1.92358 1.9333 1.94303 1.95279 1.96257 1.97237 1.98218 1.99969 1.99969 2.01173 2.02162 2.03153 2.04145 2.05139 2.06135 2.07133 2.08133 2.09135 2.10138 2.11143 2.25762 2.48477 2.70645 2.92272 3.13356 3.33895 3.53876 3.73342 3.92933 3.92933 3.92933 3.92933 3.92933 3.92933 3.92933 3.92933 3.92933 3.92933 3.92933 3.92933 3.92933 3.92933 3.92933 3.92933 3.92933 3.92933 3.92933 3.92933 3.92933 3.92933 3.92933 3.92933 3.92933 3.92933 3.92933 3.92933 3.92933 3.92933 3.92933 3.92933 3.92933 3.92933 3.92933 3.92933 3.92933 3.92933 3.92933 3.92933 3.92933 3.92933 3.92933 3.92933 
30.3305 70.8374 71.7545 96.5539 103.426 0.0916967 0.0880464 0.0713865 0.0645051 0.025887 1.13219 1.1659 1.19994 2.04881 3.82047 3.91355 0.739491 0 0.363464 0.726929 1.09039 1.45386 1.81732 2.18079 2.54425 2.90771 3.27118 3.63464 3.99811 4.36157 4.72504 5.0885 5.45196 5.81543 6.17889 6.54236 6.90582 7.26929 7.63275 7.99622 8.35968 8.72314 9.08661 9.45007 9.81354 10.177 10.5405 10.9039 11.2674 11.6309 11.9943 12.3578 12.7213 13.0847 13.4482 13.8116 14.1751 14.5386 14.902 15.2655 15.629 15.9924 16.3559 16.7194 17.0828 17.4463 17.8098 18.1732 18.5367 18.9001 19.2636 19.6271 19.9905 20.354 20.7175 21.0809 21.4444 21.8079 22.1713 22.5348 22.8983 23.2617 23.6252 23.9886 24.3521 24.7156 25.079 25.4425 25.806 26.1694 26.5329 26.8964 27.2598 27.6233 27.9868 28.3502 28.7137 29.0771 29.4406 29.8041 30.1675 30.531 30.8945 31.2579 31.6214 31.9849 32.3483 32.7118 33.0753 33.4387 33.8022 34.1656 34.5291 34.8926 35.256 35.6195 35.983 36.3464 36.7099 37.0734 37.4368 37.8003 38.1638 38.5272 38.8907 39.2541 39.6176 39.9811 40.3445 40.708 41.0715 41.4349 41.7984 42.1619 42.5253 42.8888 43.2523 43.6157 43.9792 44.3426 44.7061 45.0696 45.433 45.7965 46.16 46.5234 46.8869 47.2504 47.6138 47.9773 48.3408 48.7042 49.0677 49.4311 49.7946 50.1581 50.5215 50.885 51.2485 51.6119 51.9754 52.3389 52.7023 53.0658 53.4293 53.7927 54.1562 54.5196 54.8831 55.2466 55.61 55.9735 56.337 56.7004 57.0639 57.4274 57.7908 58.1543 58.5178 58.8812 59.2447 59.6081 59.9716 60.3351 60.6985 61.062 61.4255 61.7889 62.1524 62.5159 62.8793 63.2428 63.6063 63.9697 64.3332 64.6966 65.0601 65.4236 65.787 66.1505 66.514 66.8774 67.2409 67.6044 67.9678 68.3313 68.6948 69.0582 69.4217 69.7851 70.1486 70.5121 70.8755 71.239 71.6025 71.9659 72.3294 1.13219 1.13329 1.13439 1.13549 1.13657 1.13768 1.13878 1.13987 1.14097 1.14208 1.14317 1.14427 1.14537 1.14648 1.14757 1.14867 1.14978 1.15088 1.15197 1.15308 1.15418 1.15528 1.15639 1.15749 1.1586 1.1597 1.1608 1.16191 1.16301 1.16412 1.16523 1.16632 1.16744 1.16854 1.16966 1.17075 1.17187 1.17298 1.17408 1.1752 1.1763 1.17742 1.17852 1.17963 1.18074 1.18185 1.18296 1.18408 1.18519 1.1863 1.18741 1.18851 1.18963 1.19075 1.19187 1.19287 1.1941 1.19521 1.19633 1.19743 1.19856 1.19967 1.20079 1.20191 1.20302 1.20415 1.20526 1.20638 1.2075 1.20861 1.20973 1.21086 1.21198 1.2131 1.21421 1.21534 1.21647 1.21758 1.2187 1.21982 1.22095 1.22207 1.2232 1.22431 1.22544 1.22657 1.22795 1.22881 1.22994 1.23107 1.2322 1.23332 1.23445 1.34147 1.40263 1.46313 1.52296 1.58216 1.64067 1.69855 1.75656 1.81231 1.86822 1.89754 1.90184 1.90611 1.91041 1.91472 1.91903 1.92334 1.92764 1.93196 1.93628 1.94059 1.94492 1.94925 1.95359 1.95793 1.96226 1.9666 1.97094 1.9753 1.97966 1.98402 1.99969 1.99969 1.99969 1.99969 1.99969 1.99969 2.01463 2.01901 2.0234 2.02779 2.0322 2.03659 2.04099 2.04541 2.04982 2.05425 2.05866 2.06309 2.24554 2.40111 2.55401 2.70427 2.85186 2.99681 3.13909 3.27871 3.41569 3.54999 3.68166 3.81065 3.91355 3.91355 3.91355 3.91355 3.91355 3.91355 3.91355 3.91355 3.91355 3.91355 3.91355 3.91355 3.91355 3.91355 3.91355 3.91355 3.91355 3.91355 3.91355 3.91355 3.91355 3.91355 3.91355 3.91355 3.91355 3.91355 3.91355 3.91355 3.91355 3.91355 3.91355 3.91355 3.91355 3.91355 3.91355 3.91355 3.91355 3.91355 3.91355 3.91355 3.91355 3.91355 3.91355 3.91355 3.91355 3.91355 
27.8706 68.0238 69.6363 94.9405 102.121 0.0917339 0.0878505 0.0700182 0.0638759 0.0289661 1.13943 1.17576 1.21246 2.10281 3.75414 3.75414 0.86762 0 0.363464 0.726929 1.09039 1.45386 1.81732 2.18079 2.54425 2.90771 3.27118 3.63464 3.99811 4.36157 4.72504 5.0885 5.45196 5.81543 6.17889 6.54236 6.90582 7.26929 7.63275 7.99622 8.35968 8.72314 9.08661 9.45007 9.81354 10.177 10.5405 10.9039 11.2674 11.6309 11.9943 12.3578 12.7213 13.0847 13.4482 13.8116 14.1751 14.5386 14.902 15.2655 15.629 15.9924 16.3559 16.7194 17.0828 17.4463 17.8098 18.1732 18.5367 18.9001 19.2636 19.6271 19.9905 20.354 20.7175 21.0809 21.4444 21.8079 22.1713 22.5348 22.8983 23.2617 23.6252 23.9886 24.3521 24.7156 25.079 25.4425 25.806 26.1694 26.5329 26.8964 27.2598 27.6233 27.9868 28.3502 28.7137 29.0771 29.4406 29.8041 30.1675 30.531 30.8945 31.2579 31.6214 31.9849 32.3483 32.7118 33.0753 33.4387 33.8022 34.1656 34.5291 34.8926 35.256 35.6195 35.983 36.3464 36.7099 37.0734 37.4368 37.8003 38.1638 38.5272 38.8907 39.2541 39.6176 39.9811 40.3445 40.708 41.0715 41.4349 41.7984 42.1619 42.5253 42.8888 43.2523 43.6157 43.9792 44.3426 44.7061 45.0696 45.433 45.7965 46.16 46.5234 46.8869 47.2504 47.6138 47.9773 48.3408 48.7042 49.0677 49.4311 49.7946 50.1581 50.5215 50.885 51.2485 51.6119 51.9754 52.3389 52.7023 53.0658 53.4293 53.7927 54.1562 54.5196 54.8831 55.2466 55.61 55.9735 56.337 56.7004 57.0639 57.4274 57.7908 58.1543 58.5178 58.8812 59.2447 59.6081 59.9716 60.3351 60.6985 61.062 61.4255 61.7889 62.1524 62.5159 62.8793 63.2428 63.6063 63.9697 64.3332 64.6966 65.0601 65.4236 65.787 66.1505 66.514 66.8774 67.2409 67.6044 67.9678 68.3313 68.6948 69.0582 69.4217 69.7851 70.1486 70.5121 70.8755 71.239 71.6025 71.9659 72.3294 1.13943 1.14061 1.14179 1.14298 1.14415 1.14533 1.14652 1.1477 1.14889 1.15007 1.15125 1.15244 1.15362 1.15481 1.15599 1.15718 1.15812 1.15956 1.16075 1.16193 1.16312 1.16431 1.1655 1.16669 1.16788 1.16907 1.17027 1.17144 1.17264 1.17384 1.17502 1.17622 1.17742 1.17861 1.1798 1.181 1.18219 1.18338 1.18458 1.18578 1.18698 1.18817 1.18937 1.19057 1.19177 1.19287 1.19416 1.19536 1.19656 1.19776 1.19897 1.20015 1.20136 1.20256 1.20376 1.20497 1.20617 1.20737 1.20858 1.20977 1.21098 1.21219 1.21339 1.2146 1.21581 1.21702 1.21821 1.21942 1.22063 1.22184 1.22305 1.22426 1.22546 1.22668 1.22795 1.22909 1.23031 1.23151 1.23273 1.23394 1.23515 1.23636 1.23758 1.23878 1.24 1.2906 1.36207 1.43266 1.50233 1.57111 1.63899 1.70599 1.77205 1.83723 1.90152 1.94037 1.94412 1.94787 1.95161 1.95536 1.95911 1.96286 1.96662 1.97038 1.97415 1.97791 1.98168 1.98545 1.99969 1.99969 1.99969 1.99969 1.99969 1.99969 2.01193 2.01572 2.01951 2.02331 2.02711 2.03091 2.03473 2.03853 2.04235 2.04616 2.04996 2.05378 2.05762 2.06144 2.06527 2.0691 2.07293 2.07676 2.0806 2.0842 2.08829 2.09214 2.09599 2.09984 2.1037 2.10755 2.11142 2.35031 2.54429 2.73385 2.919 3.09956 3.27574 3.44747 3.61476 3.75414 3.75414 3.75414 3.75414 3.75414 3.75414 3.75414 3.75414 3.75414 3.75414 3.75414 3.75414 3.75414 3.75414 3.75414 3.75414 3.75414 3.75414 3.75414 3.75414 3.75414 3.75414 3.75414 3.75414 3.75414 3.75414 3.75414 3.75414 3.75414 3.75414 3.75414 3.75414 3.75414 3.75414 3.75414 3.75414 3.75414 3.75414 3.75414 3.75414 3.75414 3.75414 3.75414 3.75414 3.75414 3.75414 3.75414 3.75414 3.75414 3.75414 3.75414 
26.6729 64.9965 66.8274 90.3517 99.5879 0.095801 0.0918599 0.0828066 0.069976 0.0324286 1.01011 1.04741 1.08512 2.54568 3.57828 3.57828 2.04313 0 0.363464 0.726929 1.09039 1.45386 1.81732 2.18079 2.54425 2.90771 3.27118 3.63464 3.99811 4.36157 4.72504 5.0885 5.45196 5.81543 6.17889 6.54236 6.90582 7.26929 7.63275 7.99622 8.35968 8.72314 9.08661 9.45007 9.81354 10.177 10.5405 10.9039 11.2674 11.6309 11.9943 12.3578 12.7213 13.0847 13.4482 13.8116 14.1751 14.5386 14.902 15.2655 15.629 15.9924 16.3559 16.7194 17.0828 17.4463 17.8098 18.1732 18.5367 18.9001 19.2636 19.6271 19.9905 20.354 20.7175 21.0809 21.4444 21.8079 22.1713 22.5348 22.8983 23.2617 23.6252 23.9886 24.3521 24.7156 25.079 25.4425 25.806 26.1694 26.5329 26.8964 27.2598 27.6233 27.9868 28.3502 28.7137 29.0771 29.4406 29.8041 30.1675 30.531 30.8945 31.2579 31.6214 31.9849 32.3483 32.7118 33.0753 33.4387 33.8022 34.1656 34.5291 34.8926 35.256 35.6195 35.983 36.3464 36.7099 37.0734 37.4368 37.8003 38.1638 38.5272 38.8907 39.2541 39.6176 39.9811 40.3445 40.708 41.0715 41.4349 41.7984 42.1619 42.5253 42.8888 43.2523 43.6157 43.9792 44.3426 44.7061 45.0696 45.433 45.7965 46.16 46.5234 46.8869 47.2504 47.6138 47.9773 48.3408 48.7042 49.0677 49.4311 49.7946 50.1581 50.5215 50.885 51.2485 51.6119 51.9754 52.3389 52.7023 53.0658 53.4293 53.7927 54.1562 54.5196 54.8831 55.2466 55.61 55.9735 56.337 56.7004 57.0639 57.4274 57.7908 58.1543 58.5178 58.8812 59.2447 59.6081 59.9716 60.3351 60.6985 61.062 61.4255 61.7889 62.1524 62.5159 62.8793 63.2428 63.6063 63.9697 64.3332 64.6966 65.0601 65.4236 65.787 66.1505 66.514 66.8774 67.2409 67.6044 67.9678 68.3313 68.6948 69.0582 69.4217 69.7851 70.1486 70.5121 70.8755 71.239 71.6025 71.9659 72.3294 1.01011 1.01132 1.01253 1.01375 1.01496 1.01618 1.01739 1.0186 1.01982 1.02103 1.02246 1.02347 1.02468 1.0259 1.02712 1.02833 1.02955 1.03078 1.03199 1.03321 1.03443 1.03565 1.03686 1.03809 1.03932 1.04053 1.04176 1.04299 1.0442 1.04543 1.04665 1.04788 1.04911 1.05033 1.05156 1.05279 1.05401 1.05523 1.05646 1.05769 1.05892 1.06015 1.06138 1.06261 1.06384 1.06507 1.0663 1.06754 1.06877 1.07 1.07124 1.07247 1.0737 1.07494 1.07617 1.07741 1.07864 1.07988 1.08112 1.08236 1.08359 1.08484 1.08607 1.08731 1.08962 1.08962 1.09102 1.09227 1.09351 1.09475 1.09599 1.09724 1.09848 1.09973 1.10096 1.10221 1.10346 1.1047 1.10595 1.1072 1.10844 1.10969 1.11093 1.11219 1.11343 1.11468 1.11593 1.11718 1.23756 1.3722 1.45036 1.45876 1.46716 1.47558 1.48403 1.49248 1.50096 1.50945 1.51796 1.52648 1.53502 1.54358 1.55216 1.56076 1.56936 1.57798 1.58662 1.59529 1.60396 1.61266 1.62137 1.63009 1.63883 1.6476 1.65637 1.66517 1.67498 1.68281 1.69165 1.70051 1.7094 1.71829 1.72721 1.73613 1.74508 1.75415 1.76302 1.77202 1.78103 1.79007 1.79911 1.80818 1.81726 1.82635 1.83547 1.84461 1.95976 2.29614 2.61897 2.92821 3.22389 3.50602 3.57828 3.57828 3.57828 3.57828 3.57828 3.57828 3.57828 3.57828 3.57828 3.57828 3.57828 3.57828 3.57828 3.57828 3.57828 3.57828 3.57828 3.57828 3.57828 3.57828 3.57828 3.57828 3.57828 3.57828 3.57828 3.57828 3.57828 3.57828 3.57828 3.57828 3.57828 3.57828 3.57828 3.57828 3.57828 3.57828 3.57828 3.57828 3.57828 3.57828 3.57828 3.57828 3.57828 3.57828 3.57828 3.57828 3.57828 3.57828 3.57828 3.57828 3.57828 3.57828 3.57828 3.57828 3.57828 3.57828 3.57828 3.57828 
28.3438 64.8137 69.1151 93.4486 100.445 0.0896059 0.0853449 0.0748303 0.0639778 0.0321764 1.21348 1.2586 1.30428 2.08787 3.59096 3.59096 1.54123 0 0.363464 0.726929 1.09039 1.45386 1.81732 2.18079 2.54425 2.90771 3.27118 3.63464 3.99811 4.36157 4.72504 5.0885 5.45196 5.81543 6.17889 6.54236 6.90582 7.26929 7.63275 7.99622 8.35968 8.72314 9.08661 9.45007 9.81354 10.177 10.5405 10.9039 11.2674 11.6309 11.9943 12.3578 12.7213 13.0847 13.4482 13.8116 14.1751 14.5386 14.902 15.2655 15.629 15.9924 16.3559 16.7194 17.0828 17.4463 17.8098 18.1732 18.5367 18.9001 19.2636 19.6271 19.9905 20.354 20.7175 21.0809 21.4444 21.8079 22.1713 22.5348 22.8983 23.2617 23.6252 23.9886 24.3521 24.7156 25.079 25.4425 25.806 26.1694 26.5329 26.8964 27.2598 27.6233 27.9868 28.3502 28.7137 29.0771 29.4406 29.8041 30.1675 30.531 30.8945 31.2579 31.6214 31.9849 32.3483 32.7118 33.0753 33.4387 33.8022 34.1656 34.5291 34.8926 35.256 35.6195 35.983 36.3464 36.7099 37.0734 37.4368 37.8003 38.1638 38.5272 38.8907 39.2541 39.6176 39.9811 40.3445 40.708 41.0715 41.4349 41.7984 42.1619 42.5253 42.8888 43.2523 43.6157 43.9792 44.3426 44.7061 45.0696 45.433 45.7965 46.16 46.5234 46.8869 47.2504 47.6138 47.9773 48.3408 48.7042 49.0677 49.4311 49.7946 50.1581 50.5215 50.885 51.2485 51.6119 51.9754 52.3389 52.7023 53.0658 53.4293 53.7927 54.1562 54.5196 54.8831 55.2466 55.61 55.9735 56.337 56.7004 57.0639 57.4274 57.7908 58.1543 58.5178 58.8812 59.2447 59.6081 59.9716 60.3351 60.6985 61.062 61.4255 61.7889 62.1524 62.5159 62.8793 63.2428 63.6063 63.9697 64.3332 64.6966 65.0601 65.4236 65.787 66.1505 66.514 66.8774 67.2409 67.6044 67.9678 68.3313 68.6948 69.0582 69.4217 69.7851 70.1486 70.5121 70.8755 71.239 71.6025 71.9659 72.3294 1.21348 1.21494 1.2164 1.21787 1.21934 1.22081 1.22228 1.22375 1.22521 1.22668 1.22795 1.22963 1.2311 1.23258 1.23404 1.23552 1.23699 1.23847 1.23994 1.24142 1.24289 1.24437 1.24585 1.24733 1.2488 1.25028 1.25176 1.25324 1.25473 1.25621 1.25769 1.25917 1.26065 1.26214 1.26362 1.26511 1.26659 1.26808 1.26957 1.27106 1.27254 1.27404 1.27552 1.27701 1.2785 1.27999 1.28148 1.28297 1.28446 1.28596 1.28746 1.28895 1.29044 1.29194 1.29343 1.29494 1.29643 1.29793 1.29942 1.30093 1.30243 1.30393 1.30542 1.30694 1.30843 1.30993 1.31144 1.31294 1.31444 1.31594 1.31745 1.31896 1.32047 1.32198 1.32348 1.32499 1.3265 1.32801 1.32952 1.33104 1.33254 1.33406 1.33556 1.33708 1.37417 1.49148 1.61213 1.71748 1.72451 1.73155 1.73861 1.74567 1.75275 1.75984 1.76693 1.77404 1.78117 1.78829 1.79543 1.80258 1.80975 1.81691 1.82409 1.83128 1.83848 1.8457 1.85292 1.86015 1.86739 1.87466 1.88192 1.88919 1.89647 1.90378 1.91109 1.9184 1.92573 1.93308 1.94042 1.94778 1.95515 1.96254 1.96993 1.97733 1.98473 1.99969 1.99969 1.99969 2.01449 2.02195 2.02943 2.03692 2.04442 2.05191 2.05944 2.06697 2.0745 2.08206 2.12752 2.35969 2.58569 2.80551 3.01914 3.22661 3.42788 3.59096 3.59096 3.59096 3.59096 3.59096 3.59096 3.59096 3.59096 3.59096 3.59096 3.59096 3.59096 3.59096 3.59096 3.59096 3.59096 3.59096 3.59096 3.59096 3.59096 3.59096 3.59096 3.59096 3.59096 3.59096 3.59096 3.59096 3.59096 3.59096 3.59096 3.59096 3.59096 3.59096 3.59096 3.59096 3.59096 3.59096 3.59096 3.59096 3.59096 3.59096 3.59096 3.59096 3.59096 3.59096 3.59096 3.59096 3.59096 3.59096 3.59096 3.59096 3.59096 3.59096 3.59096 3.59096 
31.3022 68.9513 71.049 95.6126 101.052 0.0909186 0.0878587 0.0791143 0.0635477 0.0394562 1.15494 1.18544 1.21619 2.01364 3.2324 3.2324 1.69469 0 0.363464 0.726929 1.09039 1.45386 1.81732 2.18079 2.54425 2.90771 3.27118 3.63464 3.99811 4.36157 4.72504 5.0885 5.45196 5.81543 6.17889 6.54236 6.90582 7.26929 7.63275 7.99622 8.35968 8.72314 9.08661 9.45007 9.81354 10.177 10.5405 10.9039 11.2674 11.6309 11.9943 12.3578 12.7213 13.0847 13.4482 13.8116 14.1751 14.5386 14.902 15.2655 15.629 15.9924 16.3559 16.7194 17.0828 17.4463 17.8098 18.1732 18.5367 18.9001 19.2636 19.6271 19.9905 20.354 20.7175 21.0809 21.4444 21.8079 22.1713 22.5348 22.8983 23.2617 23.6252 23.9886 24.3521 24.7156 25.079 25.4425 25.806 26.1694 26.5329 26.8964 27.2598 27.6233 27.9868 28.3502 28.7137 29.0771 29.4406 29.8041 30.1675 30.531 30.8945 31.2579 31.6214 31.9849 32.3483 32.7118 33.0753 33.4387 33.8022 34.1656 34.5291 34.8926 35.256 35.6195 35.983 36.3464 36.7099 37.0734 37.4368 37.8003 38.1638 38.5272 38.8907 39.2541 39.6176 39.9811 40.3445 40.708 41.0715 41.4349 41.7984 42.1619 42.5253 42.8888 43.2523 43.6157 43.9792 44.3426 44.7061 45.0696 45.433 45.7965 46.16 46.5234 46.8869 47.2504 47.6138 47.9773 48.3408 48.7042 49.0677 49.4311 49.7946 50.1581 50.5215 50.885 51.2485 51.6119 51.9754 52.3389 52.7023 53.0658 53.4293 53.7927 54.1562 54.5196 54.8831 55.2466 55.61 55.9735 56.337 56.7004 57.0639 57.4274 57.7908 58.1543 58.5178 58.8812 59.2447 59.6081 59.9716 60.3351 60.6985 61.062 61.4255 61.7889 62.1524 62.5159 62.8793 63.2428 63.6063 63.9697 64.3332 64.6966 65.0601 65.4236 65.787 66.1505 66.514 66.8774 67.2409 67.6044 67.9678 68.3313 68.6948 69.0582 69.4217 69.7851 70.1486 70.5121 70.8755 71.239 71.6025 71.9659 72.3294 1.15494 1.15594 1.15693 1.15812 1.15891 1.1599 1.1609 1.16189 1.16289 1.16387 1.16488 1.16586 1.16687 1.16786 1.16886 1.16985 1.17085 1.17184 1.17284 1.17384 1.17484 1.17583 1.17683 1.17782 1.17883 1.17982 1.18083 1.18183 1.18283 1.18382 1.18482 1.18582 1.18683 1.18783 1.18883 1.18982 1.19083 1.19183 1.19287 1.19384 1.19484 1.19584 1.19684 1.19784 1.19885 1.19986 1.20086 1.20186 1.20287 1.20387 1.20488 1.20588 1.2069 1.2079 1.20891 1.20991 1.21092 1.21192 1.21294 1.21394 1.21496 1.21596 1.21697 1.21798 1.21899 1.22 1.22101 1.22201 1.22302 1.22404 1.22505 1.22606 1.22707 1.22795 1.2291 1.23011 1.23112 1.23213 1.23314 1.23416 1.23518 1.23619 1.2372 1.23822 1.23924 1.24025 1.24126 1.24228 1.24329 1.24431 1.24533 1.24635 1.24736 1.24838 1.24939 1.25042 1.31998 1.5717 1.58205 1.59243 1.60284 1.61327 1.62373 1.6342 1.64471 1.65523 1.66578 1.67636 1.68697 1.69759 1.70824 1.71891 1.7296 1.74033 1.75107 1.76185 1.77264 1.78346 1.79424 1.80517 1.81606 1.82697 1.83792 1.84888 1.85986 1.87089 1.88192 1.89298 1.90407 1.91518 1.92632 1.93747 1.94865 1.95986 1.97109 1.98235 1.99969 1.99969 2.01626 2.02762 2.03899 2.0504 2.06182 2.07327 2.08474 2.09624 2.22199 2.46223 2.69531 2.92123 3.13996 3.2324 3.2324 3.2324 3.2324 3.2324 3.2324 3.2324 3.2324 3.2324 3.2324 3.2324 3.2324 3.2324 3.2324 3.2324 3.2324 3.2324 3.2324 3.2324 3.2324 3.2324 3.2324 3.2324 3.2324 3.2324 3.2324 3.2324 3.2324 3.2324 3.2324 3.2324 3.2324 3.2324 3.2324 3.2324 3.2324 3.2324 3.2324 3.2324 3.2324 3.2324 3.2324 3.2324 3.2324 3.2324 3.2324 3.2324 3.2324 3.2324 
31.9453 70.6188 72.1391 95.5473 103.161 0.0936181 0.0899114 0.0841672 0.0626366 0.0397721 1.06381 1.09894 1.13454 1.97775 3.21719 3.21719 1.8855 0 0.363464 0.726929 1.09039 1.45386 1.81732 2.18079 2.54425 2.90771 3.27118 3.63464 3.99811 4.36157 4.72504 5.0885 5.45196 5.81543 6.17889 6.54236 6.90582 7.26929 7.63275 7.99622 8.35968 8.72314 9.08661 9.45007 9.81354 10.177 10.5405 10.9039 11.2674 11.6309 11.9943 12.3578 12.7213 13.0847 13.4482 13.8116 14.1751 14.5386 14.902 15.2655 15.629 15.9924 16.3559 16.7194 17.0828 17.4463 17.8098 18.1732 18.5367 18.9001 19.2636 19.6271 19.9905 20.354 20.7175 21.0809 21.4444 21.8079 22.1713 22.5348 22.8983 23.2617 23.6252 23.9886 24.3521 24.7156 25.079 25.4425 25.806 26.1694 26.5329 26.8964 27.2598 27.6233 27.9868 28.3502 28.7137 29.0771 29.4406 29.8041 30.1675 30.531 30.8945 31.2579 31.6214 31.9849 32.3483 32.7118 33.0753 33.4387 33.8022 34.1656 34.5291 34.8926 35.256 35.6195 35.983 36.3464 36.7099 37.0734 37.4368 37.8003 38.1638 38.5272 38.8907 39.2541 39.6176 39.9811 40.3445 40.708 41.0715 41.4349 41.7984 42.1619 42.5253 42.8888 43.2523 43.6157 43.9792 44.3426 44.7061 45.0696 45.433 45.7965 46.16 46.5234 46.8869 47.2504 47.6138 47.9773 48.3408 48.7042 49.0677 49.4311 49.7946 50.1581 50.5215 50.885 51.2485 51.6119 51.9754 52.3389 52.7023 53.0658 53.4293 53.7927 54.1562 54.5196 54.8831 55.2466 55.61 55.9735 56.337 56.7004 57.0639 57.4274 57.7908 58.1543 58.5178 58.8812 59.2447 59.6081 59.9716 60.3351 60.6985 61.062 61.4255 61.7889 62.1524 62.5159 62.8793 63.2428 63.6063 63.9697 64.3332 64.6966 65.0601 65.4236 65.787 66.1505 66.514 66.8774 67.2409 67.6044 67.9678 68.3313 68.6948 69.0582 69.4217 69.7851 70.1486 70.5121 70.8755 71.239 71.6025 71.9659 72.3294 1.06381 1.06487 1.06601 1.06715 1.0683 1.06945 1.0706 1.07174 1.07289 1.07404 1.07518 1.07633 1.07748 1.07863 1.07979 1.08094 1.08208 1.08324 1.08439 1.08554 1.08669 1.08784 1.08962 1.08962 1.0913 1.09245 1.09361 1.09476 1.09592 1.09707 1.09823 1.0994 1.10055 1.1017 1.10286 1.10402 1.10518 1.10633 1.1075 1.10865 1.10981 1.11097 1.11213 1.1133 1.11445 1.11561 1.11678 1.11794 1.11911 1.12028 1.12144 1.1226 1.12371 1.12493 1.12609 1.12726 1.12842 1.12959 1.13076 1.13192 1.1331 1.13427 1.13544 1.13659 1.13777 1.13894 1.14011 1.14128 1.14245 1.14362 1.14479 1.14596 1.14714 1.14831 1.14949 1.15065 1.15182 1.153 1.15418 1.15536 1.15653 1.1577 1.15888 1.16006 1.16124 1.16241 1.16359 1.16477 1.16594 1.16712 1.1683 1.16948 1.17066 1.17184 1.17302 1.17421 1.17545 1.17657 1.17775 1.17894 1.18012 1.1813 1.18249 1.23228 1.39702 1.41317 1.42939 1.44546 1.462 1.47841 1.49487 1.5114 1.528 1.54467 1.56139 1.57818 1.59503 1.61195 1.62893 1.64597 1.66308 1.68024 1.69749 1.71479 1.73214 1.74958 1.76707 1.78463 1.80224 1.81993 1.83768 1.85549 1.87337 1.89131 1.9093 1.92737 1.94551 1.96369 1.98196 1.99969 2.01868 2.03712 2.05563 2.07421 2.09286 2.11156 2.13033 2.14917 2.16807 2.18703 2.42749 2.91751 3.21719 3.21719 3.21719 3.21719 3.21719 3.21719 3.21719 3.21719 3.21719 3.21719 3.21719 3.21719 3.21719 3.21719 3.21719 3.21719 3.21719 3.21719 3.21719 3.21719 3.21719 3.21719 3.21719 3.21719 3.21719 3.21719 3.21719 3.21719 3.21719 3.21719 3.21719 3.21719 3.21719 3.21719 3.21719 3.21719 3.21719 3.21719 3.21719 3.21719 3.21719 3.21719 3.21719 3.21719 3.21719 3.21719 3.21719 3.21719 
32.0149 66.255 69.4347 93.3631 102.844 0.0923362 0.0887691 0.0819688 0.0582956 0.037876 1.10596 1.14483 1.18415 2.33195 3.30889 3.30889 1.57198 0 0.363464 0.726929 1.09039 1.45386 1.81732 2.18079 2.54425 2.90771 3.27118 3.63464 3.99811 4.36157 4.72504 5.0885 5.45196 5.81543 6.17889 6.54236 6.90582 7.26929 7.63275 7.99622 8.35968 8.72314 9.08661 9.45007 9.81354 10.177 10.5405 10.9039 11.2674 11.6309 11.9943 12.3578 12.7213 13.0847 13.4482 13.8116 14.1751 14.5386 14.902 15.2655 15.629 15.9924 16.3559 16.7194 17.0828 17.4463 17.8098 18.1732 18.5367 18.9001 19.2636 19.6271 19.9905 20.354 20.7175 21.0809 21.4444 21.8079 22.1713 22.5348 22.8983 23.2617 23.6252 23.9886 24.3521 24.7156 25.079 25.4425 25.806 26.1694 26.5329 26.8964 27.2598 27.6233 27.9868 28.3502 28.7137 29.0771 29.4406 29.8041 30.1675 30.531 30.8945 31.2579 31.6214 31.9849 32.3483 32.7118 33.0753 33.4387 33.8022 34.1656 34.5291 34.8926 35.256 35.6195 35.983 36.3464 36.7099 37.0734 37.4368 37.8003 38.1638 38.5272 38.8907 39.2541 39.6176 39.9811 40.3445 40.708 41.0715 41.4349 41.7984 42.1619 42.5253 42.8888 43.2523 43.6157 43.9792 44.3426 44.7061 45.0696 45.433 45.7965 46.16 46.5234 46.8869 47.2504 47.6138 47.9773 48.3408 48.7042 49.0677 49.4311 49.7946 50.1581 50.5215 50.885 51.2485 51.6119 51.9754 52.3389 52.7023 53.0658 53.4293 53.7927 54.1562 54.5196 54.8831 55.2466 55.61 55.9735 56.337 56.7004 57.0639 57.4274 57.7908 58.1543 58.5178 58.8812 59.2447 59.6081 59.9716 60.3351 60.6985 61.062 61.4255 61.7889 62.1524 62.5159 62.8793 63.2428 63.6063 63.9697 64.3332 64.6966 65.0601 65.4236 65.787 66.1505 66.514 66.8774 67.2409 67.6044 67.9678 68.3313 68.6948 69.0582 69.4217 69.7851 70.1486 70.5121 70.8755 71.239 71.6025 71.9659 72.3294 1.10596 1.10723 1.10849 1.10975 1.11101 1.11228 1.11355 1.11481 1.11608 1.11735 1.11861 1.11987 1.12115 1.12241 1.12371 1.12496 1.12623 1.1275 1.12877 1.13003 1.13131 1.13258 1.13385 1.13513 1.1364 1.13768 1.13894 1.14022 1.1415 1.14278 1.14405 1.14533 1.14661 1.14788 1.14916 1.15044 1.15172 1.153 1.15428 1.15556 1.15685 1.15812 1.1594 1.16069 1.16197 1.16325 1.16454 1.16582 1.16711 1.16839 1.16967 1.17096 1.17224 1.17353 1.17482 1.17611 1.1774 1.17869 1.17997 1.18126 1.18255 1.18385 1.18514 1.18643 1.18773 1.18902 1.1903 1.1916 1.19287 1.19419 1.19549 1.19678 1.19807 1.19938 1.20067 1.20196 1.20326 1.20456 1.20586 1.20716 1.20845 1.20976 1.21105 1.21235 1.21366 1.21496 1.21626 1.21756 1.21886 1.22017 1.22147 1.26003 1.33385 1.40908 1.46296 1.48113 1.49939 1.51772 1.53613 1.55462 1.57318 1.59184 1.61056 1.62936 1.64824 1.66721 1.68625 1.70537 1.72456 1.74383 1.76319 1.78262 1.80213 1.82172 1.84138 1.86114 1.88096 1.90086 1.92083 1.9409 1.96103 1.98126 1.99969 2.02192 2.04236 2.06295 2.08351 2.1042 2.12496 2.1458 2.16673 2.18773 2.20881 2.22996 2.25119 2.27251 2.29391 2.31538 2.33692 2.35855 2.38688 2.4818 2.57817 2.67601 2.77533 2.87611 2.97835 3.08207 3.18726 3.29391 3.30889 3.30889 3.30889 3.30889 3.30889 3.30889 3.30889 3.30889 3.30889 3.30889 3.30889 3.30889 3.30889 3.30889 3.30889 3.30889 3.30889 3.30889 3.30889 3.30889 3.30889 3.30889 3.30889 3.30889 3.30889 3.30889 3.30889 3.30889 3.30889 3.30889 3.30889 3.30889 3.30889 3.30889 3.30889 3.30889 3.30889 3.30889 3.30889 3.30889 3.30889 3.30889 3.30889 3.30889 3.30889 3.30889 3.30889 3.30889 3.30889 3.30889 
32.6322 66.7769 71.1833 95.6189 103.444 0.0932434 0.0898461 0.0852808 0.0585669 0.0396092 1.0758 1.11053 1.14765 2.15561 3.22503 3.22503 1.80392 0 0.363464 0.726929 1.09039 1.45386 1.81732 2.18079 2.54425 2.90771 3.27118 3.63464 3.99811 4.36157 4.72504 5.0885 5.45196 5.81543 6.17889 6.54236 6.90582 7.26929 7.63275 7.99622 8.35968 8.72314 9.08661 9.45007 9.81354 10.177 10.5405 10.9039 11.2674 11.6309 11.9943 12.3578 12.7213 13.0847 13.4482 13.8116 14.1751 14.5386 14.902 15.2655 15.629 15.9924 16.3559 16.7194 17.0828 17.4463 17.8098 18.1732 18.5367 18.9001 19.2636 19.6271 19.9905 20.354 20.7175 21.0809 21.4444 21.8079 22.1713 22.5348 22.8983 23.2617 23.6252 23.9886 24.3521 24.7156 25.079 25.4425 25.806 26.1694 26.5329 26.8964 27.2598 27.6233 27.9868 28.3502 28.7137 29.0771 29.4406 29.8041 30.1675 30.531 30.8945 31.2579 31.6214 31.9849 32.3483 32.7118 33.0753 33.4387 33.8022 34.1656 34.5291 34.8926 35.256 35.6195 35.983 36.3464 36.7099 37.0734 37.4368 37.8003 38.1638 38.5272 38.8907 39.2541 39.6176 39.9811 40.3445 40.708 41.0715 41.4349 41.7984 42.1619 42.5253 42.8888 43.2523 43.6157 43.9792 44.3426 44.7061 45.0696 45.433 45.7965 46.16 46.5234 46.8869 47.2504 47.6138 47.9773 48.3408 48.7042 49.0677 49.4311 49.7946 50.1581 50.5215 50.885 51.2485 51.6119 51.9754 52.3389 52.7023 53.0658 53.4293 53.7927 54.1562 54.5196 54.8831 55.2466 55.61 55.9735 56.337 56.7004 57.0639 57.4274 57.7908 58.1543 58.5178 58.8812 59.2447 59.6081 59.9716 60.3351 60.6985 61.062 61.4255 61.7889 62.1524 62.5159 62.8793 63.2428 63.6063 63.9697 64.3332 64.6966 65.0601 65.4236 65.787 66.1505 66.514 66.8774 67.2409 67.6044 67.9678 68.3313 68.6948 69.0582 69.4217 69.7851 70.1486 70.5121 70.8755 71.239 71.6025 71.9659 72.3294 1.0758 1.0758 1.0762 1.07738 1.07859 1.07978 1.08098 1.08217 1.08337 1.08456 1.08576 1.08695 1.08815 1.08962 1.08962 1.09174 1.09295 1.09415 1.09535 1.09655 1.09776 1.09896 1.10015 1.10136 1.10256 1.10377 1.10497 1.10618 1.10738 1.10859 1.10979 1.111 1.11221 1.11341 1.11461 1.11582 1.11703 1.11824 1.11945 1.12066 1.12187 1.12308 1.12429 1.12551 1.12671 1.12792 1.12914 1.13034 1.13156 1.13277 1.13399 1.1352 1.13642 1.13763 1.13884 1.14006 1.14128 1.1425 1.14371 1.14493 1.14615 1.14736 1.14859 1.1498 1.15103 1.15224 1.15347 1.15469 1.1559 1.15713 1.15812 1.15957 1.16079 1.16202 1.16325 1.16446 1.16569 1.16692 1.16814 1.16936 1.17059 1.17182 1.17305 1.17428 1.17545 1.17674 1.17796 1.1792 1.18042 1.18164 1.18288 1.1841 1.18534 1.18988 1.20801 1.22621 1.24451 1.26289 1.28138 1.29994 1.31859 1.33734 1.35748 1.37798 1.39856 1.41927 1.44007 1.46098 1.482 1.50312 1.52434 1.54567 1.5671 1.58863 1.61028 1.63204 1.65389 1.67498 1.6979 1.72007 1.74235 1.76473 1.78721 1.80979 1.83248 1.85529 1.87819 1.90119 1.9243 1.94754 1.97085 1.99969 2.01781 2.04144 2.06518 2.08903 2.11299 2.13703 2.1612 2.18546 2.20983 2.23431 2.25889 2.28358 2.30836 2.33326 2.35825 2.45787 2.59825 2.74174 2.88836 3.03809 3.19094 3.22503 3.22503 3.22503 3.22503 3.22503 3.22503 3.22503 3.22503 3.22503 3.22503 3.22503 3.22503 3.22503 3.22503 3.22503 3.22503 3.22503 3.22503 3.22503 3.22503 3.22503 3.22503 3.22503 3.22503 3.22503 3.22503 3.22503 3.22503 3.22503 3.22503 3.22503 3.22503 3.22503 3.22503 3.22503 3.22503 3.22503 3.22503 3.22503 3.22503 3.22503 3.22503 3.22503 3.22503 3.22503 3.22503 3.22503 
31.3146 67.3393 70.893 94.6876 101.505 0.0889474 0.0858836 0.0763504 0.0553775 0.0325455 1.22198 1.25452 1.28735 2.44015 3.5724 3.5724 1.76028 0 0.363464 0.726929 1.09039 1.45386 1.81732 2.18079 2.54425 2.90771 3.27118 3.63464 3.99811 4.36157 4.72504 5.0885 5.45196 5.81543 6.17889 6.54236 6.90582 7.26929 7.63275 7.99622 8.35968 8.72314 9.08661 9.45007 9.81354 10.177 10.5405 10.9039 11.2674 11.6309 11.9943 12.3578 12.7213 13.0847 13.4482 13.8116 14.1751 14.5386 14.902 15.2655 15.629 15.9924 16.3559 16.7194 17.0828 17.4463 17.8098 18.1732 18.5367 18.9001 19.2636 19.6271 19.9905 20.354 20.7175 21.0809 21.4444 21.8079 22.1713 22.5348 22.8983 23.2617 23.6252 23.9886 24.3521 24.7156 25.079 25.4425 25.806 26.1694 26.5329 26.8964 27.2598 27.6233 27.9868 28.3502 28.7137 29.0771 29.4406 29.8041 30.1675 30.531 30.8945 31.2579 31.6214 31.9849 32.3483 32.7118 33.0753 33.4387 33.8022 34.1656 34.5291 34.8926 35.256 35.6195 35.983 36.3464 36.7099 37.0734 37.4368 37.8003 38.1638 38.5272 38.8907 39.2541 39.6176 39.9811 40.3445 40.708 41.0715 41.4349 41.7984 42.1619 42.5253 42.8888 43.2523 43.6157 43.9792 44.3426 44.7061 45.0696 45.433 45.7965 46.16 46.5234 46.8869 47.2504 47.6138 47.9773 48.3408 48.7042 49.0677 49.4311 49.7946 50.1581 50.5215 50.885 51.2485 51.6119 51.9754 52.3389 52.7023 53.0658 53.4293 53.7927 54.1562 54.5196 54.8831 55.2466 55.61 55.9735 56.337 56.7004 57.0639 57.4274 57.7908 58.1543 58.5178 58.8812 59.2447 59.6081 59.9716 60.3351 60.6985 61.062 61.4255 61.7889 62.1524 62.5159 62.8793 63.2428 63.6063 63.9697 64.3332 64.6966 65.0601 65.4236 65.787 66.1505 66.514 66.8774 67.2409 67.6044 67.9678 68.3313 68.6948 69.0582 69.4217 69.7851 70.1486 70.5121 70.8755 71.239 71.6025 71.9659 72.3294 1.22198 1.22303 1.22409 1.22515 1.22621 1.22727 1.22795 1.22939 1.23046 1.23151 1.23258 1.23364 1.2347 1.23576 1.23682 1.23789 1.23895 1.24001 1.24108 1.24214 1.24321 1.24427 1.24534 1.2464 1.24747 1.24853 1.2496 1.25067 1.25173 1.2528 1.25387 1.25493 1.256 1.25707 1.25814 1.25921 1.26028 1.26135 1.26242 1.26337 1.26456 1.26563 1.26669 1.26777 1.26884 1.26991 1.27099 1.27206 1.27312 1.2742 1.27528 1.27635 1.27742 1.2785 1.27958 1.28065 1.28173 1.2828 1.28387 1.28495 1.28603 1.28711 1.28818 1.28926 1.29034 1.29141 1.2925 1.29357 1.29463 1.29573 1.29681 1.29789 1.29912 1.30005 1.30113 1.30221 1.3033 1.30438 1.30545 1.30654 1.30762 1.3087 1.30978 1.31086 1.31196 1.31303 1.31411 1.31521 1.31629 1.31738 1.31845 1.31954 1.48009 1.65981 1.67498 1.69223 1.70854 1.7249 1.74131 1.75778 1.7743 1.79088 1.80752 1.82422 1.84098 1.85779 1.87466 1.89158 1.90856 1.9256 1.9427 1.95984 1.97706 1.99969 2.01165 2.02903 2.04646 2.06396 2.0815 2.0991 2.11678 2.1345 2.15228 2.17005 2.188 2.20595 2.22395 2.24203 2.26014 2.27832 2.29655 2.31484 2.33318 2.35159 2.37005 2.38857 2.40715 2.42578 2.44447 2.46321 2.48201 2.50087 3.5724 3.5724 3.5724 3.5724 3.5724 3.5724 3.5724 3.5724 3.5724 3.5724 3.5724 3.5724 3.5724 3.5724 3.5724 3.5724 3.5724 3.5724 3.5724 3.5724 3.5724 3.5724 3.5724 3.5724 3.5724 3.5724 3.5724 3.5724 3.5724 3.5724 3.5724 3.5724 3.5724 3.5724 3.5724 3.5724 3.5724 3.5724 3.5724 3.5724 3.5724 3.5724 3.5724 3.5724 3.5724 3.5724 3.5724 3.5724 3.5724 3.5724 3.5724 3.5724 3.5724 3.5724 3.5724 3.5724 3.5724 3.5724 
35.0234 70.8491 72.3152 94.9687 103.001 0.0933551 0.0906004 0.0780897 0.0604498 0.0368391 1.07221 1.09267 1.12097 2.15995 3.35947 3.35947 1.69821 0 0.363464 0.726929 1.09039 1.45386 1.81732 2.18079 2.54425 2.90771 3.27118 3.63464 3.99811 4.36157 4.72504 5.0885 5.45196 5.81543 6.17889 6.54236 6.90582 7.26929 7.63275 7.99622 8.35968 8.72314 9.08661 9.45007 9.81354 10.177 10.5405 10.9039 11.2674 11.6309 11.9943 12.3578 12.7213 13.0847 13.4482 13.8116 14.1751 14.5386 14.902 15.2655 15.629 15.9924 16.3559 16.7194 17.0828 17.4463 17.8098 18.1732 18.5367 18.9001 19.2636 19.6271 19.9905 20.354 20.7175 21.0809 21.4444 21.8079 22.1713 22.5348 22.8983 23.2617 23.6252 23.9886 24.3521 24.7156 25.079 25.4425 25.806 26.1694 26.5329 26.8964 27.2598 27.6233 27.9868 28.3502 28.7137 29.0771 29.4406 29.8041 30.1675 30.531 30.8945 31.2579 31.6214 31.9849 32.3483 32.7118 33.0753 33.4387 33.8022 34.1656 34.5291 34.8926 35.256 35.6195 35.983 36.3464 36.7099 37.0734 37.4368 37.8003 38.1638 38.5272 38.8907 39.2541 39.6176 39.9811 40.3445 40.708 41.0715 41.4349 41.7984 42.1619 42.5253 42.8888 43.2523 43.6157 43.9792 44.3426 44.7061 45.0696 45.433 45.7965 46.16 46.5234 46.8869 47.2504 47.6138 47.9773 48.3408 48.7042 49.0677 49.4311 49.7946 50.1581 50.5215 50.885 51.2485 51.6119 51.9754 52.3389 52.7023 53.0658 53.4293 53.7927 54.1562 54.5196 54.8831 55.2466 55.61 55.9735 56.337 56.7004 57.0639 57.4274 57.7908 58.1543 58.5178 58.8812 59.2447 59.6081 59.9716 60.3351 60.6985 61.062 61.4255 61.7889 62.1524 62.5159 62.8793 63.2428 63.6063 63.9697 64.3332 64.6966 65.0601 65.4236 65.787 66.1505 66.514 66.8774 67.2409 67.6044 67.9678 68.3313 68.6948 69.0582 69.4217 69.7851 70.1486 70.5121 70.8755 71.239 71.6025 71.9659 72.3294 1.07221 1.07221 1.07221 1.07221 1.07221 1.07221 1.07221 1.07221 1.07221 1.07283 1.07374 1.07466 1.07558 1.07649 1.07741 1.07832 1.07925 1.08016 1.08108 1.08199 1.08291 1.08383 1.08475 1.08566 1.08658 1.08751 1.08843 1.08962 1.08962 1.09118 1.09211 1.09302 1.09395 1.09487 1.09578 1.09671 1.09763 1.09856 1.09947 1.1004 1.10132 1.10225 1.10317 1.10409 1.10502 1.10594 1.10687 1.10779 1.10872 1.10964 1.11056 1.11149 1.11241 1.11335 1.11427 1.1152 1.11612 1.11705 1.11798 1.11891 1.11983 1.12076 1.12169 1.12261 1.12355 1.12447 1.1254 1.12634 1.12726 1.1282 1.12912 1.13006 1.13098 1.13192 1.13285 1.13378 1.13472 1.13565 1.13657 1.13751 1.13844 1.13937 1.1403 1.14124 1.14217 1.14311 1.14404 1.14498 1.14591 1.14685 1.14778 1.14871 1.14965 1.15059 1.15152 1.15246 1.1534 1.15433 1.15527 1.2131 1.29893 1.38363 1.46714 1.54954 1.63077 1.68646 1.70026 1.7141 1.72799 1.7419 1.75587 1.76987 1.78391 1.798 1.81213 1.82629 1.84051 1.85475 1.86904 1.88338 1.89774 1.91216 1.92661 1.9411 1.95564 1.97022 1.98483 1.99969 2.01419 2.02893 2.04372 2.05853 2.0734 2.08831 2.10326 2.11824 2.13326 2.14834 2.16344 2.17858 2.19378 2.20901 2.22427 2.2396 2.25495 2.27035 2.28578 2.63656 3.04956 3.35947 3.35947 3.35947 3.35947 3.35947 3.35947 3.35947 3.35947 3.35947 3.35947 3.35947 3.35947 3.35947 3.35947 3.35947 3.35947 3.35947 3.35947 3.35947 3.35947 3.35947 3.35947 3.35947 3.35947 3.35947 3.35947 3.35947 3.35947 3.35947 3.35947 3.35947 3.35947 3.35947 3.35947 3.35947 3.35947 3.35947 3.35947 3.35947 3.35947 3.35947 3.35947 3.35947 3.35947 3.35947 3.35947 3.35947 3.35947 3.35947 3.35947 3.35947 
33.3252 68.3865 70.8082 94.7576 103.343 0.0931536 0.0901812 0.0793158 0.0642461 0.0326853 1.07867 1.10627 1.13768 1.99969 3.56538 3.56538 1.27675 0 0.363464 0.726929 1.09039 1.45386 1.81732 2.18079 2.54425 2.90771 3.27118 3.63464 3.99811 4.36157 4.72504 5.0885 5.45196 5.81543 6.17889 6.54236 6.90582 7.26929 7.63275 7.99622 8.35968 8.72314 9.08661 9.45007 9.81354 10.177 10.5405 10.9039 11.2674 11.6309 11.9943 12.3578 12.7213 13.0847 13.4482 13.8116 14.1751 14.5386 14.902 15.2655 15.629 15.9924 16.3559 16.7194 17.0828 17.4463 17.8098 18.1732 18.5367 18.9001 19.2636 19.6271 19.9905 20.354 20.7175 21.0809 21.4444 21.8079 22.1713 22.5348 22.8983 23.2617 23.6252 23.9886 24.3521 24.7156 25.079 25.4425 25.806 26.1694 26.5329 26.8964 27.2598 27.6233 27.9868 28.3502 28.7137 29.0771 29.4406 29.8041 30.1675 30.531 30.8945 31.2579 31.6214 31.9849 32.3483 32.7118 33.0753 33.4387 33.8022 34.1656 34.5291 34.8926 35.256 35.6195 35.983 36.3464 36.7099 37.0734 37.4368 37.8003 38.1638 38.5272 38.8907 39.2541 39.6176 39.9811 40.3445 40.708 41.0715 41.4349 41.7984 42.1619 42.5253 42.8888 43.2523 43.6157 43.9792 44.3426 44.7061 45.0696 45.433 45.7965 46.16 46.5234 46.8869 47.2504 47.6138 47.9773 48.3408 48.7042 49.0677 49.4311 49.7946 50.1581 50.5215 50.885 51.2485 51.6119 51.9754 52.3389 52.7023 53.0658 53.4293 53.7927 54.1562 54.5196 54.8831 55.2466 55.61 55.9735 56.337 56.7004 57.0639 57.4274 57.7908 58.1543 58.5178 58.8812 59.2447 59.6081 59.9716 60.3351 60.6985 61.062 61.4255 61.7889 62.1524 62.5159 62.8793 63.2428 63.6063 63.9697 64.3332 64.6966 65.0601 65.4236 65.787 66.1505 66.514 66.8774 67.2409 67.6044 67.9678 68.3313 68.6948 69.0582 69.4217 69.7851 70.1486 70.5121 70.8755 71.239 71.6025 71.9659 72.3294 1.07867 1.07867 1.07867 1.07867 1.07918 1.0802 1.08121 1.08223 1.08324 1.08426 1.08527 1.08628 1.0873 1.08831 1.08962 1.08962 1.09137 1.09239 1.09341 1.09442 1.09544 1.09646 1.09747 1.0985 1.09951 1.10054 1.10156 1.10257 1.1036 1.10461 1.10563 1.10662 1.10768 1.10871 1.10972 1.11075 1.11177 1.1128 1.11382 1.11484 1.11587 1.11689 1.11791 1.11894 1.11997 1.121 1.12201 1.12304 1.12407 1.1251 1.12613 1.12715 1.12818 1.12921 1.13023 1.13127 1.13228 1.13333 1.13435 1.13539 1.13642 1.13745 1.13847 1.13951 1.14054 1.14157 1.14261 1.14364 1.14467 1.1457 1.14673 1.14777 1.1488 1.14983 1.15087 1.15191 1.15294 1.15397 1.15501 1.15605 1.15709 1.15812 1.15916 1.16019 1.16123 1.16226 1.1633 1.16435 1.16539 1.16642 1.16746 1.1685 1.16955 1.17058 1.17162 1.17267 1.31573 1.48899 1.5796 1.58988 1.60019 1.61052 1.62088 1.63126 1.64167 1.6521 1.66255 1.67302 1.68352 1.69404 1.7046 1.71517 1.72577 1.73638 1.74702 1.7577 1.76839 1.7791 1.78984 1.8006 1.81138 1.82219 1.83304 1.84389 1.85477 1.86568 1.87661 1.88755 1.89853 1.90954 1.92056 1.93161 1.94268 1.95378 1.96489 1.97604 1.98722 1.99969 1.99969 2.02086 2.03212 2.04341 2.05473 2.06606 2.07741 2.08879 2.1002 2.59997 3.1994 3.56538 3.56538 3.56538 3.56538 3.56538 3.56538 3.56538 3.56538 3.56538 3.56538 3.56538 3.56538 3.56538 3.56538 3.56538 3.56538 3.56538 3.56538 3.56538 3.56538 3.56538 3.56538 3.56538 3.56538 3.56538 3.56538 3.56538 3.56538 3.56538 3.56538 3.56538 3.56538 3.56538 3.56538 3.56538 3.56538 3.56538 3.56538 3.56538 3.56538 3.56538 3.56538 3.56538 3.56538 3.56538 3.56538 3.56538 3.56538 3.56538 3.56538 3.56538 
32.3333 66.4472 70.2199 95.3564 103.928 0.092422 0.0899677 0.0761168 0.0581621 0.0326212 1.10221 1.12857 1.15527 2.27924 3.5686 3.5686 1.23568 0 0.363464 0.726929 1.09039 1.45386 1.81732 2.18079 2.54425 2.90771 3.27118 3.63464 3.99811 4.36157 4.72504 5.0885 5.45196 5.81543 6.17889 6.54236 6.90582 7.26929 7.63275 7.99622 8.35968 8.72314 9.08661 9.45007 9.81354 10.177 10.5405 10.9039 11.2674 11.6309 11.9943 12.3578 12.7213 13.0847 13.4482 13.8116 14.1751 14.5386 14.902 15.2655 15.629 15.9924 16.3559 16.7194 17.0828 17.4463 17.8098 18.1732 18.5367 18.9001 19.2636 19.6271 19.9905 20.354 20.7175 21.0809 21.4444 21.8079 22.1713 22.5348 22.8983 23.2617 23.6252 23.9886 24.3521 24.7156 25.079 25.4425 25.806 26.1694 26.5329 26.8964 27.2598 27.6233 27.9868 28.3502 28.7137 29.0771 29.4406 29.8041 30.1675 30.531 30.8945 31.2579 31.6214 31.9849 32.3483 32.7118 33.0753 33.4387 33.8022 34.1656 34.5291 34.8926 35.256 35.6195 35.983 36.3464 36.7099 37.0734 37.4368 37.8003 38.1638 38.5272 38.8907 39.2541 39.6176 39.9811 40.3445 40.708 41.0715 41.4349 41.7984 42.1619 42.5253 42.8888 43.2523 43.6157 43.9792 44.3426 44.7061 45.0696 45.433 45.7965 46.16 46.5234 46.8869 47.2504 47.6138 47.9773 48.3408 48.7042 49.0677 49.4311 49.7946 50.1581 50.5215 50.885 51.2485 51.6119 51.9754 52.3389 52.7023 53.0658 53.4293 53.7927 54.1562 54.5196 54.8831 55.2466 55.61 55.9735 56.337 56.7004 57.0639 57.4274 57.7908 58.1543 58.5178 58.8812 59.2447 59.6081 59.9716 60.3351 60.6985 61.062 61.4255 61.7889 62.1524 62.5159 62.8793 63.2428 63.6063 63.9697 64.3332 64.6966 65.0601 65.4236 65.787 66.1505 66.514 66.8774 67.2409 67.6044 67.9678 68.3313 68.6948 69.0582 69.4217 69.7851 70.1486 70.5121 70.8755 71.239 71.6025 71.9659 72.3294 1.10221 1.10293 1.10378 1.10465 1.10551 1.10638 1.10724 1.10811 1.10897 1.10983 1.11069 1.11157 1.11243 1.11329 1.11416 1.11503 1.1159 1.11676 1.11762 1.11849 1.11935 1.12022 1.12109 1.12195 1.12283 1.12371 1.12455 1.12543 1.12629 1.12716 1.12804 1.1289 1.12978 1.13065 1.13151 1.13238 1.13325 1.13412 1.135 1.13587 1.13673 1.1376 1.13847 1.13935 1.14022 1.14109 1.14196 1.14284 1.14371 1.14458 1.14546 1.14633 1.1472 1.14808 1.14895 1.14983 1.1507 1.15157 1.15245 1.15332 1.1542 1.15508 1.15595 1.15683 1.1577 1.15857 1.15945 1.16033 1.16121 1.16209 1.16297 1.16385 1.16471 1.16559 1.16647 1.16735 1.16823 1.16911 1.16999 1.17086 1.17174 1.17263 1.17351 1.17439 1.17527 1.17615 1.17702 1.17791 1.17879 1.17967 1.18055 1.18144 1.68129 1.69362 1.70598 1.71838 1.73081 1.74327 1.75576 1.76829 1.78085 1.79345 1.80607 1.81873 1.83142 1.84414 1.85691 1.86969 1.88251 1.89537 1.90827 1.92118 1.93413 1.94713 1.96015 1.9732 1.98628 1.99969 2.01255 2.02573 2.03895 2.05219 2.06548 2.07879 2.09214 2.10554 2.11892 2.13237 2.14585 2.15936 2.1729 2.18647 2.20008 2.21372 2.2274 2.2411 2.25485 2.26862 2.28242 2.29626 2.31014 2.32404 2.33797 2.35193 2.36594 2.37998 2.70369 3.17621 3.5686 3.5686 3.5686 3.5686 3.5686 3.5686 3.5686 3.5686 3.5686 3.5686 3.5686 3.5686 3.5686 3.5686 3.5686 3.5686 3.5686 3.5686 3.5686 3.5686 3.5686 3.5686 3.5686 3.5686 3.5686 3.5686 3.5686 3.5686 3.5686 3.5686 3.5686 3.5686 3.5686 3.5686 3.5686 3.5686 3.5686 3.5686 3.5686 3.5686 3.5686 3.5686 3.5686 3.5686 3.5686 3.5686 3.5686 3.5686 3.5686 3.5686 3.5686 3.5686 
31.9763 65.7547 69.8694 93.4279 103.529 0.0916318 0.0892253 0.0703918 0.0565463 0.0334825 1.12906 1.15551 1.18215 2.44335 3.52546 3.52546 1.32819 0 0.363464 0.726929 1.09039 1.45386 1.81732 2.18079 2.54425 2.90771 3.27118 3.63464 3.99811 4.36157 4.72504 5.0885 5.45196 5.81543 6.17889 6.54236 6.90582 7.26929 7.63275 7.99622 8.35968 8.72314 9.08661 9.45007 9.81354 10.177 10.5405 10.9039 11.2674 11.6309 11.9943 12.3578 12.7213 13.0847 13.4482 13.8116 14.1751 14.5386 14.902 15.2655 15.629 15.9924 16.3559 16.7194 17.0828 17.4463 17.8098 18.1732 18.5367 18.9001 19.2636 19.6271 19.9905 20.354 20.7175 21.0809 21.4444 21.8079 22.1713 22.5348 22.8983 23.2617 23.6252 23.9886 24.3521 24.7156 25.079 25.4425 25.806 26.1694 26.5329 26.8964 27.2598 27.6233 27.9868 28.3502 28.7137 29.0771 29.4406 29.8041 30.1675 30.531 30.8945 31.2579 31.6214 31.9849 32.3483 32.7118 33.0753 33.4387 33.8022 34.1656 34.5291 34.8926 35.256 35.6195 35.983 36.3464 36.7099 37.0734 37.4368 37.8003 38.1638 38.5272 38.8907 39.2541 39.6176 39.9811 40.3445 40.708 41.0715 41.4349 41.7984 42.1619 42.5253 42.8888 43.2523 43.6157 43.9792 44.3426 44.7061 45.0696 45.433 45.7965 46.16 46.5234 46.8869 47.2504 47.6138 47.9773 48.3408 48.7042 49.0677 49.4311 49.7946 50.1581 50.5215 50.885 51.2485 51.6119 51.9754 52.3389 52.7023 53.0658 53.4293 53.7927 54.1562 54.5196 54.8831 55.2466 55.61 55.9735 56.337 56.7004 57.0639 57.4274 57.7908 58.1543 58.5178 58.8812 59.2447 59.6081 59.9716 60.3351 60.6985 61.062 61.4255 61.7889 62.1524 62.5159 62.8793 63.2428 63.6063 63.9697 64.3332 64.6966 65.0601 65.4236 65.787 66.1505 66.514 66.8774 67.2409 67.6044 67.9678 68.3313 68.6948 69.0582 69.4217 69.7851 70.1486 70.5121 70.8755 71.239 71.6025 71.9659 72.3294 1.12906 1.12993 1.13079 1.13165 1.13251 1.13337 1.13423 1.13509 1.13596 1.13682 1.13768 1.13854 1.13941 1.14027 1.14113 1.14199 1.14286 1.14373 1.14459 1.14545 1.14631 1.14718 1.14805 1.14891 1.14978 1.15064 1.15151 1.15238 1.15324 1.1541 1.15498 1.15584 1.15671 1.15757 1.15844 1.15931 1.16018 1.16105 1.16192 1.16279 1.16365 1.16452 1.16539 1.16626 1.16714 1.168 1.16887 1.16974 1.17062 1.17149 1.17236 1.17322 1.1741 1.17497 1.17584 1.17671 1.17758 1.17845 1.17933 1.1802 1.18107 1.18195 1.18283 1.1837 1.18457 1.18544 1.18632 1.18719 1.18807 1.18894 1.18981 1.19069 1.19157 1.19244 1.19331 1.1942 1.19508 1.19595 1.19683 1.19771 1.19858 1.19946 1.20033 1.20121 1.2021 1.20297 1.33898 1.51589 1.68686 1.85188 1.93408 1.94426 1.95448 1.9647 1.97496 1.98522 1.99969 1.99969 2.01616 2.02651 2.03687 2.04727 2.05768 2.06812 2.07856 2.08904 2.09952 2.11004 2.12056 2.13113 2.14169 2.1523 2.1629 2.17353 2.18419 2.19485 2.20556 2.21626 2.22701 2.23775 2.24854 2.25933 2.27014 2.28098 2.29183 2.30271 2.3136 2.32451 2.33546 2.34576 2.3574 2.36838 2.37939 2.39052 2.40149 2.41257 2.42366 2.43479 2.44592 2.4937 2.60886 2.72609 2.84541 2.96681 3.09027 3.21584 3.34348 3.47319 3.52546 3.52546 3.52546 3.52546 3.52546 3.52546 3.52546 3.52546 3.52546 3.52546 3.52546 3.52546 3.52546 3.52546 3.52546 3.52546 3.52546 3.52546 3.52546 3.52546 3.52546 3.52546 3.52546 3.52546 3.52546 3.52546 3.52546 3.52546 3.52546 3.52546 3.52546 3.52546 3.52546 3.52546 3.52546 3.52546 3.52546 3.52546 3.52546 3.52546 3.52546 3.52546 3.52546 3.52546 3.52546 3.52546 3.52546 3.52546 3.52546 3.52546 3.52546 3.52546 
31.0741 66.6953 69.3532 92.4924 104.868 0.0903463 0.0876092 0.066799 0.0551639 0.0323086 1.17456 1.2035 1.23267 2.70144 3.5843 3.5843 1.55027 0 0.363464 0.726929 1.09039 1.45386 1.81732 2.18079 2.54425 2.90771 3.27118 3.63464 3.99811 4.36157 4.72504 5.0885 5.45196 5.81543 6.17889 6.54236 6.90582 7.26929 7.63275 7.99622 8.35968 8.72314 9.08661 9.45007 9.81354 10.177 10.5405 10.9039 11.2674 11.6309 11.9943 12.3578 12.7213 13.0847 13.4482 13.8116 14.1751 14.5386 14.902 15.2655 15.629 15.9924 16.3559 16.7194 17.0828 17.4463 17.8098 18.1732 18.5367 18.9001 19.2636 19.6271 19.9905 20.354 20.7175 21.0809 21.4444 21.8079 22.1713 22.5348 22.8983 23.2617 23.6252 23.9886 24.3521 24.7156 25.079 25.4425 25.806 26.1694 26.5329 26.8964 27.2598 27.6233 27.9868 28.3502 28.7137 29.0771 29.4406 29.8041 30.1675 30.531 30.8945 31.2579 31.6214 31.9849 32.3483 32.7118 33.0753 33.4387 33.8022 34.1656 34.5291 34.8926 35.256 35.6195 35.983 36.3464 36.7099 37.0734 37.4368 37.8003 38.1638 38.5272 38.8907 39.2541 39.6176 39.9811 40.3445 40.708 41.0715 41.4349 41.7984 42.1619 42.5253 42.8888 43.2523 43.6157 43.9792 44.3426 44.7061 45.0696 45.433 45.7965 46.16 46.5234 46.8869 47.2504 47.6138 47.9773 48.3408 48.7042 49.0677 49.4311 49.7946 50.1581 50.5215 50.885 51.2485 51.6119 51.9754 52.3389 52.7023 53.0658 53.4293 53.7927 54.1562 54.5196 54.8831 55.2466 55.61 55.9735 56.337 56.7004 57.0639 57.4274 57.7908 58.1543 58.5178 58.8812 59.2447 59.6081 59.9716 60.3351 60.6985 61.062 61.4255 61.7889 62.1524 62.5159 62.8793 63.2428 63.6063 63.9697 64.3332 64.6966 65.0601 65.4236 65.787 66.1505 66.514 66.8774 67.2409 67.6044 67.9678 68.3313 68.6948 69.0582 69.4217 69.7851 70.1486 70.5121 70.8755 71.239 71.6025 71.9659 72.3294 1.17456 1.17545 1.17644 1.17739 1.17833 1.17927 1.18021 1.18115 1.1821 1.18304 1.18398 1.18493 1.18587 1.18681 1.18777 1.18871 1.18966 1.1906 1.19154 1.1925 1.19344 1.19438 1.19533 1.19628 1.19724 1.19817 1.19913 1.20007 1.20102 1.20197 1.20292 1.20387 1.20482 1.20576 1.20672 1.20766 1.20861 1.20957 1.21052 1.21147 1.21242 1.21337 1.21432 1.21527 1.21623 1.21718 1.21813 1.21909 1.22004 1.221 1.22195 1.2229 1.22386 1.22481 1.22576 1.22672 1.22795 1.22863 1.22958 1.23054 1.2315 1.23245 1.2334 1.23437 1.23532 1.23629 1.23724 1.2382 1.23916 1.24011 1.24107 1.24203 1.24299 1.24395 1.2449 1.24587 1.24683 1.24779 1.24875 1.24971 1.25068 1.25164 1.35684 1.44855 1.53891 1.62801 1.71578 1.8022 1.8873 1.9711 2.10674 2.11548 2.12422 2.13298 2.14176 2.15054 2.15936 2.16817 2.177 2.18585 2.1947 2.20358 2.21247 2.22138 2.23028 2.23922 2.24816 2.25724 2.26609 2.27507 2.28407 2.29308 2.3021 2.31115 2.3202 2.32927 2.33835 2.34744 2.35656 2.36568 2.37482 2.38397 2.39313 2.40232 2.4115 2.42072 2.42996 2.43917 2.44842 2.45767 2.46696 2.47625 2.48555 2.49487 2.50421 2.51758 2.58337 2.64984 2.717 2.78483 2.85334 2.92254 2.9924 3.06295 3.13419 3.20609 3.27878 3.35196 3.4259 3.50052 3.57584 3.5843 3.5843 3.5843 3.5843 3.5843 3.5843 3.5843 3.5843 3.5843 3.5843 3.5843 3.5843 3.5843 3.5843 3.5843 3.5843 3.5843 3.5843 3.5843 3.5843 3.5843 3.5843 3.5843 3.5843 3.5843 3.5843 3.5843 3.5843 3.5843 3.5843 3.5843 3.5843 3.5843 3.5843 3.5843 3.5843 3.5843 3.5843 3.5843 3.5843 3.5843 3.5843 3.5843 3.5843 3.5843 3.5843 3.5843 3.5843 3.5843 
30.4922 64.5522 68.281 91.9317 105.308 0.0879682 0.0857244 0.0681944 0.0564618 0.0319597 1.25596 1.2812 1.30667 2.67116 3.60188 3.60188 2.31402 0 0.363464 0.726929 1.09039 1.45386 1.81732 2.18079 2.54425 2.90771 3.27118 3.63464 3.99811 4.36157 4.72504 5.0885 5.45196 5.81543 6.17889 6.54236 6.90582 7.26929 7.63275 7.99622 8.35968 8.72314 9.08661 9.45007 9.81354 10.177 10.5405 10.9039 11.2674 11.6309 11.9943 12.3578 12.7213 13.0847 13.4482 13.8116 14.1751 14.5386 14.902 15.2655 15.629 15.9924 16.3559 16.7194 17.0828 17.4463 17.8098 18.1732 18.5367 18.9001 19.2636 19.6271 19.9905 20.354 20.7175 21.0809 21.4444 21.8079 22.1713 22.5348 22.8983 23.2617 23.6252 23.9886 24.3521 24.7156 25.079 25.4425 25.806 26.1694 26.5329 26.8964 27.2598 27.6233 27.9868 28.3502 28.7137 29.0771 29.4406 29.8041 30.1675 30.531 30.8945 31.2579 31.6214 31.9849 32.3483 32.7118 33.0753 33.4387 33.8022 34.1656 34.5291 34.8926 35.256 35.6195 35.983 36.3464 36.7099 37.0734 37.4368 37.8003 38.1638 38.5272 38.8907 39.2541 39.6176 39.9811 40.3445 40.708 41.0715 41.4349 41.7984 42.1619 42.5253 42.8888 43.2523 43.6157 43.9792 44.3426 44.7061 45.0696 45.433 45.7965 46.16 46.5234 46.8869 47.2504 47.6138 47.9773 48.3408 48.7042 49.0677 49.4311 49.7946 50.1581 50.5215 50.885 51.2485 51.6119 51.9754 52.3389 52.7023 53.0658 53.4293 53.7927 54.1562 54.5196 54.8831 55.2466 55.61 55.9735 56.337 56.7004 57.0639 57.4274 57.7908 58.1543 58.5178 58.8812 59.2447 59.6081 59.9716 60.3351 60.6985 61.062 61.4255 61.7889 62.1524 62.5159 62.8793 63.2428 63.6063 63.9697 64.3332 64.6966 65.0601 65.4236 65.787 66.1505 66.514 66.8774 67.2409 67.6044 67.9678 68.3313 68.6948 69.0582 69.4217 69.7851 70.1486 70.5121 70.8755 71.239 71.6025 71.9659 72.3294 1.25596 1.25679 1.25761 1.25843 1.25926 1.26008 1.2609 1.26172 1.26255 1.26337 1.2642 1.26502 1.26585 1.26667 1.26749 1.26833 1.26915 1.26997 1.27081 1.27163 1.27245 1.27327 1.2741 1.27493 1.27576 1.27658 1.27741 1.27824 1.27906 1.2799 1.28072 1.28154 1.28238 1.28321 1.28403 1.28486 1.28567 1.28652 1.28735 1.28818 1.28901 1.28984 1.29068 1.2915 1.29233 1.29315 1.29399 1.29482 1.29565 1.29649 1.29732 1.29815 1.29912 1.29981 1.30064 1.30147 1.30231 1.30314 1.30397 1.30481 1.30564 1.30647 1.3073 1.30811 1.30898 1.30981 1.31064 1.31148 1.31231 1.31315 1.31398 1.31482 1.31565 1.31649 1.31732 1.31816 1.319 1.31983 1.32067 1.32151 1.48092 1.64737 1.80863 1.99969 2.01361 2.02206 2.03052 2.039 2.04748 2.05599 2.06451 2.07304 2.08158 2.09014 2.09871 2.10729 2.11589 2.1245 2.13313 2.14176 2.15041 2.15908 2.16776 2.17645 2.18515 2.19387 2.20259 2.21136 2.22011 2.22888 2.23767 2.24647 2.25527 2.2641 2.27295 2.2818 2.29066 2.29954 2.30844 2.31735 2.32626 2.3352 2.34415 2.35311 2.36208 2.37107 2.38007 2.38908 2.39811 2.40715 2.41621 2.42529 2.43436 2.44346 2.45256 2.49139 2.55573 2.62072 2.68637 2.75265 2.8196 2.88721 2.95548 3.0244 3.09397 3.1642 3.23509 3.30662 3.37882 3.45168 3.52518 3.59935 3.60188 3.60188 3.60188 3.60188 3.60188 3.60188 3.60188 3.60188 3.60188 3.60188 3.60188 3.60188 3.60188 3.60188 3.60188 3.60188 3.60188 3.60188 3.60188 3.60188 3.60188 3.60188 3.60188 3.60188 3.60188 3.60188 3.60188 3.60188 3.60188 3.60188 3.60188 3.60188 3.60188 3.60188 3.60188 3.60188 3.60188 3.60188 3.60188 3.60188 3.60188 3.60188 3.60188 3.60188 3.60188 3.60188 3.60188 3.60188 
31.7522 66.0553 70.4918 93.1179 104.022 0.0930778 0.0901655 0.0710396 0.0573034 0.0297243 1.08201 1.11325 1.14479 2.41314 3.71533 3.71533 1.15773 0 0.363464 0.726929 1.09039 1.45386 1.81732 2.18079 2.54425 2.90771 3.27118 3.63464 3.99811 4.36157 4.72504 5.0885 5.45196 5.81543 6.17889 6.54236 6.90582 7.26929 7.63275 7.99622 8.35968 8.72314 9.08661 9.45007 9.81354 10.177 10.5405 10.9039 11.2674 11.6309 11.9943 12.3578 12.7213 13.0847 13.4482 13.8116 14.1751 14.5386 14.902 15.2655 15.629 15.9924 16.3559 16.7194 17.0828 17.4463 17.8098 18.1732 18.5367 18.9001 19.2636 19.6271 19.9905 20.354 20.7175 21.0809 21.4444 21.8079 22.1713 22.5348 22.8983 23.2617 23.6252 23.9886 24.3521 24.7156 25.079 25.4425 25.806 26.1694 26.5329 26.8964 27.2598 27.6233 27.9868 28.3502 28.7137 29.0771 29.4406 29.8041 30.1675 30.531 30.8945 31.2579 31.6214 31.9849 32.3483 32.7118 33.0753 33.4387 33.8022 34.1656 34.5291 34.8926 35.256 35.6195 35.983 36.3464 36.7099 37.0734 37.4368 37.8003 38.1638 38.5272 38.8907 39.2541 39.6176 39.9811 40.3445 40.708 41.0715 41.4349 41.7984 42.1619 42.5253 42.8888 43.2523 43.6157 43.9792 44.3426 44.7061 45.0696 45.433 45.7965 46.16 46.5234 46.8869 47.2504 47.6138 47.9773 48.3408 48.7042 49.0677 49.4311 49.7946 50.1581 50.5215 50.885 51.2485 51.6119 51.9754 52.3389 52.7023 53.0658 53.4293 53.7927 54.1562 54.5196 54.8831 55.2466 55.61 55.9735 56.337 56.7004 57.0639 57.4274 57.7908 58.1543 58.5178 58.8812 59.2447 59.6081 59.9716 60.3351 60.6985 61.062 61.4255 61.7889 62.1524 62.5159 62.8793 63.2428 63.6063 63.9697 64.3332 64.6966 65.0601 65.4236 65.787 66.1505 66.514 66.8774 67.2409 67.6044 67.9678 68.3313 68.6948 69.0582 69.4217 69.7851 70.1486 70.5121 70.8755 71.239 71.6025 71.9659 72.3294 1.08201 1.08303 1.08404 1.08506 1.08607 1.0871 1.08811 1.08962 1.08962 1.09117 1.09219 1.0932 1.09422 1.09524 1.09626 1.09728 1.09831 1.09932 1.10035 1.10136 1.10239 1.10341 1.10443 1.10546 1.10648 1.10751 1.10852 1.10955 1.11057 1.1116 1.11262 1.11365 1.11468 1.1157 1.11672 1.11775 1.11878 1.11981 1.12084 1.12187 1.12289 1.12391 1.12494 1.12597 1.12701 1.12804 1.12906 1.13009 1.13112 1.13216 1.13318 1.13422 1.13524 1.13628 1.1373 1.13834 1.13937 1.14041 1.14144 1.14247 1.14351 1.14455 1.14558 1.14661 1.14765 1.14868 1.14972 1.15076 1.15179 1.15282 1.15386 1.1549 1.15594 1.15698 1.15812 1.15905 1.16009 1.16113 1.16217 1.16321 1.16425 1.16529 1.16634 1.16737 1.16842 1.16945 1.1705 1.17154 1.27975 1.48939 1.69005 1.89752 1.90805 1.91859 1.92917 1.93975 1.95036 1.96099 1.97165 1.98233 1.99969 1.99969 2.0145 2.02526 2.03605 2.04686 2.05769 2.06854 2.07942 2.09032 2.10123 2.11217 2.12313 2.13412 2.14513 2.15616 2.1672 2.17826 2.18937 2.20048 2.21161 2.22277 2.23395 2.24516 2.25638 2.26762 2.27889 2.29018 2.30133 2.31283 2.32418 2.33557 2.34576 2.35837 2.36982 2.38128 2.39277 2.40428 2.41581 2.51679 2.68465 2.85686 3.03343 3.21436 3.39964 3.58929 3.71533 3.71533 3.71533 3.71533 3.71533 3.71533 3.71533 3.71533 3.71533 3.71533 3.71533 3.71533 3.71533 3.71533 3.71533 3.71533 3.71533 3.71533 3.71533 3.71533 3.71533 3.71533 3.71533 3.71533 3.71533 3.71533 3.71533 3.71533 3.71533 3.71533 3.71533 3.71533 3.71533 3.71533 3.71533 3.71533 3.71533 3.71533 3.71533 3.71533 3.71533 3.71533 3.71533 3.71533 3.71533 3.71533 3.71533 3.71533 3.71533 3.71533 3.71533 3.71533 3.71533 3.71533 
33.2559 65.6219 72.0203 95.1195 105.079 0.0942854 0.090909 0.0739621 0.0572811 0.0246418 1.04258 1.07548 1.11407 2.33418 3.97883 3.97883 1.10282 0 0.363464 0.726929 1.09039 1.45386 1.81732 2.18079 2.54425 2.90771 3.27118 3.63464 3.99811 4.36157 4.72504 5.0885 5.45196 5.81543 6.17889 6.54236 6.90582 7.26929 7.63275 7.99622 8.35968 8.72314 9.08661 9.45007 9.81354 10.177 10.5405 10.9039 11.2674 11.6309 11.9943 12.3578 12.7213 13.0847 13.4482 13.8116 14.1751 14.5386 14.902 15.2655 15.629 15.9924 16.3559 16.7194 17.0828 17.4463 17.8098 18.1732 18.5367 18.9001 19.2636 19.6271 19.9905 20.354 20.7175 21.0809 21.4444 21.8079 22.1713 22.5348 22.8983 23.2617 23.6252 23.9886 24.3521 24.7156 25.079 25.4425 25.806 26.1694 26.5329 26.8964 27.2598 27.6233 27.9868 28.3502 28.7137 29.0771 29.4406 29.8041 30.1675 30.531 30.8945 31.2579 31.6214 31.9849 32.3483 32.7118 33.0753 33.4387 33.8022 34.1656 34.5291 34.8926 35.256 35.6195 35.983 36.3464 36.7099 37.0734 37.4368 37.8003 38.1638 38.5272 38.8907 39.2541 39.6176 39.9811 40.3445 40.708 41.0715 41.4349 41.7984 42.1619 42.5253 42.8888 43.2523 43.6157 43.9792 44.3426 44.7061 45.0696 45.433 45.7965 46.16 46.5234 46.8869 47.2504 47.6138 47.9773 48.3408 48.7042 49.0677 49.4311 49.7946 50.1581 50.5215 50.885 51.2485 51.6119 51.9754 52.3389 52.7023 53.0658 53.4293 53.7927 54.1562 54.5196 54.8831 55.2466 55.61 55.9735 56.337 56.7004 57.0639 57.4274 57.7908 58.1543 58.5178 58.8812 59.2447 59.6081 59.9716 60.3351 60.6985 61.062 61.4255 61.7889 62.1524 62.5159 62.8793 63.2428 63.6063 63.9697 64.3332 64.6966 65.0601 65.4236 65.787 66.1505 66.514 66.8774 67.2409 67.6044 67.9678 68.3313 68.6948 69.0582 69.4217 69.7851 70.1486 70.5121 70.8755 71.239 71.6025 71.9659 72.3294 1.04258 1.04258 1.04258 1.04258 1.04258 1.04354 1.04477 1.04602 1.04725 1.04851 1.04975 1.05099 1.05224 1.05348 1.05473 1.05588 1.05722 1.05847 1.05972 1.06096 1.06221 1.06346 1.06471 1.06596 1.06721 1.06846 1.06971 1.07096 1.07221 1.07347 1.07472 1.07597 1.07723 1.07848 1.07974 1.08099 1.08225 1.0835 1.08476 1.08602 1.08727 1.08962 1.08962 1.09105 1.09231 1.09357 1.09483 1.09609 1.09735 1.09861 1.09987 1.10114 1.1024 1.10366 1.10493 1.10619 1.10746 1.10872 1.10999 1.11125 1.11252 1.11379 1.11505 1.11632 1.11759 1.11886 1.12013 1.1214 1.12267 1.12394 1.12521 1.12648 1.12775 1.12903 1.1303 1.13157 1.13285 1.13412 1.1354 1.13667 1.13795 1.13923 1.1405 1.14178 1.14306 1.14433 1.14561 1.14689 1.14817 1.14949 1.15073 1.22795 1.38838 1.55491 1.72804 1.76025 1.77297 1.78572 1.7985 1.81132 1.82417 1.83706 1.84998 1.86292 1.87591 1.88894 1.90198 1.91507 1.9282 1.94135 1.95453 1.96774 1.98101 1.99969 1.99969 2.02096 2.03436 2.04778 2.06123 2.07473 2.08825 2.10181 2.1154 2.12903 2.14269 2.15638 2.17005 2.18387 2.19766 2.21149 2.22535 2.23924 2.25316 2.26714 2.28113 2.29515 2.30923 2.32332 2.33744 2.3516 2.36581 2.38004 2.3943 2.4086 2.72121 3.97883 3.97883 3.97883 3.97883 3.97883 3.97883 3.97883 3.97883 3.97883 3.97883 3.97883 3.97883 3.97883 3.97883 3.97883 3.97883 3.97883 3.97883 3.97883 3.97883 3.97883 3.97883 3.97883 3.97883 3.97883 3.97883 3.97883 3.97883 3.97883 3.97883 3.97883 3.97883 3.97883 3.97883 3.97883 3.97883 3.97883 3.97883 3.97883 3.97883 3.97883 3.97883 3.97883 3.97883 3.97883 3.97883 3.97883 3.97883 3.97883 3.97883 3.97883 3.97883 3.97883 3.97883 3.97883 
33.8057 66.0636 70.8902 95.0064 106.792 0.0951643 0.0916941 0.070402 0.0549576 0.0272378 1.01483 1.04565 1.08514 2.47307 3.84326 3.84326 1.64417 0 0.363464 0.726929 1.09039 1.45386 1.81732 2.18079 2.54425 2.90771 3.27118 3.63464 3.99811 4.36157 4.72504 5.0885 5.45196 5.81543 6.17889 6.54236 6.90582 7.26929 7.63275 7.99622 8.35968 8.72314 9.08661 9.45007 9.81354 10.177 10.5405 10.9039 11.2674 11.6309 11.9943 12.3578 12.7213 13.0847 13.4482 13.8116 14.1751 14.5386 14.902 15.2655 15.629 15.9924 16.3559 16.7194 17.0828 17.4463 17.8098 18.1732 18.5367 18.9001 19.2636 19.6271 19.9905 20.354 20.7175 21.0809 21.4444 21.8079 22.1713 22.5348 22.8983 23.2617 23.6252 23.9886 24.3521 24.7156 25.079 25.4425 25.806 26.1694 26.5329 26.8964 27.2598 27.6233 27.9868 28.3502 28.7137 29.0771 29.4406 29.8041 30.1675 30.531 30.8945 31.2579 31.6214 31.9849 32.3483 32.7118 33.0753 33.4387 33.8022 34.1656 34.5291 34.8926 35.256 35.6195 35.983 36.3464 36.7099 37.0734 37.4368 37.8003 38.1638 38.5272 38.8907 39.2541 39.6176 39.9811 40.3445 40.708 41.0715 41.4349 41.7984 42.1619 42.5253 42.8888 43.2523 43.6157 43.9792 44.3426 44.7061 45.0696 45.433 45.7965 46.16 46.5234 46.8869 47.2504 47.6138 47.9773 48.3408 48.7042 49.0677 49.4311 49.7946 50.1581 50.5215 50.885 51.2485 51.6119 51.9754 52.3389 52.7023 53.0658 53.4293 53.7927 54.1562 54.5196 54.8831 55.2466 55.61 55.9735 56.337 56.7004 57.0639 57.4274 57.7908 58.1543 58.5178 58.8812 59.2447 59.6081 59.9716 60.3351 60.6985 61.062 61.4255 61.7889 62.1524 62.5159 62.8793 63.2428 63.6063 63.9697 64.3332 64.6966 65.0601 65.4236 65.787 66.1505 66.514 66.8774 67.2409 67.6044 67.9678 68.3313 68.6948 69.0582 69.4217 69.7851 70.1486 70.5121 70.8755 71.239 71.6025 71.9659 72.3294 1.01483 1.01483 1.01483 1.01483 1.01483 1.01483 1.01483 1.01549 1.01676 1.01804 1.0193 1.02059 1.02186 1.02312 1.0244 1.02568 1.02695 1.02823 1.0295 1.03078 1.03205 1.03333 1.03461 1.03589 1.03717 1.03845 1.03973 1.04101 1.04229 1.04357 1.04485 1.04614 1.04742 1.0487 1.04998 1.05128 1.05255 1.05384 1.05512 1.05641 1.0577 1.05899 1.06028 1.06157 1.06286 1.06414 1.06543 1.06672 1.06801 1.0693 1.0706 1.07188 1.07318 1.07448 1.07577 1.07706 1.07836 1.07966 1.08095 1.08225 1.08354 1.08484 1.08614 1.08743 1.08962 1.08962 1.09133 1.09263 1.09394 1.09524 1.09653 1.09783 1.09914 1.10044 1.10175 1.10305 1.10435 1.10566 1.10696 1.10827 1.10958 1.11089 1.1122 1.11351 1.11481 1.11612 1.11743 1.11874 1.12005 1.30749 1.50234 1.68976 1.86983 1.9411 1.95245 1.96381 1.9752 1.9866 1.99969 1.99969 2.02099 2.0325 2.04405 2.0556 2.06718 2.07881 2.09044 2.10209 2.11379 2.12549 2.13723 2.149 2.16077 2.17259 2.18443 2.19629 2.20817 2.22008 2.23201 2.24398 2.25596 2.26796 2.28001 2.29206 2.30414 2.31626 2.32839 2.34055 2.35274 2.36494 2.37718 2.38944 2.40176 2.41404 2.42636 2.43872 2.45111 2.46351 2.47594 2.48841 2.50088 2.51339 2.5631 2.69154 2.8225 2.95598 3.09201 3.23057 3.37165 3.51211 3.66139 3.81007 3.84326 3.84326 3.84326 3.84326 3.84326 3.84326 3.84326 3.84326 3.84326 3.84326 3.84326 3.84326 3.84326 3.84326 3.84326 3.84326 3.84326 3.84326 3.84326 3.84326 3.84326 3.84326 3.84326 3.84326 3.84326 3.84326 3.84326 3.84326 3.84326 3.84326 3.84326 3.84326 3.84326 3.84326 3.84326 3.84326 3.84326 3.84326 3.84326 3.84326 3.84326 3.84326 3.84326 3.84326 3.84326 3.84326 3.84326 3.84326 
36.0981 67.8295 70.6164 96.2616 107.592 0.0931108 0.0902229 0.066989 0.0547802 0.0301764 1.08004 1.1014 1.13516 2.46645 3.37861 3.69227 1.49087 0 0.363464 0.726929 1.09039 1.45386 1.81732 2.18079 2.54425 2.90771 3.27118 3.63464 3.99811 4.36157 4.72504 5.0885 5.45196 5.81543 6.17889 6.54236 6.90582 7.26929 7.63275 7.99622 8.35968 8.72314 9.08661 9.45007 9.81354 10.177 10.5405 10.9039 11.2674 11.6309 11.9943 12.3578 12.7213 13.0847 13.4482 13.8116 14.1751 14.5386 14.902 15.2655 15.629 15.9924 16.3559 16.7194 17.0828 17.4463 17.8098 18.1732 18.5367 18.9001 19.2636 19.6271 19.9905 20.354 20.7175 21.0809 21.4444 21.8079 22.1713 22.5348 22.8983 23.2617 23.6252 23.9886 24.3521 24.7156 25.079 25.4425 25.806 26.1694 26.5329 26.8964 27.2598 27.6233 27.9868 28.3502 28.7137 29.0771 29.4406 29.8041 30.1675 30.531 30.8945 31.2579 31.6214 31.9849 32.3483 32.7118 33.0753 33.4387 33.8022 34.1656 34.5291 34.8926 35.256 35.6195 35.983 36.3464 36.7099 37.0734 37.4368 37.8003 38.1638 38.5272 38.8907 39.2541 39.6176 39.9811 40.3445 40.708 41.0715 41.4349 41.7984 42.1619 42.5253 42.8888 43.2523 43.6157 43.9792 44.3426 44.7061 45.0696 45.433 45.7965 46.16 46.5234 46.8869 47.2504 47.6138 47.9773 48.3408 48.7042 49.0677 49.4311 49.7946 50.1581 50.5215 50.885 51.2485 51.6119 51.9754 52.3389 52.7023 53.0658 53.4293 53.7927 54.1562 54.5196 54.8831 55.2466 55.61 55.9735 56.337 56.7004 57.0639 57.4274 57.7908 58.1543 58.5178 58.8812 59.2447 59.6081 59.9716 60.3351 60.6985 61.062 61.4255 61.7889 62.1524 62.5159 62.8793 63.2428 63.6063 63.9697 64.3332 64.6966 65.0601 65.4236 65.787 66.1505 66.514 66.8774 67.2409 67.6044 67.9678 68.3313 68.6948 69.0582 69.4217 69.7851 70.1486 70.5121 70.8755 71.239 71.6025 71.9659 72.3294 1.08004 1.08004 1.08004 1.08004 1.08004 1.08004 1.08004 1.08004 1.08004 1.08004 1.08004 1.08004 1.08104 1.08213 1.08321 1.08431 1.08539 1.08649 1.08759 1.08962 1.08962 1.09086 1.09196 1.09306 1.09415 1.09524 1.09634 1.09744 1.09853 1.09963 1.10072 1.10182 1.10292 1.10402 1.10511 1.10622 1.10731 1.10841 1.10952 1.11061 1.11172 1.11281 1.11392 1.11502 1.11612 1.11722 1.11832 1.11943 1.12053 1.12164 1.12274 1.12371 1.12494 1.12605 1.12715 1.12826 1.12936 1.13048 1.13159 1.13269 1.1338 1.1349 1.13601 1.13712 1.13823 1.13933 1.14045 1.14156 1.14267 1.14377 1.14488 1.146 1.14711 1.14823 1.14934 1.15045 1.15155 1.15268 1.1538 1.1549 1.15602 1.15713 1.15812 1.15936 1.16048 1.20564 1.29416 1.38147 1.46757 1.55243 1.63612 1.71858 1.79984 1.87989 1.95872 2.10528 2.11347 2.12167 2.12989 2.13811 2.14635 2.1546 2.16287 2.17114 2.17943 2.18773 2.19604 2.20437 2.2127 2.22105 2.22941 2.23779 2.24617 2.25457 2.26298 2.2714 2.27984 2.28826 2.29672 2.30519 2.31368 2.32217 2.33068 2.3392 2.34773 2.35628 2.36483 2.3734 2.38198 2.39052 2.39918 2.4078 2.41643 2.42507 2.43373 2.44239 2.45107 2.45976 2.46847 2.47718 2.48591 2.49465 2.5034 2.51217 2.52094 2.53137 2.63082 2.73181 2.83435 2.93841 3.04402 3.15115 3.25985 3.37006 3.48183 3.59513 3.69227 3.69227 3.69227 3.69227 3.69227 3.69227 3.69227 3.69227 3.69227 3.69227 3.69227 3.69227 3.69227 3.69227 3.69227 3.69227 3.69227 3.69227 3.69227 3.69227 3.69227 3.69227 3.69227 3.69227 3.69227 3.69227 3.69227 3.69227 3.69227 3.69227 3.69227 3.69227 3.69227 3.69227 3.69227 3.69227 3.69227 3.69227 3.69227 3.69227 3.69227 3.69227 3.69227 3.69227 
35.5433 65.8943 70.1427 96.0705 108.024 0.0907428 0.0881898 0.0603516 0.0482609 0.0257042 1.15682 1.18055 1.21236 2.80838 3.90108 3.9231 1.18952 0 0.363464 0.726929 1.09039 1.45386 1.81732 2.18079 2.54425 2.90771 3.27118 3.63464 3.99811 4.36157 4.72504 5.0885 5.45196 5.81543 6.17889 6.54236 6.90582 7.26929 7.63275 7.99622 8.35968 8.72314 9.08661 9.45007 9.81354 10.177 10.5405 10.9039 11.2674 11.6309 11.9943 12.3578 12.7213 13.0847 13.4482 13.8116 14.1751 14.5386 14.902 15.2655 15.629 15.9924 16.3559 16.7194 17.0828 17.4463 17.8098 18.1732 18.5367 18.9001 19.2636 19.6271 19.9905 20.354 20.7175 21.0809 21.4444 21.8079 22.1713 22.5348 22.8983 23.2617 23.6252 23.9886 24.3521 24.7156 25.079 25.4425 25.806 26.1694 26.5329 26.8964 27.2598 27.6233 27.9868 28.3502 28.7137 29.0771 29.4406 29.8041 30.1675 30.531 30.8945 31.2579 31.6214 31.9849 32.3483 32.7118 33.0753 33.4387 33.8022 34.1656 34.5291 34.8926 35.256 35.6195 35.983 36.3464 36.7099 37.0734 37.4368 37.8003 38.1638 38.5272 38.8907 39.2541 39.6176 39.9811 40.3445 40.708 41.0715 41.4349 41.7984 42.1619 42.5253 42.8888 43.2523 43.6157 43.9792 44.3426 44.7061 45.0696 45.433 45.7965 46.16 46.5234 46.8869 47.2504 47.6138 47.9773 48.3408 48.7042 49.0677 49.4311 49.7946 50.1581 50.5215 50.885 51.2485 51.6119 51.9754 52.3389 52.7023 53.0658 53.4293 53.7927 54.1562 54.5196 54.8831 55.2466 55.61 55.9735 56.337 56.7004 57.0639 57.4274 57.7908 58.1543 58.5178 58.8812 59.2447 59.6081 59.9716 60.3351 60.6985 61.062 61.4255 61.7889 62.1524 62.5159 62.8793 63.2428 63.6063 63.9697 64.3332 64.6966 65.0601 65.4236 65.787 66.1505 66.514 66.8774 67.2409 67.6044 67.9678 68.3313 68.6948 69.0582 69.4217 69.7851 70.1486 70.5121 70.8755 71.239 71.6025 71.9659 72.3294 1.15682 1.15682 1.15682 1.15682 1.15682 1.15682 1.15682 1.15682 1.15722 1.15812 1.15928 1.16031 1.16134 1.16237 1.16339 1.16443 1.16546 1.16648 1.16751 1.16855 1.16957 1.17062 1.17164 1.17268 1.17371 1.17474 1.17577 1.17681 1.17784 1.17888 1.17991 1.18095 1.18198 1.18302 1.18405 1.18509 1.18613 1.18716 1.1882 1.18924 1.19027 1.19131 1.19235 1.19338 1.19443 1.19546 1.19651 1.19754 1.19858 1.19962 1.20067 1.2017 1.20275 1.20378 1.20483 1.20587 1.20691 1.20795 1.209 1.21003 1.21109 1.21213 1.21317 1.21421 1.21526 1.2163 1.21735 1.2184 1.21944 1.22049 1.22153 1.22258 1.22363 1.22467 1.22572 1.22678 1.22795 1.22887 1.22992 1.37237 1.48176 1.58936 1.6951 1.79906 1.90121 2.00153 2.10004 2.19674 2.29163 2.38537 2.39377 2.40217 2.41059 2.41902 2.42745 2.43561 2.44438 2.45285 2.46133 2.46983 2.47834 2.48686 2.49538 2.50388 2.51249 2.52106 2.52964 2.53823 2.54683 2.55545 2.56408 2.5729 2.58136 2.59002 2.59869 2.60739 2.61608 2.62478 2.63351 2.64224 2.65097 2.65972 2.66849 2.67727 2.68605 2.69487 2.70367 2.71318 2.72133 2.73018 2.73903 2.74792 2.75679 2.76568 2.77459 2.78351 2.79243 2.80137 2.81033 2.81929 2.88686 2.9599 3.03367 3.10821 3.18348 3.25951 3.33629 3.41383 3.49211 3.57114 3.6509 3.73144 3.81271 3.89474 3.9231 3.9231 3.9231 3.9231 3.9231 3.9231 3.9231 3.9231 3.9231 3.9231 3.9231 3.9231 3.9231 3.9231 3.9231 3.9231 3.9231 3.9231 3.9231 3.9231 3.9231 3.9231 3.9231 3.9231 3.9231 3.9231 3.9231 3.9231 3.9231 3.9231 3.9231 3.9231 3.9231 3.9231 3.9231 3.9231 3.9231 3.9231 3.9231 3.9231 3.9231 3.9231 3.9231 3.9231 3.9231 3.9231 
36.3663 65.4132 67.9923 93.9825 105.606 0.0923556 0.0900095 0.0655688 0.0497465 0.0247704 1.10435 1.12326 1.15328 3.07844 3.97206 3.97206 1.49875 0 0.363464 0.726929 1.09039 1.45386 1.81732 2.18079 2.54425 2.90771 3.27118 3.63464 3.99811 4.36157 4.72504 5.0885 5.45196 5.81543 6.17889 6.54236 6.90582 7.26929 7.63275 7.99622 8.35968 8.72314 9.08661 9.45007 9.81354 10.177 10.5405 10.9039 11.2674 11.6309 11.9943 12.3578 12.7213 13.0847 13.4482 13.8116 14.1751 14.5386 14.902 15.2655 15.629 15.9924 16.3559 16.7194 17.0828 17.4463 17.8098 18.1732 18.5367 18.9001 19.2636 19.6271 19.9905 20.354 20.7175 21.0809 21.4444 21.8079 22.1713 22.5348 22.8983 23.2617 23.6252 23.9886 24.3521 24.7156 25.079 25.4425 25.806 26.1694 26.5329 26.8964 27.2598 27.6233 27.9868 28.3502 28.7137 29.0771 29.4406 29.8041 30.1675 30.531 30.8945 31.2579 31.6214 31.9849 32.3483 32.7118 33.0753 33.4387 33.8022 34.1656 34.5291 34.8926 35.256 35.6195 35.983 36.3464 36.7099 37.0734 37.4368 37.8003 38.1638 38.5272 38.8907 39.2541 39.6176 39.9811 40.3445 40.708 41.0715 41.4349 41.7984 42.1619 42.5253 42.8888 43.2523 43.6157 43.9792 44.3426 44.7061 45.0696 45.433 45.7965 46.16 46.5234 46.8869 47.2504 47.6138 47.9773 48.3408 48.7042 49.0677 49.4311 49.7946 50.1581 50.5215 50.885 51.2485 51.6119 51.9754 52.3389 52.7023 53.0658 53.4293 53.7927 54.1562 54.5196 54.8831 55.2466 55.61 55.9735 56.337 56.7004 57.0639 57.4274 57.7908 58.1543 58.5178 58.8812 59.2447 59.6081 59.9716 60.3351 60.6985 61.062 61.4255 61.7889 62.1524 62.5159 62.8793 63.2428 63.6063 63.9697 64.3332 64.6966 65.0601 65.4236 65.787 66.1505 66.514 66.8774 67.2409 67.6044 67.9678 68.3313 68.6948 69.0582 69.4217 69.7851 70.1486 70.5121 70.8755 71.239 71.6025 71.9659 72.3294 1.10435 1.10435 1.10435 1.10435 1.10435 1.10435 1.10435 1.10435 1.10435 1.10435 1.10435 1.10435 1.10511 1.10609 1.10706 1.10803 1.10901 1.10998 1.11096 1.11193 1.1129 1.11388 1.11485 1.11582 1.1168 1.11778 1.11875 1.11973 1.1207 1.12168 1.12266 1.12371 1.12461 1.12558 1.12656 1.12754 1.12852 1.1295 1.13048 1.13145 1.13243 1.13341 1.13439 1.13538 1.13635 1.13733 1.13832 1.13929 1.14027 1.14126 1.14224 1.14322 1.14421 1.14518 1.14618 1.14716 1.14814 1.14913 1.15011 1.15109 1.15208 1.15307 1.15405 1.15503 1.15602 1.15701 1.15812 1.15898 1.15997 1.16095 1.16194 1.16293 1.16391 1.1649 1.16589 1.16688 1.16787 1.24533 1.33118 1.41601 1.49982 1.58258 1.66435 1.74507 1.82476 1.90344 1.9811 2.05771 2.20839 2.21958 2.2308 2.24203 2.25328 2.26456 2.27586 2.28718 2.29852 2.30989 2.32127 2.33269 2.34411 2.35556 2.36705 2.37855 2.39007 2.4016 2.41317 2.42476 2.43636 2.44799 2.45964 2.47131 2.48302 2.49472 2.50646 2.51824 2.53001 2.54183 2.55365 2.5655 2.57737 2.58926 2.60118 2.61312 2.62507 2.63705 2.64906 2.66109 2.67314 2.6852 2.69729 2.70941 2.72154 2.7337 2.74588 2.79675 2.89719 2.99907 3.10197 3.2072 3.31342 3.42111 3.53023 3.64081 3.75284 3.86633 3.97206 3.97206 3.97206 3.97206 3.97206 3.97206 3.97206 3.97206 3.97206 3.97206 3.97206 3.97206 3.97206 3.97206 3.97206 3.97206 3.97206 3.97206 3.97206 3.97206 3.97206 3.97206 3.97206 3.97206 3.97206 3.97206 3.97206 3.97206 3.97206 3.97206 3.97206 3.97206 3.97206 3.97206 3.97206 3.97206 3.97206 3.97206 3.97206 3.97206 3.97206 3.97206 3.97206 3.97206 3.97206 3.97206 3.97206 3.97206 3.97206 3.97206 3.97206 3.97206 3.97206 3.97206 
35.2297 64.5477 68.1815 94.8601 104.543 0.0927411 0.0899365 0.0667346 0.0505142 0.0256 1.09192 1.1176 1.15331 2.74849 3.92856 3.92856 1.14141 0 0.363464 0.726929 1.09039 1.45386 1.81732 2.18079 2.54425 2.90771 3.27118 3.63464 3.99811 4.36157 4.72504 5.0885 5.45196 5.81543 6.17889 6.54236 6.90582 7.26929 7.63275 7.99622 8.35968 8.72314 9.08661 9.45007 9.81354 10.177 10.5405 10.9039 11.2674 11.6309 11.9943 12.3578 12.7213 13.0847 13.4482 13.8116 14.1751 14.5386 14.902 15.2655 15.629 15.9924 16.3559 16.7194 17.0828 17.4463 17.8098 18.1732 18.5367 18.9001 19.2636 19.6271 19.9905 20.354 20.7175 21.0809 21.4444 21.8079 22.1713 22.5348 22.8983 23.2617 23.6252 23.9886 24.3521 24.7156 25.079 25.4425 25.806 26.1694 26.5329 26.8964 27.2598 27.6233 27.9868 28.3502 28.7137 29.0771 29.4406 29.8041 30.1675 30.531 30.8945 31.2579 31.6214 31.9849 32.3483 32.7118 33.0753 33.4387 33.8022 34.1656 34.5291 34.8926 35.256 35.6195 35.983 36.3464 36.7099 37.0734 37.4368 37.8003 38.1638 38.5272 38.8907 39.2541 39.6176 39.9811 40.3445 40.708 41.0715 41.4349 41.7984 42.1619 42.5253 42.8888 43.2523 43.6157 43.9792 44.3426 44.7061 45.0696 45.433 45.7965 46.16 46.5234 46.8869 47.2504 47.6138 47.9773 48.3408 48.7042 49.0677 49.4311 49.7946 50.1581 50.5215 50.885 51.2485 51.6119 51.9754 52.3389 52.7023 53.0658 53.4293 53.7927 54.1562 54.5196 54.8831 55.2466 55.61 55.9735 56.337 56.7004 57.0639 57.4274 57.7908 58.1543 58.5178 58.8812 59.2447 59.6081 59.9716 60.3351 60.6985 61.062 61.4255 61.7889 62.1524 62.5159 62.8793 63.2428 63.6063 63.9697 64.3332 64.6966 65.0601 65.4236 65.787 66.1505 66.514 66.8774 67.2409 67.6044 67.9678 68.3313 68.6948 69.0582 69.4217 69.7851 70.1486 70.5121 70.8755 71.239 71.6025 71.9659 72.3294 1.09192 1.09192 1.09192 1.09192 1.09192 1.09192 1.09192 1.09192 1.09192 1.09261 1.09377 1.09492 1.09608 1.09723 1.09838 1.09954 1.10068 1.10185 1.103 1.10415 1.10531 1.10647 1.10763 1.10879 1.10994 1.11109 1.11225 1.11341 1.11457 1.11573 1.1169 1.11806 1.11922 1.12038 1.12154 1.1227 1.12386 1.12502 1.12619 1.12735 1.12851 1.12968 1.13085 1.13201 1.13317 1.13434 1.1355 1.13667 1.13784 1.139 1.14018 1.14135 1.14251 1.14368 1.14485 1.14602 1.14719 1.14836 1.14953 1.1507 1.15187 1.15304 1.15422 1.15539 1.15656 1.15774 1.15891 1.16009 1.16126 1.16245 1.1636 1.16478 1.16596 1.16714 1.16831 1.16949 1.17067 1.17185 1.21864 1.33024 1.44 1.54771 1.65361 1.75758 1.85965 1.95982 2.12184 2.13283 2.14386 2.15491 2.16597 2.17706 2.18817 2.1993 2.21046 2.22163 2.23283 2.24405 2.25529 2.26655 2.27784 2.28915 2.30048 2.31183 2.3232 2.33462 2.34576 2.35746 2.36893 2.38041 2.3919 2.40344 2.41498 2.42656 2.43815 2.44977 2.4614 2.47306 2.48474 2.49644 2.50816 2.51991 2.53168 2.54346 2.55527 2.56712 2.57896 2.59084 2.60275 2.61468 2.62661 2.63858 2.65057 2.66257 2.67461 2.68665 2.69873 2.71318 2.79126 2.97965 3.17309 3.37156 3.57509 3.78365 3.92856 3.92856 3.92856 3.92856 3.92856 3.92856 3.92856 3.92856 3.92856 3.92856 3.92856 3.92856 3.92856 3.92856 3.92856 3.92856 3.92856 3.92856 3.92856 3.92856 3.92856 3.92856 3.92856 3.92856 3.92856 3.92856 3.92856 3.92856 3.92856 3.92856 3.92856 3.92856 3.92856 3.92856 3.92856 3.92856 3.92856 3.92856 3.92856 3.92856 3.92856 3.92856 3.92856 3.92856 3.92856 3.92856 3.92856 3.92856 3.92856 3.92856 3.92856 3.92856 3.92856 3.92856 3.92856 3.92856 
34.6127 63.9031 68.179 96.1618 103.604 0.0906184 0.0875374 0.0695921 0.0447884 0.0249299 1.1609 1.19431 1.23455 3.28228 3.96367 3.96367 1.79145 0 0.363464 0.726929 1.09039 1.45386 1.81732 2.18079 2.54425 2.90771 3.27118 3.63464 3.99811 4.36157 4.72504 5.0885 5.45196 5.81543 6.17889 6.54236 6.90582 7.26929 7.63275 7.99622 8.35968 8.72314 9.08661 9.45007 9.81354 10.177 10.5405 10.9039 11.2674 11.6309 11.9943 12.3578 12.7213 13.0847 13.4482 13.8116 14.1751 14.5386 14.902 15.2655 15.629 15.9924 16.3559 16.7194 17.0828 17.4463 17.8098 18.1732 18.5367 18.9001 19.2636 19.6271 19.9905 20.354 20.7175 21.0809 21.4444 21.8079 22.1713 22.5348 22.8983 23.2617 23.6252 23.9886 24.3521 24.7156 25.079 25.4425 25.806 26.1694 26.5329 26.8964 27.2598 27.6233 27.9868 28.3502 28.7137 29.0771 29.4406 29.8041 30.1675 30.531 30.8945 31.2579 31.6214 31.9849 32.3483 32.7118 33.0753 33.4387 33.8022 34.1656 34.5291 34.8926 35.256 35.6195 35.983 36.3464 36.7099 37.0734 37.4368 37.8003 38.1638 38.5272 38.8907 39.2541 39.6176 39.9811 40.3445 40.708 41.0715 41.4349 41.7984 42.1619 42.5253 42.8888 43.2523 43.6157 43.9792 44.3426 44.7061 45.0696 45.433 45.7965 46.16 46.5234 46.8869 47.2504 47.6138 47.9773 48.3408 48.7042 49.0677 49.4311 49.7946 50.1581 50.5215 50.885 51.2485 51.6119 51.9754 52.3389 52.7023 53.0658 53.4293 53.7927 54.1562 54.5196 54.8831 55.2466 55.61 55.9735 56.337 56.7004 57.0639 57.4274 57.7908 58.1543 58.5178 58.8812 59.2447 59.6081 59.9716 60.3351 60.6985 61.062 61.4255 61.7889 62.1524 62.5159 62.8793 63.2428 63.6063 63.9697 64.3332 64.6966 65.0601 65.4236 65.787 66.1505 66.514 66.8774 67.2409 67.6044 67.9678 68.3313 68.6948 69.0582 69.4217 69.7851 70.1486 70.5121 70.8755 71.239 71.6025 71.9659 72.3294 1.1609 1.1609 1.1609 1.1609 1.1609 1.16096 1.16226 1.16356 1.16486 1.16615 1.16745 1.16875 1.17005 1.17135 1.17265 1.17395 1.17524 1.17655 1.17785 1.17915 1.18046 1.18175 1.18306 1.18436 1.18566 1.18698 1.18827 1.18959 1.19089 1.19219 1.1935 1.1948 1.19611 1.19742 1.19873 1.20004 1.20135 1.20266 1.20397 1.20528 1.2066 1.20791 1.20923 1.21053 1.21184 1.21316 1.21448 1.21579 1.2171 1.21842 1.21973 1.22105 1.22237 1.22369 1.225 1.22632 1.22795 1.22896 1.23028 1.23161 1.23293 1.23424 1.23557 1.23689 1.23822 1.23954 1.24086 1.24219 1.24351 1.24484 1.24616 1.24748 1.24882 1.25014 1.25147 1.2528 1.25413 1.25545 1.25678 1.25811 1.25944 1.5165 1.74926 1.96993 1.98731 1.99969 2.02223 2.03978 2.05739 2.07505 2.09277 2.11055 2.12839 2.14628 2.16423 2.18225 2.20032 2.21845 2.23662 2.25486 2.27317 2.29153 2.30994 2.32842 2.34576 2.36553 2.38419 2.40289 2.42165 2.44047 2.45935 2.47829 2.49728 2.51632 2.53544 2.55461 2.57383 2.5931 2.61246 2.63185 2.6513 2.67082 2.69039 2.71318 2.7297 2.74945 2.76925 2.78911 2.80902 2.829 2.84904 2.86913 2.88927 2.90948 2.92975 2.95007 2.97044 3.10197 3.33685 3.57766 3.82556 3.96367 3.96367 3.96367 3.96367 3.96367 3.96367 3.96367 3.96367 3.96367 3.96367 3.96367 3.96367 3.96367 3.96367 3.96367 3.96367 3.96367 3.96367 3.96367 3.96367 3.96367 3.96367 3.96367 3.96367 3.96367 3.96367 3.96367 3.96367 3.96367 3.96367 3.96367 3.96367 3.96367 3.96367 3.96367 3.96367 3.96367 3.96367 3.96367 3.96367 3.96367 3.96367 3.96367 3.96367 3.96367 3.96367 3.96367 3.96367 3.96367 3.96367 3.96367 3.96367 3.96367 3.96367 3.96367 3.96367 3.96367 3.96367 3.96367 
35.6899 64.3906 66.9002 96.146 105.284 0.0937835 0.09105 0.0699189 0.0523481 0.0313472 1.05855 1.08143 1.11661 2.579 3.63282 3.63282 1.5646 0 0.363464 0.726929 1.09039 1.45386 1.81732 2.18079 2.54425 2.90771 3.27118 3.63464 3.99811 4.36157 4.72504 5.0885 5.45196 5.81543 6.17889 6.54236 6.90582 7.26929 7.63275 7.99622 8.35968 8.72314 9.08661 9.45007 9.81354 10.177 10.5405 10.9039 11.2674 11.6309 11.9943 12.3578 12.7213 13.0847 13.4482 13.8116 14.1751 14.5386 14.902 15.2655 15.629 15.9924 16.3559 16.7194 17.0828 17.4463 17.8098 18.1732 18.5367 18.9001 19.2636 19.6271 19.9905 20.354 20.7175 21.0809 21.4444 21.8079 22.1713 22.5348 22.8983 23.2617 23.6252 23.9886 24.3521 24.7156 25.079 25.4425 25.806 26.1694 26.5329 26.8964 27.2598 27.6233 27.9868 28.3502 28.7137 29.0771 29.4406 29.8041 30.1675 30.531 30.8945 31.2579 31.6214 31.9849 32.3483 32.7118 33.0753 33.4387 33.8022 34.1656 34.5291 34.8926 35.256 35.6195 35.983 36.3464 36.7099 37.0734 37.4368 37.8003 38.1638 38.5272 38.8907 39.2541 39.6176 39.9811 40.3445 40.708 41.0715 41.4349 41.7984 42.1619 42.5253 42.8888 43.2523 43.6157 43.9792 44.3426 44.7061 45.0696 45.433 45.7965 46.16 46.5234 46.8869 47.2504 47.6138 47.9773 48.3408 48.7042 49.0677 49.4311 49.7946 50.1581 50.5215 50.885 51.2485 51.6119 51.9754 52.3389 52.7023 53.0658 53.4293 53.7927 54.1562 54.5196 54.8831 55.2466 55.61 55.9735 56.337 56.7004 57.0639 57.4274 57.7908 58.1543 58.5178 58.8812 59.2447 59.6081 59.9716 60.3351 60.6985 61.062 61.4255 61.7889 62.1524 62.5159 62.8793 63.2428 63.6063 63.9697 64.3332 64.6966 65.0601 65.4236 65.787 66.1505 66.514 66.8774 67.2409 67.6044 67.9678 68.3313 68.6948 69.0582 69.4217 69.7851 70.1486 70.5121 70.8755 71.239 71.6025 71.9659 72.3294 1.05855 1.05855 1.05855 1.05855 1.05855 1.05855 1.05855 1.05855 1.05855 1.05855 1.05855 1.05908 1.06022 1.06136 1.06249 1.06363 1.06476 1.06591 1.06704 1.06818 1.06932 1.07046 1.07159 1.07271 1.07387 1.07502 1.07616 1.0773 1.07844 1.07958 1.08073 1.08188 1.08302 1.08416 1.0853 1.08645 1.08759 1.08962 1.08962 1.09104 1.09218 1.09332 1.09447 1.09562 1.09676 1.09792 1.09906 1.10022 1.10136 1.10251 1.10366 1.10482 1.10596 1.10712 1.10827 1.10942 1.11057 1.11173 1.11288 1.11404 1.11515 1.11634 1.1175 1.11866 1.11981 1.12097 1.12212 1.12328 1.12443 1.12559 1.12675 1.12792 1.12907 1.13023 1.13139 1.13255 1.13371 1.13487 1.25071 1.33841 1.42489 1.51021 1.59434 1.67727 1.75902 1.8396 1.99969 2.01267 2.0233 2.03393 2.04461 2.0553 2.06601 2.07674 2.08749 2.09827 2.10906 2.11988 2.13073 2.14157 2.15246 2.16336 2.17429 2.18522 2.19619 2.20718 2.21819 2.22922 2.24027 2.25135 2.26243 2.27355 2.2847 2.29584 2.30702 2.31822 2.32945 2.34069 2.35195 2.36325 2.37454 2.38588 2.39722 2.40859 2.41999 2.4314 2.44284 2.45428 2.46577 2.47726 2.48878 2.50032 2.51188 2.52347 2.53508 2.5467 2.55834 2.57001 2.58171 2.59341 2.60515 2.6169 2.62868 2.67751 2.79849 2.92166 3.04699 3.17449 3.30437 3.43601 3.57003 3.63282 3.63282 3.63282 3.63282 3.63282 3.63282 3.63282 3.63282 3.63282 3.63282 3.63282 3.63282 3.63282 3.63282 3.63282 3.63282 3.63282 3.63282 3.63282 3.63282 3.63282 3.63282 3.63282 3.63282 3.63282 3.63282 3.63282 3.63282 3.63282 3.63282 3.63282 3.63282 3.63282 3.63282 3.63282 3.63282 3.63282 3.63282 3.63282 3.63282 3.63282 3.63282 3.63282 3.63282 3.63282 3.63282 3.63282 3.63282 3.63282 
36.0765 64.56 69.227 98.8969 106.012 0.0881908 0.0859354 0.0656352 0.0524488 0.0281399 1.24145 1.2649 1.29548 2.52932 3.79664 3.79664 1.74462 0 0.363464 0.726929 1.09039 1.45386 1.81732 2.18079 2.54425 2.90771 3.27118 3.63464 3.99811 4.36157 4.72504 5.0885 5.45196 5.81543 6.17889 6.54236 6.90582 7.26929 7.63275 7.99622 8.35968 8.72314 9.08661 9.45007 9.81354 10.177 10.5405 10.9039 11.2674 11.6309 11.9943 12.3578 12.7213 13.0847 13.4482 13.8116 14.1751 14.5386 14.902 15.2655 15.629 15.9924 16.3559 16.7194 17.0828 17.4463 17.8098 18.1732 18.5367 18.9001 19.2636 19.6271 19.9905 20.354 20.7175 21.0809 21.4444 21.8079 22.1713 22.5348 22.8983 23.2617 23.6252 23.9886 24.3521 24.7156 25.079 25.4425 25.806 26.1694 26.5329 26.8964 27.2598 27.6233 27.9868 28.3502 28.7137 29.0771 29.4406 29.8041 30.1675 30.531 30.8945 31.2579 31.6214 31.9849 32.3483 32.7118 33.0753 33.4387 33.8022 34.1656 34.5291 34.8926 35.256 35.6195 35.983 36.3464 36.7099 37.0734 37.4368 37.8003 38.1638 38.5272 38.8907 39.2541 39.6176 39.9811 40.3445 40.708 41.0715 41.4349 41.7984 42.1619 42.5253 42.8888 43.2523 43.6157 43.9792 44.3426 44.7061 45.0696 45.433 45.7965 46.16 46.5234 46.8869 47.2504 47.6138 47.9773 48.3408 48.7042 49.0677 49.4311 49.7946 50.1581 50.5215 50.885 51.2485 51.6119 51.9754 52.3389 52.7023 53.0658 53.4293 53.7927 54.1562 54.5196 54.8831 55.2466 55.61 55.9735 56.337 56.7004 57.0639 57.4274 57.7908 58.1543 58.5178 58.8812 59.2447 59.6081 59.9716 60.3351 60.6985 61.062 61.4255 61.7889 62.1524 62.5159 62.8793 63.2428 63.6063 63.9697 64.3332 64.6966 65.0601 65.4236 65.787 66.1505 66.514 66.8774 67.2409 67.6044 67.9678 68.3313 68.6948 69.0582 69.4217 69.7851 70.1486 70.5121 70.8755 71.239 71.6025 71.9659 72.3294 1.24145 1.24145 1.24145 1.24145 1.24145 1.24145 1.24145 1.24147 1.24246 1.24345 1.24444 1.24543 1.24643 1.24741 1.2484 1.24939 1.25039 1.25137 1.25237 1.25336 1.25435 1.25534 1.25634 1.25734 1.25832 1.25932 1.26031 1.26131 1.26229 1.26337 1.26428 1.26528 1.26628 1.26727 1.26827 1.26926 1.27026 1.27125 1.27228 1.27325 1.27425 1.27525 1.27624 1.27725 1.27824 1.27923 1.28024 1.2812 1.28223 1.28324 1.28424 1.28523 1.28624 1.28724 1.28824 1.28923 1.29024 1.29125 1.29224 1.29324 1.29425 1.29526 1.29625 1.29726 1.29826 1.29912 1.30027 1.30127 1.30228 1.30328 1.30429 1.30529 1.30629 1.3073 1.30831 1.30931 1.31032 1.31133 1.31234 1.31335 1.40862 1.61859 1.82048 2.10024 2.10779 2.11535 2.12293 2.13051 2.13811 2.14571 2.15333 2.16096 2.16859 2.17625 2.1839 2.19157 2.19925 2.20693 2.21464 2.22236 2.23008 2.2378 2.24555 2.2533 2.26106 2.26884 2.27662 2.28441 2.29222 2.30002 2.30786 2.31569 2.3235 2.33139 2.33926 2.34576 2.35503 2.36293 2.37083 2.37875 2.38669 2.39462 2.40258 2.41053 2.4185 2.42649 2.43447 2.44248 2.4505 2.45852 2.46655 2.4746 2.48265 2.49071 2.49879 2.50687 2.51497 2.52308 2.53119 2.53933 2.54746 2.5556 2.56377 2.57193 2.58011 2.5883 2.59651 2.60472 2.61294 2.62118 3.08045 3.79664 3.79664 3.79664 3.79664 3.79664 3.79664 3.79664 3.79664 3.79664 3.79664 3.79664 3.79664 3.79664 3.79664 3.79664 3.79664 3.79664 3.79664 3.79664 3.79664 3.79664 3.79664 3.79664 3.79664 3.79664 3.79664 3.79664 3.79664 3.79664 3.79664 3.79664 3.79664 3.79664 3.79664 3.79664 3.79664 3.79664 3.79664 3.79664 3.79664 3.79664 3.79664 3.79664 3.79664 3.79664 3.79664 3.79664 3.79664 3.79664 
37.1335 65.4883 69.1426 98.0122 107.031 0.0914522 0.0888665 0.0727713 0.0561718 0.0309759 1.13364 1.15373 1.18805 2.32729 3.07252 3.65162 1.56192 0 0.363464 0.726929 1.09039 1.45386 1.81732 2.18079 2.54425 2.90771 3.27118 3.63464 3.99811 4.36157 4.72504 5.0885 5.45196 5.81543 6.17889 6.54236 6.90582 7.26929 7.63275 7.99622 8.35968 8.72314 9.08661 9.45007 9.81354 10.177 10.5405 10.9039 11.2674 11.6309 11.9943 12.3578 12.7213 13.0847 13.4482 13.8116 14.1751 14.5386 14.902 15.2655 15.629 15.9924 16.3559 16.7194 17.0828 17.4463 17.8098 18.1732 18.5367 18.9001 19.2636 19.6271 19.9905 20.354 20.7175 21.0809 21.4444 21.8079 22.1713 22.5348 22.8983 23.2617 23.6252 23.9886 24.3521 24.7156 25.079 25.4425 25.806 26.1694 26.5329 26.8964 27.2598 27.6233 27.9868 28.3502 28.7137 29.0771 29.4406 29.8041 30.1675 30.531 30.8945 31.2579 31.6214 31.9849 32.3483 32.7118 33.0753 33.4387 33.8022 34.1656 34.5291 34.8926 35.256 35.6195 35.983 36.3464 36.7099 37.0734 37.4368 37.8003 38.1638 38.5272 38.8907 39.2541 39.6176 39.9811 40.3445 40.708 41.0715 41.4349 41.7984 42.1619 42.5253 42.8888 43.2523 43.6157 43.9792 44.3426 44.7061 45.0696 45.433 45.7965 46.16 46.5234 46.8869 47.2504 47.6138 47.9773 48.3408 48.7042 49.0677 49.4311 49.7946 50.1581 50.5215 50.885 51.2485 51.6119 51.9754 52.3389 52.7023 53.0658 53.4293 53.7927 54.1562 54.5196 54.8831 55.2466 55.61 55.9735 56.337 56.7004 57.0639 57.4274 57.7908 58.1543 58.5178 58.8812 59.2447 59.6081 59.9716 60.3351 60.6985 61.062 61.4255 61.7889 62.1524 62.5159 62.8793 63.2428 63.6063 63.9697 64.3332 64.6966 65.0601 65.4236 65.787 66.1505 66.514 66.8774 67.2409 67.6044 67.9678 68.3313 68.6948 69.0582 69.4217 69.7851 70.1486 70.5121 70.8755 71.239 71.6025 71.9659 72.3294 1.13364 1.13364 1.13364 1.13364 1.13364 1.13364 1.13364 1.13364 1.13364 1.13364 1.13364 1.13364 1.13364 1.13412 1.13523 1.13634 1.13745 1.13856 1.13967 1.14078 1.1419 1.14301 1.14412 1.14524 1.14635 1.14746 1.14858 1.1497 1.15081 1.15193 1.15304 1.15416 1.15527 1.15639 1.15751 1.15861 1.15974 1.16086 1.16198 1.16309 1.16421 1.16533 1.16645 1.16757 1.1687 1.16982 1.17093 1.17206 1.17318 1.17429 1.17545 1.17655 1.17767 1.17879 1.17991 1.18104 1.18216 1.18329 1.18442 1.18555 1.18666 1.18779 1.18892 1.19004 1.19117 1.1923 1.19343 1.19455 1.19569 1.19681 1.19794 1.19907 1.20021 1.20134 1.20246 1.2036 1.20473 1.20586 1.20699 1.20813 1.20926 1.21037 1.21153 1.21267 1.2138 1.21493 1.36987 1.56128 1.74527 1.83091 1.84064 1.85037 1.86014 1.86991 1.87971 1.88952 1.89936 1.90922 1.91909 1.92899 1.9389 1.94883 1.95878 1.96875 1.97877 1.99969 1.99969 1.99969 2.01888 2.02898 2.03908 2.0492 2.05935 2.06951 2.07968 2.08988 2.10011 2.11034 2.12059 2.13088 2.14117 2.15148 2.16182 2.17217 2.18254 2.19293 2.20335 2.21378 2.22422 2.23469 2.24518 2.25568 2.26621 2.27675 2.28731 2.29789 2.3085 2.31912 2.32975 2.34042 2.3511 2.36179 2.37251 2.38325 2.394 2.40477 2.41557 2.42638 2.4372 2.44806 2.45893 2.48365 2.76083 3.04981 3.35058 3.65162 3.65162 3.65162 3.65162 3.65162 3.65162 3.65162 3.65162 3.65162 3.65162 3.65162 3.65162 3.65162 3.65162 3.65162 3.65162 3.65162 3.65162 3.65162 3.65162 3.65162 3.65162 3.65162 3.65162 3.65162 3.65162 3.65162 3.65162 3.65162 3.65162 3.65162 3.65162 3.65162 3.65162 3.65162 3.65162 3.65162 3.65162 3.65162 3.65162 3.65162 3.65162 3.65162 3.65162 3.65162 
36.8156 64.2574 66.06 95.6798 105.38 0.087132 0.0849247 0.0686605 0.0479506 0.0257244 1.27713 1.30001 1.33138 2.83719 3.92205 3.92205 2.42937 0 0.363464 0.726929 1.09039 1.45386 1.81732 2.18079 2.54425 2.90771 3.27118 3.63464 3.99811 4.36157 4.72504 5.0885 5.45196 5.81543 6.17889 6.54236 6.90582 7.26929 7.63275 7.99622 8.35968 8.72314 9.08661 9.45007 9.81354 10.177 10.5405 10.9039 11.2674 11.6309 11.9943 12.3578 12.7213 13.0847 13.4482 13.8116 14.1751 14.5386 14.902 15.2655 15.629 15.9924 16.3559 16.7194 17.0828 17.4463 17.8098 18.1732 18.5367 18.9001 19.2636 19.6271 19.9905 20.354 20.7175 21.0809 21.4444 21.8079 22.1713 22.5348 22.8983 23.2617 23.6252 23.9886 24.3521 24.7156 25.079 25.4425 25.806 26.1694 26.5329 26.8964 27.2598 27.6233 27.9868 28.3502 28.7137 29.0771 29.4406 29.8041 30.1675 30.531 30.8945 31.2579 31.6214 31.9849 32.3483 32.7118 33.0753 33.4387 33.8022 34.1656 34.5291 34.8926 35.256 35.6195 35.983 36.3464 36.7099 37.0734 37.4368 37.8003 38.1638 38.5272 38.8907 39.2541 39.6176 39.9811 40.3445 40.708 41.0715 41.4349 41.7984 42.1619 42.5253 42.8888 43.2523 43.6157 43.9792 44.3426 44.7061 45.0696 45.433 45.7965 46.16 46.5234 46.8869 47.2504 47.6138 47.9773 48.3408 48.7042 49.0677 49.4311 49.7946 50.1581 50.5215 50.885 51.2485 51.6119 51.9754 52.3389 52.7023 53.0658 53.4293 53.7927 54.1562 54.5196 54.8831 55.2466 55.61 55.9735 56.337 56.7004 57.0639 57.4274 57.7908 58.1543 58.5178 58.8812 59.2447 59.6081 59.9716 60.3351 60.6985 61.062 61.4255 61.7889 62.1524 62.5159 62.8793 63.2428 63.6063 63.9697 64.3332 64.6966 65.0601 65.4236 65.787 66.1505 66.514 66.8774 67.2409 67.6044 67.9678 68.3313 68.6948 69.0582 69.4217 69.7851 70.1486 70.5121 70.8755 71.239 71.6025 71.9659 72.3294 1.27713 1.27713 1.27713 1.27713 1.27713 1.27713 1.27713 1.27713 1.27713 1.27802 1.27903 1.28004 1.28106 1.28208 1.28308 1.2841 1.28512 1.28614 1.28715 1.28817 1.28918 1.2902 1.29122 1.29224 1.29327 1.29427 1.2953 1.29632 1.29733 1.29836 1.29912 1.3004 1.30141 1.30244 1.30346 1.30448 1.3055 1.30653 1.30755 1.30857 1.30959 1.31062 1.31164 1.31266 1.31369 1.31471 1.31573 1.31676 1.31779 1.31881 1.31983 1.32086 1.32189 1.32292 1.32394 1.32497 1.326 1.32702 1.32805 1.32908 1.33011 1.33113 1.33217 1.3332 1.33423 1.3352 1.33629 1.33731 1.33834 1.33938 1.34041 1.34144 1.34247 1.3435 1.40221 1.49038 1.57746 1.6629 1.74842 1.83228 1.91508 2.05166 2.06459 2.07755 2.09054 2.10355 2.1166 2.12967 2.14279 2.15593 2.1691 2.18231 2.19553 2.20881 2.22211 2.23543 2.24879 2.26217 2.2756 2.28905 2.30253 2.31605 2.32959 2.34316 2.35677 2.37041 2.38407 2.39778 2.41152 2.42527 2.43907 2.45288 2.46675 2.48062 2.49454 2.5085 2.52247 2.53648 2.55053 2.5646 2.57868 2.59283 2.607 2.62119 2.63542 2.64967 2.66397 2.6783 2.69264 2.70703 2.72143 2.73588 2.75035 2.76486 2.7794 2.79397 2.80838 2.8232 2.86529 2.98842 3.11367 3.24105 3.37055 3.50218 3.63595 3.77184 3.90987 3.92205 3.92205 3.92205 3.92205 3.92205 3.92205 3.92205 3.92205 3.92205 3.92205 3.92205 3.92205 3.92205 3.92205 3.92205 3.92205 3.92205 3.92205 3.92205 3.92205 3.92205 3.92205 3.92205 3.92205 3.92205 3.92205 3.92205 3.92205 3.92205 3.92205 3.92205 3.92205 3.92205 3.92205 3.92205 3.92205 3.92205 3.92205 3.92205 3.92205 3.92205 3.92205 3.92205 3.92205 3.92205 3.92205 3.92205 3.92205 3.92205 3.92205 3.92205 3.92205 3.92205 
36.6403 63.733 67.7168 96.4391 104.376 0.0922598 0.0894674 0.0757272 0.0470671 0.0207612 1.10744 1.13093 1.16964 2.8429 4.18524 4.18524 0.972682 0 0.363464 0.726929 1.09039 1.45386 1.81732 2.18079 2.54425 2.90771 3.27118 3.63464 3.99811 4.36157 4.72504 5.0885 5.45196 5.81543 6.17889 6.54236 6.90582 7.26929 7.63275 7.99622 8.35968 8.72314 9.08661 9.45007 9.81354 10.177 10.5405 10.9039 11.2674 11.6309 11.9943 12.3578 12.7213 13.0847 13.4482 13.8116 14.1751 14.5386 14.902 15.2655 15.629 15.9924 16.3559 16.7194 17.0828 17.4463 17.8098 18.1732 18.5367 18.9001 19.2636 19.6271 19.9905 20.354 20.7175 21.0809 21.4444 21.8079 22.1713 22.5348 22.8983 23.2617 23.6252 23.9886 24.3521 24.7156 25.079 25.4425 25.806 26.1694 26.5329 26.8964 27.2598 27.6233 27.9868 28.3502 28.7137 29.0771 29.4406 29.8041 30.1675 30.531 30.8945 31.2579 31.6214 31.9849 32.3483 32.7118 33.0753 33.4387 33.8022 34.1656 34.5291 34.8926 35.256 35.6195 35.983 36.3464 36.7099 37.0734 37.4368 37.8003 38.1638 38.5272 38.8907 39.2541 39.6176 39.9811 40.3445 40.708 41.0715 41.4349 41.7984 42.1619 42.5253 42.8888 43.2523 43.6157 43.9792 44.3426 44.7061 45.0696 45.433 45.7965 46.16 46.5234 46.8869 47.2504 47.6138 47.9773 48.3408 48.7042 49.0677 49.4311 49.7946 50.1581 50.5215 50.885 51.2485 51.6119 51.9754 52.3389 52.7023 53.0658 53.4293 53.7927 54.1562 54.5196 54.8831 55.2466 55.61 55.9735 56.337 56.7004 57.0639 57.4274 57.7908 58.1543 58.5178 58.8812 59.2447 59.6081 59.9716 60.3351 60.6985 61.062 61.4255 61.7889 62.1524 62.5159 62.8793 63.2428 63.6063 63.9697 64.3332 64.6966 65.0601 65.4236 65.787 66.1505 66.514 66.8774 67.2409 67.6044 67.9678 68.3313 68.6948 69.0582 69.4217 69.7851 70.1486 70.5121 70.8755 71.239 71.6025 71.9659 72.3294 1.10744 1.10744 1.10744 1.10744 1.10744 1.10744 1.10744 1.10744 1.10744 1.10744 1.10744 1.10744 1.10759 1.10884 1.11009 1.11135 1.1126 1.11384 1.11509 1.11635 1.1176 1.11886 1.12011 1.12136 1.12262 1.12387 1.12513 1.12638 1.12765 1.12889 1.13016 1.13141 1.13267 1.13393 1.13518 1.13645 1.13771 1.13897 1.14023 1.1415 1.14275 1.14401 1.14528 1.14654 1.14781 1.14907 1.15033 1.1516 1.15286 1.15413 1.1554 1.15667 1.15812 1.1592 1.16046 1.16174 1.163 1.16428 1.16555 1.16678 1.16808 1.16936 1.17063 1.1719 1.17317 1.17444 1.17572 1.17699 1.17827 1.17954 1.18081 1.18209 1.18337 1.18465 1.18592 1.18721 1.18847 1.18976 1.19104 1.19231 1.1936 1.19487 1.19616 1.19743 1.54606 1.70727 1.72671 1.74623 1.76584 1.78551 1.80527 1.82512 1.84503 1.86504 1.88512 1.90529 1.92553 1.94585 1.96626 1.98675 1.99969 2.02796 2.04869 2.06949 2.09038 2.11135 2.13239 2.15352 2.17473 2.19601 2.21739 2.23883 2.26037 2.28197 2.30367 2.32544 2.34728 2.36922 2.39124 2.41333 2.43561 2.45775 2.48009 2.50249 2.52499 2.54757 2.57022 2.59296 2.61577 2.63868 2.66164 2.68471 2.70784 2.73105 2.75436 2.77774 2.8012 2.82473 2.84835 2.87206 4.18524 4.18524 4.18524 4.18524 4.18524 4.18524 4.18524 4.18524 4.18524 4.18524 4.18524 4.18524 4.18524 4.18524 4.18524 4.18524 4.18524 4.18524 4.18524 4.18524 4.18524 4.18524 4.18524 4.18524 4.18524 4.18524 4.18524 4.18524 4.18524 4.18524 4.18524 4.18524 4.18524 4.18524 4.18524 4.18524 4.18524 4.18524 4.18524 4.18524 4.18524 4.18524 4.18524 4.18524 4.18524 4.18524 4.18524 4.18524 4.18524 4.18524 4.18524 4.18524 4.18524 4.18524 4.18524 4.18524 4.18524 4.18524 4.18524 4.18524 
35.5035 63.815 68.6388 98.2679 104.113 0.0952422 0.0920042 0.0768745 0.0499716 0.0230025 1.01238 1.03873 1.08074 2.566 4.06546 4.06546 1.55439 0 0.363464 0.726929 1.09039 1.45386 1.81732 2.18079 2.54425 2.90771 3.27118 3.63464 3.99811 4.36157 4.72504 5.0885 5.45196 5.81543 6.17889 6.54236 6.90582 7.26929 7.63275 7.99622 8.35968 8.72314 9.08661 9.45007 9.81354 10.177 10.5405 10.9039 11.2674 11.6309 11.9943 12.3578 12.7213 13.0847 13.4482 13.8116 14.1751 14.5386 14.902 15.2655 15.629 15.9924 16.3559 16.7194 17.0828 17.4463 17.8098 18.1732 18.5367 18.9001 19.2636 19.6271 19.9905 20.354 20.7175 21.0809 21.4444 21.8079 22.1713 22.5348 22.8983 23.2617 23.6252 23.9886 24.3521 24.7156 25.079 25.4425 25.806 26.1694 26.5329 26.8964 27.2598 27.6233 27.9868 28.3502 28.7137 29.0771 29.4406 29.8041 30.1675 30.531 30.8945 31.2579 31.6214 31.9849 32.3483 32.7118 33.0753 33.4387 33.8022 34.1656 34.5291 34.8926 35.256 35.6195 35.983 36.3464 36.7099 37.0734 37.4368 37.8003 38.1638 38.5272 38.8907 39.2541 39.6176 39.9811 40.3445 40.708 41.0715 41.4349 41.7984 42.1619 42.5253 42.8888 43.2523 43.6157 43.9792 44.3426 44.7061 45.0696 45.433 45.7965 46.16 46.5234 46.8869 47.2504 47.6138 47.9773 48.3408 48.7042 49.0677 49.4311 49.7946 50.1581 50.5215 50.885 51.2485 51.6119 51.9754 52.3389 52.7023 53.0658 53.4293 53.7927 54.1562 54.5196 54.8831 55.2466 55.61 55.9735 56.337 56.7004 57.0639 57.4274 57.7908 58.1543 58.5178 58.8812 59.2447 59.6081 59.9716 60.3351 60.6985 61.062 61.4255 61.7889 62.1524 62.5159 62.8793 63.2428 63.6063 63.9697 64.3332 64.6966 65.0601 65.4236 65.787 66.1505 66.514 66.8774 67.2409 67.6044 67.9678 68.3313 68.6948 69.0582 69.4217 69.7851 70.1486 70.5121 70.8755 71.239 71.6025 71.9659 72.3294 1.01238 1.01238 1.01238 1.01238 1.01238 1.01238 1.01238 1.01238 1.01238 1.01238 1.01238 1.01238 1.01344 1.0148 1.01615 1.01751 1.01886 1.02022 1.02157 1.02292 1.02429 1.02564 1.027 1.02836 1.02972 1.03108 1.03244 1.0338 1.03517 1.03653 1.03789 1.03926 1.04062 1.04199 1.04335 1.04471 1.04608 1.04745 1.04881 1.05018 1.05155 1.05292 1.05429 1.05566 1.05704 1.0584 1.05978 1.06115 1.06253 1.06389 1.06528 1.06664 1.06802 1.06939 1.07078 1.07215 1.07352 1.0749 1.07628 1.07766 1.07904 1.08042 1.0818 1.08318 1.08456 1.08595 1.08733 1.08962 1.08962 1.09148 1.09286 1.09425 1.09564 1.09703 1.09841 1.09981 1.10119 1.10259 1.10397 1.10537 1.10675 1.10815 1.10953 1.11093 1.11232 1.11371 1.11511 1.48651 1.65334 1.67016 1.68705 1.70401 1.72104 1.73811 1.75526 1.77246 1.78972 1.80705 1.82444 1.84189 1.8594 1.87698 1.89461 1.9123 1.93006 1.94788 1.96576 1.98372 1.99969 2.01978 2.03791 2.0561 2.07435 2.09267 2.11105 2.12948 2.14799 2.16655 2.18517 2.20386 2.2226 2.24141 2.26028 2.27924 2.2982 2.31726 2.33637 2.35555 2.37479 2.39409 2.41345 2.43288 2.45237 2.47192 2.49153 2.5112 2.53094 2.55074 2.57059 2.59051 2.61049 2.77874 3.02415 3.26387 3.49795 3.72825 4.06546 4.06546 4.06546 4.06546 4.06546 4.06546 4.06546 4.06546 4.06546 4.06546 4.06546 4.06546 4.06546 4.06546 4.06546 4.06546 4.06546 4.06546 4.06546 4.06546 4.06546 4.06546 4.06546 4.06546 4.06546 4.06546 4.06546 4.06546 4.06546 4.06546 4.06546 4.06546 4.06546 4.06546 4.06546 4.06546 4.06546 4.06546 4.06546 4.06546 4.06546 4.06546 4.06546 4.06546 4.06546 4.06546 4.06546 4.06546 4.06546 4.06546 4.06546 4.06546 4.06546 4.06546 
34.7019 64.7339 70.7558 98.6697 104.457 0.0895694 0.0865245 0.0650275 0.0417036 0.017582 1.19549 1.22874 1.26784 3.37402 4.35769 4.35769 1.89467 0 0.363464 0.726929 1.09039 1.45386 1.81732 2.18079 2.54425 2.90771 3.27118 3.63464 3.99811 4.36157 4.72504 5.0885 5.45196 5.81543 6.17889 6.54236 6.90582 7.26929 7.63275 7.99622 8.35968 8.72314 9.08661 9.45007 9.81354 10.177 10.5405 10.9039 11.2674 11.6309 11.9943 12.3578 12.7213 13.0847 13.4482 13.8116 14.1751 14.5386 14.902 15.2655 15.629 15.9924 16.3559 16.7194 17.0828 17.4463 17.8098 18.1732 18.5367 18.9001 19.2636 19.6271 19.9905 20.354 20.7175 21.0809 21.4444 21.8079 22.1713 22.5348 22.8983 23.2617 23.6252 23.9886 24.3521 24.7156 25.079 25.4425 25.806 26.1694 26.5329 26.8964 27.2598 27.6233 27.9868 28.3502 28.7137 29.0771 29.4406 29.8041 30.1675 30.531 30.8945 31.2579 31.6214 31.9849 32.3483 32.7118 33.0753 33.4387 33.8022 34.1656 34.5291 34.8926 35.256 35.6195 35.983 36.3464 36.7099 37.0734 37.4368 37.8003 38.1638 38.5272 38.8907 39.2541 39.6176 39.9811 40.3445 40.708 41.0715 41.4349 41.7984 42.1619 42.5253 42.8888 43.2523 43.6157 43.9792 44.3426 44.7061 45.0696 45.433 45.7965 46.16 46.5234 46.8869 47.2504 47.6138 47.9773 48.3408 48.7042 49.0677 49.4311 49.7946 50.1581 50.5215 50.885 51.2485 51.6119 51.9754 52.3389 52.7023 53.0658 53.4293 53.7927 54.1562 54.5196 54.8831 55.2466 55.61 55.9735 56.337 56.7004 57.0639 57.4274 57.7908 58.1543 58.5178 58.8812 59.2447 59.6081 59.9716 60.3351 60.6985 61.062 61.4255 61.7889 62.1524 62.5159 62.8793 63.2428 63.6063 63.9697 64.3332 64.6966 65.0601 65.4236 65.787 66.1505 66.514 66.8774 67.2409 67.6044 67.9678 68.3313 68.6948 69.0582 69.4217 69.7851 70.1486 70.5121 70.8755 71.239 71.6025 71.9659 72.3294 1.19549 1.19549 1.19549 1.19549 1.19549 1.19634 1.1976 1.19885 1.20012 1.20138 1.20264 1.2039 1.20516 1.20642 1.20769 1.20895 1.21022 1.21148 1.21275 1.21401 1.21527 1.21654 1.21781 1.21908 1.22034 1.22161 1.22288 1.22415 1.22541 1.22669 1.22795 1.22923 1.23049 1.23178 1.23304 1.23432 1.23558 1.23687 1.23813 1.2394 1.24068 1.24196 1.24323 1.24451 1.24578 1.24707 1.24834 1.24961 1.25089 1.25218 1.25345 1.25473 1.25601 1.25729 1.25857 1.25985 1.26113 1.26241 1.2637 1.26498 1.26625 1.26754 1.26883 1.27011 1.27139 1.27268 1.27397 1.27525 1.27653 1.27783 1.27911 1.2804 1.28168 1.28298 1.28427 1.28556 1.28684 1.28814 1.28943 1.29072 1.29201 1.29331 1.2946 1.29589 1.82615 2.12742 2.14395 2.16052 2.17714 2.1938 2.21053 2.22729 2.24412 2.26097 2.27789 2.29486 2.31187 2.32893 2.34576 2.36321 2.38043 2.39767 2.41499 2.43235 2.44975 2.46721 2.48472 2.50228 2.51989 2.53753 2.55524 2.5729 2.59079 2.60864 2.62655 2.6445 2.6625 2.68054 2.69864 2.71679 2.73499 2.75323 2.77153 2.78987 2.80838 2.8267 2.8452 2.86375 2.88233 2.90097 2.91966 2.9384 2.9572 2.97602 2.99492 3.01385 3.03283 3.05186 3.45213 3.78388 4.10471 4.35769 4.35769 4.35769 4.35769 4.35769 4.35769 4.35769 4.35769 4.35769 4.35769 4.35769 4.35769 4.35769 4.35769 4.35769 4.35769 4.35769 4.35769 4.35769 4.35769 4.35769 4.35769 4.35769 4.35769 4.35769 4.35769 4.35769 4.35769 4.35769 4.35769 4.35769 4.35769 4.35769 4.35769 4.35769 4.35769 4.35769 4.35769 4.35769 4.35769 4.35769 4.35769 4.35769 4.35769 4.35769 4.35769 4.35769 4.35769 4.35769 4.35769 4.35769 4.35769 4.35769 4.35769 4.35769 4.35769 4.35769 4.35769 4.35769 
35.9289 64.1843 70.8059 98.9017 103.416 0.0941715 0.0910514 0.0706245 0.0455999 0.0179215 1.0462 1.07149 1.11237 3.3007 4.33914 4.33914 1.90482 0 0.363464 0.726929 1.09039 1.45386 1.81732 2.18079 2.54425 2.90771 3.27118 3.63464 3.99811 4.36157 4.72504 5.0885 5.45196 5.81543 6.17889 6.54236 6.90582 7.26929 7.63275 7.99622 8.35968 8.72314 9.08661 9.45007 9.81354 10.177 10.5405 10.9039 11.2674 11.6309 11.9943 12.3578 12.7213 13.0847 13.4482 13.8116 14.1751 14.5386 14.902 15.2655 15.629 15.9924 16.3559 16.7194 17.0828 17.4463 17.8098 18.1732 18.5367 18.9001 19.2636 19.6271 19.9905 20.354 20.7175 21.0809 21.4444 21.8079 22.1713 22.5348 22.8983 23.2617 23.6252 23.9886 24.3521 24.7156 25.079 25.4425 25.806 26.1694 26.5329 26.8964 27.2598 27.6233 27.9868 28.3502 28.7137 29.0771 29.4406 29.8041 30.1675 30.531 30.8945 31.2579 31.6214 31.9849 32.3483 32.7118 33.0753 33.4387 33.8022 34.1656 34.5291 34.8926 35.256 35.6195 35.983 36.3464 36.7099 37.0734 37.4368 37.8003 38.1638 38.5272 38.8907 39.2541 39.6176 39.9811 40.3445 40.708 41.0715 41.4349 41.7984 42.1619 42.5253 42.8888 43.2523 43.6157 43.9792 44.3426 44.7061 45.0696 45.433 45.7965 46.16 46.5234 46.8869 47.2504 47.6138 47.9773 48.3408 48.7042 49.0677 49.4311 49.7946 50.1581 50.5215 50.885 51.2485 51.6119 51.9754 52.3389 52.7023 53.0658 53.4293 53.7927 54.1562 54.5196 54.8831 55.2466 55.61 55.9735 56.337 56.7004 57.0639 57.4274 57.7908 58.1543 58.5178 58.8812 59.2447 59.6081 59.9716 60.3351 60.6985 61.062 61.4255 61.7889 62.1524 62.5159 62.8793 63.2428 63.6063 63.9697 64.3332 64.6966 65.0601 65.4236 65.787 66.1505 66.514 66.8774 67.2409 67.6044 67.9678 68.3313 68.6948 69.0582 69.4217 69.7851 70.1486 70.5121 70.8755 71.239 71.6025 71.9659 72.3294 1.0462 1.0462 1.0462 1.0462 1.0462 1.0462 1.0462 1.0462 1.0462 1.0462 1.0462 1.0462 1.04686 1.04818 1.0495 1.05081 1.05213 1.05346 1.05478 1.05609 1.05742 1.05874 1.06008 1.06139 1.06272 1.06404 1.06537 1.06668 1.06801 1.06934 1.07067 1.07199 1.07332 1.07465 1.07598 1.07731 1.07864 1.07997 1.08131 1.08263 1.08397 1.0853 1.08664 1.08798 1.08962 1.08962 1.09198 1.09331 1.09465 1.09599 1.09732 1.09866 1.09999 1.10134 1.10268 1.10402 1.10535 1.1067 1.10804 1.10939 1.11073 1.11207 1.11341 1.11476 1.1161 1.11745 1.11879 1.12014 1.12149 1.12283 1.12418 1.12553 1.12688 1.12822 1.12957 1.13093 1.13228 1.13363 1.13498 1.13634 1.13769 1.13904 1.14039 1.14175 1.14311 1.14446 1.14582 1.31516 1.86355 1.89373 1.91096 1.92826 1.94561 1.96301 1.98049 1.99969 2.01559 2.03324 2.05094 2.06869 2.08652 2.1044 2.12233 2.14032 2.15838 2.17648 2.19465 2.21289 2.23117 2.24952 2.26793 2.28639 2.3049 2.3235 2.34213 2.36082 2.37959 2.39839 2.41726 2.4362 2.45519 2.47423 2.49334 2.51251 2.53173 2.551 2.57035 2.58975 2.6092 2.62873 2.6483 2.66794 2.68763 2.70738 2.72718 2.74705 3.01861 3.17883 3.337 3.49312 3.64719 3.79905 3.94913 4.09701 4.33914 4.33914 4.33914 4.33914 4.33914 4.33914 4.33914 4.33914 4.33914 4.33914 4.33914 4.33914 4.33914 4.33914 4.33914 4.33914 4.33914 4.33914 4.33914 4.33914 4.33914 4.33914 4.33914 4.33914 4.33914 4.33914 4.33914 4.33914 4.33914 4.33914 4.33914 4.33914 4.33914 4.33914 4.33914 4.33914 4.33914 4.33914 4.33914 4.33914 4.33914 4.33914 4.33914 4.33914 4.33914 4.33914 4.33914 4.33914 4.33914 4.33914 4.33914 4.33914 4.33914 4.33914 4.33914 4.33914 
37.2664 66.9685 74.0166 100.592 103.396 0.0927662 0.0899649 0.0783648 0.0508459 0.0207437 1.09111 1.11 1.1451 2.32663 4.12715 4.18617 0.682317 0 0.363464 0.726929 1.09039 1.45386 1.81732 2.18079 2.54425 2.90771 3.27118 3.63464 3.99811 4.36157 4.72504 5.0885 5.45196 5.81543 6.17889 6.54236 6.90582 7.26929 7.63275 7.99622 8.35968 8.72314 9.08661 9.45007 9.81354 10.177 10.5405 10.9039 11.2674 11.6309 11.9943 12.3578 12.7213 13.0847 13.4482 13.8116 14.1751 14.5386 14.902 15.2655 15.629 15.9924 16.3559 16.7194 17.0828 17.4463 17.8098 18.1732 18.5367 18.9001 19.2636 19.6271 19.9905 20.354 20.7175 21.0809 21.4444 21.8079 22.1713 22.5348 22.8983 23.2617 23.6252 23.9886 24.3521 24.7156 25.079 25.4425 25.806 26.1694 26.5329 26.8964 27.2598 27.6233 27.9868 28.3502 28.7137 29.0771 29.4406 29.8041 30.1675 30.531 30.8945 31.2579 31.6214 31.9849 32.3483 32.7118 33.0753 33.4387 33.8022 34.1656 34.5291 34.8926 35.256 35.6195 35.983 36.3464 36.7099 37.0734 37.4368 37.8003 38.1638 38.5272 38.8907 39.2541 39.6176 39.9811 40.3445 40.708 41.0715 41.4349 41.7984 42.1619 42.5253 42.8888 43.2523 43.6157 43.9792 44.3426 44.7061 45.0696 45.433 45.7965 46.16 46.5234 46.8869 47.2504 47.6138 47.9773 48.3408 48.7042 49.0677 49.4311 49.7946 50.1581 50.5215 50.885 51.2485 51.6119 51.9754 52.3389 52.7023 53.0658 53.4293 53.7927 54.1562 54.5196 54.8831 55.2466 55.61 55.9735 56.337 56.7004 57.0639 57.4274 57.7908 58.1543 58.5178 58.8812 59.2447 59.6081 59.9716 60.3351 60.6985 61.062 61.4255 61.7889 62.1524 62.5159 62.8793 63.2428 63.6063 63.9697 64.3332 64.6966 65.0601 65.4236 65.787 66.1505 66.514 66.8774 67.2409 67.6044 67.9678 68.3313 68.6948 69.0582 69.4217 69.7851 70.1486 70.5121 70.8755 71.239 71.6025 71.9659 72.3294 1.09111 1.09111 1.09111 1.09111 1.09111 1.09111 1.09111 1.09111 1.09111 1.09111 1.09111 1.09111 1.09111 1.09111 1.09111 1.09223 1.09336 1.0945 1.09564 1.09677 1.09791 1.09904 1.10018 1.10131 1.10245 1.1036 1.10474 1.10587 1.10702 1.10815 1.10929 1.11044 1.11157 1.11272 1.11387 1.11501 1.11615 1.11729 1.11843 1.11957 1.12072 1.12187 1.12301 1.12415 1.12531 1.12646 1.12759 1.12875 1.12989 1.13104 1.13219 1.13334 1.13448 1.13563 1.13678 1.13793 1.13908 1.14023 1.14139 1.14253 1.14369 1.14485 1.14599 1.14715 1.1483 1.14949 1.15061 1.15176 1.15292 1.15407 1.15522 1.15639 1.15753 1.1587 1.15986 1.16101 1.16217 1.16333 1.16449 1.16565 1.16678 1.16796 1.16913 1.17029 1.17144 1.17261 1.17376 1.17493 1.17609 1.17725 1.17842 1.17958 1.18075 1.18191 1.20476 1.24421 1.28409 1.32439 1.3651 1.40623 1.44779 1.48976 1.53215 1.57495 1.60058 1.62061 1.64076 1.66096 1.68126 1.70165 1.72213 1.74271 1.76336 1.78412 1.80496 1.82588 1.8469 1.86801 1.88921 1.91049 1.93187 1.95334 1.97489 1.99969 2.01828 2.0401 2.06201 2.0842 2.1061 2.12829 2.15056 2.17292 2.19536 2.21791 2.24054 2.26325 2.28606 2.30896 2.33195 2.58681 2.70169 2.81575 2.92897 3.04136 3.1529 3.26361 3.37349 3.48253 3.59072 3.69809 3.80461 3.91032 4.01517 4.11918 4.18617 4.18617 4.18617 4.18617 4.18617 4.18617 4.18617 4.18617 4.18617 4.18617 4.18617 4.18617 4.18617 4.18617 4.18617 4.18617 4.18617 4.18617 4.18617 4.18617 4.18617 4.18617 4.18617 4.18617 4.18617 4.18617 4.18617 4.18617 4.18617 4.18617 4.18617 4.18617 4.18617 4.18617 4.18617 4.18617 4.18617 4.18617 4.18617 4.18617 4.18617 4.18617 4.18617 4.18617 4.18617 4.18617 
37.8306 69.5261 78.3665 103.421 105.094 0.08948 0.0866351 0.0704833 0.0446332 0.0174623 1.19845 1.21824 1.25262 2.53307 4.05004 4.36425 0.936203 0 0.363464 0.726929 1.09039 1.45386 1.81732 2.18079 2.54425 2.90771 3.27118 3.63464 3.99811 4.36157 4.72504 5.0885 5.45196 5.81543 6.17889 6.54236 6.90582 7.26929 7.63275 7.99622 8.35968 8.72314 9.08661 9.45007 9.81354 10.177 10.5405 10.9039 11.2674 11.6309 11.9943 12.3578 12.7213 13.0847 13.4482 13.8116 14.1751 14.5386 14.902 15.2655 15.629 15.9924 16.3559 16.7194 17.0828 17.4463 17.8098 18.1732 18.5367 18.9001 19.2636 19.6271 19.9905 20.354 20.7175 21.0809 21.4444 21.8079 22.1713 22.5348 22.8983 23.2617 23.6252 23.9886 24.3521 24.7156 25.079 25.4425 25.806 26.1694 26.5329 26.8964 27.2598 27.6233 27.9868 28.3502 28.7137 29.0771 29.4406 29.8041 30.1675 30.531 30.8945 31.2579 31.6214 31.9849 32.3483 32.7118 33.0753 33.4387 33.8022 34.1656 34.5291 34.8926 35.256 35.6195 35.983 36.3464 36.7099 37.0734 37.4368 37.8003 38.1638 38.5272 38.8907 39.2541 39.6176 39.9811 40.3445 40.708 41.0715 41.4349 41.7984 42.1619 42.5253 42.8888 43.2523 43.6157 43.9792 44.3426 44.7061 45.0696 45.433 45.7965 46.16 46.5234 46.8869 47.2504 47.6138 47.9773 48.3408 48.7042 49.0677 49.4311 49.7946 50.1581 50.5215 50.885 51.2485 51.6119 51.9754 52.3389 52.7023 53.0658 53.4293 53.7927 54.1562 54.5196 54.8831 55.2466 55.61 55.9735 56.337 56.7004 57.0639 57.4274 57.7908 58.1543 58.5178 58.8812 59.2447 59.6081 59.9716 60.3351 60.6985 61.062 61.4255 61.7889 62.1524 62.5159 62.8793 63.2428 63.6063 63.9697 64.3332 64.6966 65.0601 65.4236 65.787 66.1505 66.514 66.8774 67.2409 67.6044 67.9678 68.3313 68.6948 69.0582 69.4217 69.7851 70.1486 70.5121 70.8755 71.239 71.6025 71.9659 72.3294 1.19845 1.19845 1.19845 1.19845 1.19845 1.19845 1.19845 1.19845 1.19845 1.19845 1.19845 1.19845 1.19845 1.1986 1.19972 1.20082 1.20194 1.20305 1.20417 1.20528 1.2064 1.20751 1.20862 1.20973 1.21086 1.21197 1.21309 1.2142 1.21532 1.21644 1.21755 1.21866 1.21979 1.2209 1.22202 1.22314 1.22426 1.22539 1.2265 1.22795 1.22874 1.22986 1.23098 1.23211 1.23322 1.23435 1.23547 1.23659 1.23772 1.23884 1.23996 1.24109 1.24221 1.24334 1.24447 1.24562 1.24672 1.24785 1.24898 1.2501 1.25122 1.25236 1.25348 1.25461 1.25574 1.25687 1.258 1.25913 1.26025 1.26139 1.26251 1.26365 1.26478 1.26591 1.26705 1.26818 1.2693 1.27044 1.27157 1.27271 1.27384 1.27497 1.27612 1.27725 1.27838 1.27951 1.28065 1.28178 1.28293 1.28406 1.28521 1.28634 1.28748 1.28862 1.28975 1.2909 1.29203 1.29317 1.30816 1.35865 1.40978 1.46156 1.51399 1.56708 1.62079 1.67498 1.73019 1.78586 1.84217 1.8886 1.90977 1.93104 1.95238 1.97382 1.99969 2.01697 2.03867 2.06046 2.08235 2.10431 2.12637 2.14846 2.17005 2.19307 2.21548 2.23797 2.26058 2.28325 2.30602 2.32887 2.35181 2.37484 2.39795 2.42117 2.44447 2.46784 2.49132 2.51489 2.53853 2.56227 2.5861 2.81815 2.92353 3.02829 3.13246 3.23599 3.33895 3.44126 3.543 3.64411 3.74461 3.84451 3.9438 4.04248 4.14055 4.238 4.36425 4.36425 4.36425 4.36425 4.36425 4.36425 4.36425 4.36425 4.36425 4.36425 4.36425 4.36425 4.36425 4.36425 4.36425 4.36425 4.36425 4.36425 4.36425 4.36425 4.36425 4.36425 4.36425 4.36425 4.36425 4.36425 4.36425 4.36425 4.36425 4.36425 4.36425 4.36425 4.36425 4.36425 4.36425 4.36425 4.36425 4.36425 4.36425 4.36425 4.36425 4.36425 4.36425 4.36425 
38.238 69.9124 78.2736 103.544 104.154 0.0935513 0.09085 0.0711016 0.0510642 0.0223266 1.06595 1.07946 1.11083 2.2975 3.4162 4.10142 1.32073 0 0.363464 0.726929 1.09039 1.45386 1.81732 2.18079 2.54425 2.90771 3.27118 3.63464 3.99811 4.36157 4.72504 5.0885 5.45196 5.81543 6.17889 6.54236 6.90582 7.26929 7.63275 7.99622 8.35968 8.72314 9.08661 9.45007 9.81354 10.177 10.5405 10.9039 11.2674 11.6309 11.9943 12.3578 12.7213 13.0847 13.4482 13.8116 14.1751 14.5386 14.902 15.2655 15.629 15.9924 16.3559 16.7194 17.0828 17.4463 17.8098 18.1732 18.5367 18.9001 19.2636 19.6271 19.9905 20.354 20.7175 21.0809 21.4444 21.8079 22.1713 22.5348 22.8983 23.2617 23.6252 23.9886 24.3521 24.7156 25.079 25.4425 25.806 26.1694 26.5329 26.8964 27.2598 27.6233 27.9868 28.3502 28.7137 29.0771 29.4406 29.8041 30.1675 30.531 30.8945 31.2579 31.6214 31.9849 32.3483 32.7118 33.0753 33.4387 33.8022 34.1656 34.5291 34.8926 35.256 35.6195 35.983 36.3464 36.7099 37.0734 37.4368 37.8003 38.1638 38.5272 38.8907 39.2541 39.6176 39.9811 40.3445 40.708 41.0715 41.4349 41.7984 42.1619 42.5253 42.8888 43.2523 43.6157 43.9792 44.3426 44.7061 45.0696 45.433 45.7965 46.16 46.5234 46.8869 47.2504 47.6138 47.9773 48.3408 48.7042 49.0677 49.4311 49.7946 50.1581 50.5215 50.885 51.2485 51.6119 51.9754 52.3389 52.7023 53.0658 53.4293 53.7927 54.1562 54.5196 54.8831 55.2466 55.61 55.9735 56.337 56.7004 57.0639 57.4274 57.7908 58.1543 58.5178 58.8812 59.2447 59.6081 59.9716 60.3351 60.6985 61.062 61.4255 61.7889 62.1524 62.5159 62.8793 63.2428 63.6063 63.9697 64.3332 64.6966 65.0601 65.4236 65.787 66.1505 66.514 66.8774 67.2409 67.6044 67.9678 68.3313 68.6948 69.0582 69.4217 69.7851 70.1486 70.5121 70.8755 71.239 71.6025 71.9659 72.3294 1.06595 1.06595 1.06595 1.06595 1.06595 1.06595 1.06595 1.06595 1.06595 1.06595 1.06595 1.06595 1.06595 1.06595 1.06595 1.06595 1.06595 1.06595 1.06662 1.06763 1.06865 1.06967 1.07069 1.0717 1.07271 1.07374 1.07476 1.07577 1.0768 1.07781 1.07884 1.07986 1.08087 1.08189 1.08292 1.08393 1.08496 1.08598 1.087 1.08802 1.08962 1.08962 1.09109 1.09211 1.09314 1.09416 1.09519 1.09621 1.09724 1.09826 1.09929 1.10031 1.10134 1.10237 1.1034 1.10442 1.10545 1.10648 1.10751 1.10853 1.10956 1.11059 1.11161 1.11265 1.11368 1.11471 1.11573 1.11677 1.1178 1.11883 1.11986 1.1209 1.12193 1.12296 1.124 1.12503 1.12605 1.1271 1.12813 1.12916 1.13019 1.13123 1.13228 1.1333 1.13434 1.13538 1.13642 1.13745 1.13849 1.13952 1.14056 1.1416 1.14264 1.14367 1.14471 1.14575 1.14679 1.14784 1.14887 1.14991 1.15096 1.152 1.15304 1.22552 1.32521 1.4275 1.5324 1.63991 1.75001 1.85902 1.87366 1.88834 1.90308 1.91785 1.93268 1.94754 1.96244 1.97739 1.99969 1.99969 2.02248 2.0376 2.05276 2.06796 2.08321 2.0985 2.11382 2.1292 2.14462 2.16008 2.17559 2.19114 2.20673 2.22236 2.23804 2.25375 2.26951 2.28532 2.30133 2.31706 2.33299 2.42456 2.50924 2.59348 2.67724 2.76055 2.84337 2.92575 3.00763 3.08907 3.17002 3.25052 3.32983 3.41011 3.48922 3.56784 3.64601 3.72369 3.80093 3.87767 3.9537 4.02979 4.10142 4.10142 4.10142 4.10142 4.10142 4.10142 4.10142 4.10142 4.10142 4.10142 4.10142 4.10142 4.10142 4.10142 4.10142 4.10142 4.10142 4.10142 4.10142 4.10142 4.10142 4.10142 4.10142 4.10142 4.10142 4.10142 4.10142 4.10142 4.10142 4.10142 4.10142 4.10142 4.10142 4.10142 4.10142 4.10142 4.10142 4.10142 
36.603 70.6383 79.1406 104.239 104.332 0.0918977 0.0892117 0.064391 0.0415172 0.0138983 1.11917 1.13745 1.16689 3.0411 4.32803 4.56133 1.11642 0 0.363464 0.726929 1.09039 1.45386 1.81732 2.18079 2.54425 2.90771 3.27118 3.63464 3.99811 4.36157 4.72504 5.0885 5.45196 5.81543 6.17889 6.54236 6.90582 7.26929 7.63275 7.99622 8.35968 8.72314 9.08661 9.45007 9.81354 10.177 10.5405 10.9039 11.2674 11.6309 11.9943 12.3578 12.7213 13.0847 13.4482 13.8116 14.1751 14.5386 14.902 15.2655 15.629 15.9924 16.3559 16.7194 17.0828 17.4463 17.8098 18.1732 18.5367 18.9001 19.2636 19.6271 19.9905 20.354 20.7175 21.0809 21.4444 21.8079 22.1713 22.5348 22.8983 23.2617 23.6252 23.9886 24.3521 24.7156 25.079 25.4425 25.806 26.1694 26.5329 26.8964 27.2598 27.6233 27.9868 28.3502 28.7137 29.0771 29.4406 29.8041 30.1675 30.531 30.8945 31.2579 31.6214 31.9849 32.3483 32.7118 33.0753 33.4387 33.8022 34.1656 34.5291 34.8926 35.256 35.6195 35.983 36.3464 36.7099 37.0734 37.4368 37.8003 38.1638 38.5272 38.8907 39.2541 39.6176 39.9811 40.3445 40.708 41.0715 41.4349 41.7984 42.1619 42.5253 42.8888 43.2523 43.6157 43.9792 44.3426 44.7061 45.0696 45.433 45.7965 46.16 46.5234 46.8869 47.2504 47.6138 47.9773 48.3408 48.7042 49.0677 49.4311 49.7946 50.1581 50.5215 50.885 51.2485 51.6119 51.9754 52.3389 52.7023 53.0658 53.4293 53.7927 54.1562 54.5196 54.8831 55.2466 55.61 55.9735 56.337 56.7004 57.0639 57.4274 57.7908 58.1543 58.5178 58.8812 59.2447 59.6081 59.9716 60.3351 60.6985 61.062 61.4255 61.7889 62.1524 62.5159 62.8793 63.2428 63.6063 63.9697 64.3332 64.6966 65.0601 65.4236 65.787 66.1505 66.514 66.8774 67.2409 67.6044 67.9678 68.3313 68.6948 69.0582 69.4217 69.7851 70.1486 70.5121 70.8755 71.239 71.6025 71.9659 72.3294 1.11917 1.11917 1.11917 1.11917 1.11917 1.11917 1.11917 1.11917 1.11917 1.11917 1.11917 1.11917 1.11966 1.12062 1.12157 1.12252 1.12347 1.12443 1.12539 1.12634 1.1273 1.12825 1.12921 1.13016 1.13112 1.13207 1.13302 1.13399 1.13494 1.1359 1.13685 1.13781 1.13877 1.13974 1.14069 1.14164 1.14261 1.14357 1.14453 1.14549 1.14645 1.1474 1.14836 1.14933 1.15029 1.15125 1.15222 1.15317 1.15413 1.1551 1.15606 1.15703 1.15812 1.15895 1.15991 1.16088 1.16184 1.16281 1.16378 1.16473 1.1657 1.16666 1.16764 1.1686 1.16956 1.17054 1.1715 1.17247 1.17343 1.1744 1.17537 1.17634 1.17731 1.17827 1.17924 1.18021 1.18118 1.18215 1.18312 1.18409 1.18506 1.18603 1.187 1.18798 1.18895 1.18992 1.19089 1.19185 1.19287 1.1938 1.19478 1.19575 1.19673 1.19769 1.19868 1.19965 1.20062 1.20161 1.20257 1.20355 1.20453 1.2055 1.20647 1.2348 1.53178 1.85065 2.12826 2.14686 2.1655 2.18422 2.20299 2.22184 2.24073 2.2597 2.27873 2.29781 2.31697 2.33618 2.35546 2.3748 2.3942 2.41367 2.43318 2.45278 2.47242 2.49214 2.51191 2.53175 2.55165 2.57161 2.59164 2.61173 2.63187 2.65209 2.67235 2.69269 2.88667 2.97408 3.06119 3.14789 3.23423 3.32019 3.40573 3.49089 3.57566 3.66007 3.74407 3.82768 3.91092 3.99377 4.07621 4.15825 4.23994 4.32124 4.40212 4.48263 4.56133 4.56133 4.56133 4.56133 4.56133 4.56133 4.56133 4.56133 4.56133 4.56133 4.56133 4.56133 4.56133 4.56133 4.56133 4.56133 4.56133 4.56133 4.56133 4.56133 4.56133 4.56133 4.56133 4.56133 4.56133 4.56133 4.56133 4.56133 4.56133 4.56133 4.56133 4.56133 4.56133 4.56133 4.56133 4.56133 4.56133 4.56133 4.56133 4.56133 4.56133 4.56133 4.56133 4.56133 
37.3343 70.0566 80.0781 104.182 105.914 0.0930639 0.0897296 0.0633646 0.0399746 0.0115528 1.08155 1.10141 1.13936 2.97996 4.54954 4.6931 1.09224 0 0.363464 0.726929 1.09039 1.45386 1.81732 2.18079 2.54425 2.90771 3.27118 3.63464 3.99811 4.36157 4.72504 5.0885 5.45196 5.81543 6.17889 6.54236 6.90582 7.26929 7.63275 7.99622 8.35968 8.72314 9.08661 9.45007 9.81354 10.177 10.5405 10.9039 11.2674 11.6309 11.9943 12.3578 12.7213 13.0847 13.4482 13.8116 14.1751 14.5386 14.902 15.2655 15.629 15.9924 16.3559 16.7194 17.0828 17.4463 17.8098 18.1732 18.5367 18.9001 19.2636 19.6271 19.9905 20.354 20.7175 21.0809 21.4444 21.8079 22.1713 22.5348 22.8983 23.2617 23.6252 23.9886 24.3521 24.7156 25.079 25.4425 25.806 26.1694 26.5329 26.8964 27.2598 27.6233 27.9868 28.3502 28.7137 29.0771 29.4406 29.8041 30.1675 30.531 30.8945 31.2579 31.6214 31.9849 32.3483 32.7118 33.0753 33.4387 33.8022 34.1656 34.5291 34.8926 35.256 35.6195 35.983 36.3464 36.7099 37.0734 37.4368 37.8003 38.1638 38.5272 38.8907 39.2541 39.6176 39.9811 40.3445 40.708 41.0715 41.4349 41.7984 42.1619 42.5253 42.8888 43.2523 43.6157 43.9792 44.3426 44.7061 45.0696 45.433 45.7965 46.16 46.5234 46.8869 47.2504 47.6138 47.9773 48.3408 48.7042 49.0677 49.4311 49.7946 50.1581 50.5215 50.885 51.2485 51.6119 51.9754 52.3389 52.7023 53.0658 53.4293 53.7927 54.1562 54.5196 54.8831 55.2466 55.61 55.9735 56.337 56.7004 57.0639 57.4274 57.7908 58.1543 58.5178 58.8812 59.2447 59.6081 59.9716 60.3351 60.6985 61.062 61.4255 61.7889 62.1524 62.5159 62.8793 63.2428 63.6063 63.9697 64.3332 64.6966 65.0601 65.4236 65.787 66.1505 66.514 66.8774 67.2409 67.6044 67.9678 68.3313 68.6948 69.0582 69.4217 69.7851 70.1486 70.5121 70.8755 71.239 71.6025 71.9659 72.3294 1.08155 1.08155 1.08155 1.08155 1.08155 1.08155 1.08155 1.08155 1.08155 1.08155 1.08155 1.08155 1.08155 1.08155 1.08155 1.08222 1.08345 1.08467 1.08589 1.08713 1.08836 1.08962 1.09081 1.09204 1.09328 1.0945 1.09573 1.09696 1.09819 1.09943 1.10066 1.10189 1.10312 1.10435 1.10559 1.10683 1.10805 1.10929 1.11053 1.11176 1.11301 1.11424 1.11548 1.11671 1.11795 1.11919 1.12044 1.12167 1.12291 1.12415 1.12539 1.12664 1.12788 1.12912 1.13035 1.1316 1.13285 1.1341 1.13533 1.13657 1.13783 1.13906 1.14032 1.14157 1.14281 1.14405 1.1453 1.14656 1.14781 1.14905 1.1503 1.15155 1.1528 1.15406 1.15531 1.15656 1.1578 1.15906 1.16032 1.16157 1.16282 1.16408 1.16533 1.16658 1.16785 1.1691 1.17036 1.17161 1.17287 1.17413 1.17545 1.17664 1.1779 1.17917 1.18042 1.18169 1.18295 1.18421 1.18547 1.18673 1.188 1.18926 1.23082 1.38567 1.54669 1.71389 1.88727 2.06682 2.176 2.19646 2.217 2.23762 2.2583 2.27907 2.2999 2.32082 2.3418 2.36286 2.384 2.4052 2.42649 2.44784 2.46928 2.49078 2.51237 2.53401 2.55574 2.57755 2.59942 2.62137 2.6434 2.66551 2.68767 2.70992 2.73224 2.75467 2.77712 2.79967 3.00469 3.11152 3.21774 3.32329 3.42827 3.5326 3.63633 3.73945 3.84193 3.9438 4.04505 4.14568 4.2457 4.34508 4.44385 4.54201 4.6931 4.6931 4.6931 4.6931 4.6931 4.6931 4.6931 4.6931 4.6931 4.6931 4.6931 4.6931 4.6931 4.6931 4.6931 4.6931 4.6931 4.6931 4.6931 4.6931 4.6931 4.6931 4.6931 4.6931 4.6931 4.6931 4.6931 4.6931 4.6931 4.6931 4.6931 4.6931 4.6931 4.6931 4.6931 4.6931 4.6931 4.6931 4.6931 4.6931 4.6931 4.6931 4.6931 4.6931 4.6931 4.6931 
36.7229 67.7894 78.1771 104.506 107.351 0.0898437 0.0867635 0.0660341 0.0407296 0.0180048 1.18642 1.21166 1.2497 2.75425 3.96226 4.33458 1.08289 0 0.363464 0.726929 1.09039 1.45386 1.81732 2.18079 2.54425 2.90771 3.27118 3.63464 3.99811 4.36157 4.72504 5.0885 5.45196 5.81543 6.17889 6.54236 6.90582 7.26929 7.63275 7.99622 8.35968 8.72314 9.08661 9.45007 9.81354 10.177 10.5405 10.9039 11.2674 11.6309 11.9943 12.3578 12.7213 13.0847 13.4482 13.8116 14.1751 14.5386 14.902 15.2655 15.629 15.9924 16.3559 16.7194 17.0828 17.4463 17.8098 18.1732 18.5367 18.9001 19.2636 19.6271 19.9905 20.354 20.7175 21.0809 21.4444 21.8079 22.1713 22.5348 22.8983 23.2617 23.6252 23.9886 24.3521 24.7156 25.079 25.4425 25.806 26.1694 26.5329 26.8964 27.2598 27.6233 27.9868 28.3502 28.7137 29.0771 29.4406 29.8041 30.1675 30.531 30.8945 31.2579 31.6214 31.9849 32.3483 32.7118 33.0753 33.4387 33.8022 34.1656 34.5291 34.8926 35.256 35.6195 35.983 36.3464 36.7099 37.0734 37.4368 37.8003 38.1638 38.5272 38.8907 39.2541 39.6176 39.9811 40.3445 40.708 41.0715 41.4349 41.7984 42.1619 42.5253 42.8888 43.2523 43.6157 43.9792 44.3426 44.7061 45.0696 45.433 45.7965 46.16 46.5234 46.8869 47.2504 47.6138 47.9773 48.3408 48.7042 49.0677 49.4311 49.7946 50.1581 50.5215 50.885 51.2485 51.6119 51.9754 52.3389 52.7023 53.0658 53.4293 53.7927 54.1562 54.5196 54.8831 55.2466 55.61 55.9735 56.337 56.7004 57.0639 57.4274 57.7908 58.1543 58.5178 58.8812 59.2447 59.6081 59.9716 60.3351 60.6985 61.062 61.4255 61.7889 62.1524 62.5159 62.8793 63.2428 63.6063 63.9697 64.3332 64.6966 65.0601 65.4236 65.787 66.1505 66.514 66.8774 67.2409 67.6044 67.9678 68.3313 68.6948 69.0582 69.4217 69.7851 70.1486 70.5121 70.8755 71.239 71.6025 71.9659 72.3294 1.18642 1.18642 1.18642 1.18642 1.18642 1.18642 1.18642 1.18642 1.18642 1.18642 1.18642 1.18749 1.18873 1.18996 1.19119 1.19241 1.19364 1.19487 1.19611 1.19734 1.19857 1.1998 1.20103 1.20226 1.2035 1.20473 1.20596 1.2072 1.20843 1.20967 1.2109 1.21214 1.21337 1.21461 1.21585 1.21709 1.21833 1.21956 1.2208 1.22204 1.22328 1.22452 1.22576 1.227 1.22795 1.22948 1.23073 1.23197 1.23321 1.23445 1.23569 1.23695 1.23819 1.23943 1.24068 1.24192 1.24316 1.24442 1.24562 1.24691 1.24816 1.2494 1.25065 1.25191 1.25316 1.25441 1.25566 1.2569 1.25815 1.2594 1.26067 1.26192 1.26317 1.26442 1.26567 1.26692 1.26818 1.26944 1.2707 1.27195 1.2732 1.27446 1.27571 1.27698 1.27824 1.27949 1.28075 1.28201 1.28326 1.28453 1.28579 1.28705 1.28831 1.28957 1.34873 1.41155 1.47534 1.54013 1.60589 1.67264 1.74035 1.80905 1.87874 1.9494 2.02104 2.06787 2.08766 2.10753 2.12748 2.1475 2.16758 2.18773 2.20797 2.22827 2.24865 2.2691 2.28961 2.31021 2.33087 2.3516 2.37242 2.39331 2.41426 2.43561 2.45638 2.47756 2.49879 2.52012 2.5415 2.56296 2.58447 2.6061 2.62778 2.64953 2.67134 2.69324 2.71318 2.73725 2.75936 2.78153 2.8038 2.82612 2.84853 2.87099 2.89354 2.91616 2.93884 3.17066 3.30395 3.43601 3.56686 3.69649 3.82487 3.95204 4.07798 4.20269 4.33458 4.33458 4.33458 4.33458 4.33458 4.33458 4.33458 4.33458 4.33458 4.33458 4.33458 4.33458 4.33458 4.33458 4.33458 4.33458 4.33458 4.33458 4.33458 4.33458 4.33458 4.33458 4.33458 4.33458 4.33458 4.33458 4.33458 4.33458 4.33458 4.33458 4.33458 4.33458 4.33458 4.33458 4.33458 4.33458 4.33458 4.33458 4.33458 4.33458 4.33458 4.33458 4.33458 4.33458 
36.6385 67.977 76.9332 102.518 106.199 0.0948884 0.0915623 0.0630307 0.0426363 0.0162441 1.02351 1.0444 1.08333 2.82637 4.43119 4.43119 1.48751 0 0.363464 0.726929 1.09039 1.45386 1.81732 2.18079 2.54425 2.90771 3.27118 3.63464 3.99811 4.36157 4.72504 5.0885 5.45196 5.81543 6.17889 6.54236 6.90582 7.26929 7.63275 7.99622 8.35968 8.72314 9.08661 9.45007 9.81354 10.177 10.5405 10.9039 11.2674 11.6309 11.9943 12.3578 12.7213 13.0847 13.4482 13.8116 14.1751 14.5386 14.902 15.2655 15.629 15.9924 16.3559 16.7194 17.0828 17.4463 17.8098 18.1732 18.5367 18.9001 19.2636 19.6271 19.9905 20.354 20.7175 21.0809 21.4444 21.8079 22.1713 22.5348 22.8983 23.2617 23.6252 23.9886 24.3521 24.7156 25.079 25.4425 25.806 26.1694 26.5329 26.8964 27.2598 27.6233 27.9868 28.3502 28.7137 29.0771 29.4406 29.8041 30.1675 30.531 30.8945 31.2579 31.6214 31.9849 32.3483 32.7118 33.0753 33.4387 33.8022 34.1656 34.5291 34.8926 35.256 35.6195 35.983 36.3464 36.7099 37.0734 37.4368 37.8003 38.1638 38.5272 38.8907 39.2541 39.6176 39.9811 40.3445 40.708 41.0715 41.4349 41.7984 42.1619 42.5253 42.8888 43.2523 43.6157 43.9792 44.3426 44.7061 45.0696 45.433 45.7965 46.16 46.5234 46.8869 47.2504 47.6138 47.9773 48.3408 48.7042 49.0677 49.4311 49.7946 50.1581 50.5215 50.885 51.2485 51.6119 51.9754 52.3389 52.7023 53.0658 53.4293 53.7927 54.1562 54.5196 54.8831 55.2466 55.61 55.9735 56.337 56.7004 57.0639 57.4274 57.7908 58.1543 58.5178 58.8812 59.2447 59.6081 59.9716 60.3351 60.6985 61.062 61.4255 61.7889 62.1524 62.5159 62.8793 63.2428 63.6063 63.9697 64.3332 64.6966 65.0601 65.4236 65.787 66.1505 66.514 66.8774 67.2409 67.6044 67.9678 68.3313 68.6948 69.0582 69.4217 69.7851 70.1486 70.5121 70.8755 71.239 71.6025 71.9659 72.3294 1.02351 1.02351 1.02351 1.02351 1.02351 1.02351 1.02351 1.02351 1.02351 1.02351 1.02351 1.02351 1.02351 1.02351 1.02351 1.02472 1.02598 1.02723 1.02849 1.02975 1.03101 1.03226 1.03353 1.03479 1.03605 1.03731 1.03857 1.03984 1.0411 1.04236 1.04363 1.04489 1.04615 1.04742 1.04868 1.04995 1.05122 1.05248 1.05376 1.05502 1.05629 1.05756 1.05882 1.0601 1.06137 1.06263 1.06391 1.06518 1.06646 1.06772 1.069 1.07028 1.07154 1.07282 1.0741 1.07537 1.07665 1.07793 1.07921 1.08048 1.08176 1.08304 1.08432 1.08559 1.08688 1.08815 1.08962 1.08962 1.092 1.09328 1.09456 1.09585 1.09714 1.09841 1.0997 1.10099 1.10228 1.10356 1.10485 1.10614 1.10742 1.10871 1.11 1.11129 1.11257 1.11387 1.11515 1.11644 1.11774 1.11903 1.12032 1.12161 1.12291 1.12421 1.12549 1.12679 1.12809 1.12939 1.56007 2.18639 2.20208 2.21781 2.23358 2.24939 2.26525 2.28115 2.2971 2.31309 2.32914 2.34576 2.36132 2.37748 2.39369 2.40995 2.42624 2.44257 2.45896 2.47539 2.49185 2.50837 2.52493 2.54152 2.55816 2.57485 2.59158 2.60835 2.62515 2.64203 2.65893 2.67587 2.69286 2.70991 2.72698 2.7441 2.76127 2.77849 2.79572 2.81301 2.83037 2.84774 2.86516 2.943 3.0838 3.22313 3.36093 3.49727 3.6321 3.76544 3.89727 4.02763 4.15648 4.28384 4.43119 4.43119 4.43119 4.43119 4.43119 4.43119 4.43119 4.43119 4.43119 4.43119 4.43119 4.43119 4.43119 4.43119 4.43119 4.43119 4.43119 4.43119 4.43119 4.43119 4.43119 4.43119 4.43119 4.43119 4.43119 4.43119 4.43119 4.43119 4.43119 4.43119 4.43119 4.43119 4.43119 4.43119 4.43119 4.43119 4.43119 4.43119 4.43119 4.43119 4.43119 4.43119 4.43119 4.43119 4.43119 4.43119 4.43119 4.43119 
38.6056 70.9927 79.5992 105.354 107.179 0.0934848 0.090262 0.0605469 0.0408598 0.0142602 1.06808 1.08278 1.11961 2.81654 4.03009 4.54114 1.17421 0 0.363464 0.726929 1.09039 1.45386 1.81732 2.18079 2.54425 2.90771 3.27118 3.63464 3.99811 4.36157 4.72504 5.0885 5.45196 5.81543 6.17889 6.54236 6.90582 7.26929 7.63275 7.99622 8.35968 8.72314 9.08661 9.45007 9.81354 10.177 10.5405 10.9039 11.2674 11.6309 11.9943 12.3578 12.7213 13.0847 13.4482 13.8116 14.1751 14.5386 14.902 15.2655 15.629 15.9924 16.3559 16.7194 17.0828 17.4463 17.8098 18.1732 18.5367 18.9001 19.2636 19.6271 19.9905 20.354 20.7175 21.0809 21.4444 21.8079 22.1713 22.5348 22.8983 23.2617 23.6252 23.9886 24.3521 24.7156 25.079 25.4425 25.806 26.1694 26.5329 26.8964 27.2598 27.6233 27.9868 28.3502 28.7137 29.0771 29.4406 29.8041 30.1675 30.531 30.8945 31.2579 31.6214 31.9849 32.3483 32.7118 33.0753 33.4387 33.8022 34.1656 34.5291 34.8926 35.256 35.6195 35.983 36.3464 36.7099 37.0734 37.4368 37.8003 38.1638 38.5272 38.8907 39.2541 39.6176 39.9811 40.3445 40.708 41.0715 41.4349 41.7984 42.1619 42.5253 42.8888 43.2523 43.6157 43.9792 44.3426 44.7061 45.0696 45.433 45.7965 46.16 46.5234 46.8869 47.2504 47.6138 47.9773 48.3408 48.7042 49.0677 49.4311 49.7946 50.1581 50.5215 50.885 51.2485 51.6119 51.9754 52.3389 52.7023 53.0658 53.4293 53.7927 54.1562 54.5196 54.8831 55.2466 55.61 55.9735 56.337 56.7004 57.0639 57.4274 57.7908 58.1543 58.5178 58.8812 59.2447 59.6081 59.9716 60.3351 60.6985 61.062 61.4255 61.7889 62.1524 62.5159 62.8793 63.2428 63.6063 63.9697 64.3332 64.6966 65.0601 65.4236 65.787 66.1505 66.514 66.8774 67.2409 67.6044 67.9678 68.3313 68.6948 69.0582 69.4217 69.7851 70.1486 70.5121 70.8755 71.239 71.6025 71.9659 72.3294 1.06808 1.06808 1.06808 1.06808 1.06808 1.06808 1.06808 1.06808 1.06808 1.06808 1.06808 1.06808 1.06808 1.06808 1.06808 1.06808 1.06808 1.06808 1.06808 1.06891 1.07009 1.07129 1.07249 1.07368 1.07488 1.07606 1.07725 1.07845 1.07964 1.08085 1.08204 1.08324 1.08444 1.08563 1.08683 1.08803 1.08962 1.08962 1.09162 1.09283 1.09402 1.09523 1.09642 1.09763 1.09882 1.10003 1.10123 1.10244 1.10364 1.10485 1.10604 1.10726 1.10845 1.10966 1.11089 1.11207 1.11328 1.11449 1.1157 1.1169 1.11811 1.11933 1.12053 1.12175 1.12295 1.12417 1.12537 1.12659 1.1278 1.12901 1.13022 1.13144 1.13265 1.13387 1.13507 1.13629 1.13751 1.13872 1.13994 1.14115 1.14237 1.14358 1.14481 1.14603 1.14724 1.14847 1.14968 1.15091 1.15212 1.15334 1.15456 1.15578 1.15701 1.15812 1.15945 1.16068 1.1619 1.16312 1.16435 1.16557 1.16678 1.16802 1.16925 1.17047 1.32059 2.29996 2.31512 2.33029 2.34576 2.36077 2.37608 2.39142 2.4068 2.42222 2.43767 2.45317 2.4687 2.48428 2.49988 2.51554 2.53123 2.54696 2.56272 2.57853 2.59437 2.61026 2.6262 2.64216 2.65816 2.6742 2.69028 2.7064 2.72256 2.73876 2.75499 2.77127 2.78758 2.80393 2.82037 2.83675 2.85322 2.86973 2.8863 2.90288 3.12968 3.23171 3.33303 3.43366 3.53358 3.63281 3.73133 3.82916 3.92628 4.02269 4.11693 4.21342 4.30774 4.40135 4.49428 4.54114 4.54114 4.54114 4.54114 4.54114 4.54114 4.54114 4.54114 4.54114 4.54114 4.54114 4.54114 4.54114 4.54114 4.54114 4.54114 4.54114 4.54114 4.54114 4.54114 4.54114 4.54114 4.54114 4.54114 4.54114 4.54114 4.54114 4.54114 4.54114 4.54114 4.54114 4.54114 4.54114 4.54114 4.54114 4.54114 4.54114 4.54114 4.54114 4.54114 4.54114 
38.5294 72.3546 81.7168 107.554 108.709 0.0906258 0.0880875 0.0636736 0.0407693 0.0139469 1.16065 1.17431 1.20256 2.62984 3.51304 4.55862 1.09731 0 0.363464 0.726929 1.09039 1.45386 1.81732 2.18079 2.54425 2.90771 3.27118 3.63464 3.99811 4.36157 4.72504 5.0885 5.45196 5.81543 6.17889 6.54236 6.90582 7.26929 7.63275 7.99622 8.35968 8.72314 9.08661 9.45007 9.81354 10.177 10.5405 10.9039 11.2674 11.6309 11.9943 12.3578 12.7213 13.0847 13.4482 13.8116 14.1751 14.5386 14.902 15.2655 15.629 15.9924 16.3559 16.7194 17.0828 17.4463 17.8098 18.1732 18.5367 18.9001 19.2636 19.6271 19.9905 20.354 20.7175 21.0809 21.4444 21.8079 22.1713 22.5348 22.8983 23.2617 23.6252 23.9886 24.3521 24.7156 25.079 25.4425 25.806 26.1694 26.5329 26.8964 27.2598 27.6233 27.9868 28.3502 28.7137 29.0771 29.4406 29.8041 30.1675 30.531 30.8945 31.2579 31.6214 31.9849 32.3483 32.7118 33.0753 33.4387 33.8022 34.1656 34.5291 34.8926 35.256 35.6195 35.983 36.3464 36.7099 37.0734 37.4368 37.8003 38.1638 38.5272 38.8907 39.2541 39.6176 39.9811 40.3445 40.708 41.0715 41.4349 41.7984 42.1619 42.5253 42.8888 43.2523 43.6157 43.9792 44.3426 44.7061 45.0696 45.433 45.7965 46.16 46.5234 46.8869 47.2504 47.6138 47.9773 48.3408 48.7042 49.0677 49.4311 49.7946 50.1581 50.5215 50.885 51.2485 51.6119 51.9754 52.3389 52.7023 53.0658 53.4293 53.7927 54.1562 54.5196 54.8831 55.2466 55.61 55.9735 56.337 56.7004 57.0639 57.4274 57.7908 58.1543 58.5178 58.8812 59.2447 59.6081 59.9716 60.3351 60.6985 61.062 61.4255 61.7889 62.1524 62.5159 62.8793 63.2428 63.6063 63.9697 64.3332 64.6966 65.0601 65.4236 65.787 66.1505 66.514 66.8774 67.2409 67.6044 67.9678 68.3313 68.6948 69.0582 69.4217 69.7851 70.1486 70.5121 70.8755 71.239 71.6025 71.9659 72.3294 1.16065 1.16065 1.16065 1.16065 1.16065 1.16065 1.16065 1.16065 1.16065 1.16065 1.16065 1.16065 1.16065 1.16065 1.16065 1.16065 1.1609 1.16182 1.16274 1.16365 1.16456 1.16548 1.1664 1.16732 1.16823 1.16915 1.17008 1.17099 1.1719 1.17283 1.17375 1.17466 1.17558 1.17651 1.17743 1.17834 1.17926 1.18019 1.1811 1.18202 1.18295 1.18387 1.18478 1.18571 1.18664 1.18756 1.18847 1.1894 1.19033 1.19125 1.19218 1.1931 1.19402 1.19494 1.19587 1.19679 1.19772 1.19864 1.19957 1.20049 1.20143 1.20234 1.20327 1.20419 1.20512 1.20605 1.20698 1.20791 1.20883 1.20976 1.21069 1.21162 1.21255 1.21348 1.21441 1.21533 1.21627 1.21719 1.21813 1.21905 1.21998 1.22091 1.22185 1.22277 1.22371 1.22464 1.22558 1.2265 1.22795 1.22795 1.22931 1.23023 1.23117 1.2321 1.23304 1.23397 1.23491 1.23584 1.23678 1.23771 1.23865 1.23958 1.24052 1.24145 1.24239 1.24332 1.24426 1.28937 1.44011 1.59655 1.75866 1.92647 2.09996 2.16648 2.18449 2.20259 2.22071 2.2389 2.25724 2.27547 2.29384 2.31226 2.33074 2.34929 2.36788 2.38654 2.40525 2.42401 2.44285 2.46174 2.48068 2.49969 2.51875 2.53787 2.55704 2.57628 2.59557 2.61491 2.63433 2.65379 2.67332 2.6929 2.71318 2.73223 2.75198 2.7718 2.79167 2.81159 3.02509 3.1223 3.21898 3.31511 3.41069 3.50575 3.60024 3.69419 3.78762 3.88049 3.97282 4.06462 4.15586 4.24658 4.33674 4.42636 4.51543 4.55862 4.55862 4.55862 4.55862 4.55862 4.55862 4.55862 4.55862 4.55862 4.55862 4.55862 4.55862 4.55862 4.55862 4.55862 4.55862 4.55862 4.55862 4.55862 4.55862 4.55862 4.55862 4.55862 4.55862 4.55862 4.55862 4.55862 4.55862 4.55862 4.55862 4.55862 4.55862 4.55862 4.55862 4.55862 
37.6043 68.9254 78.7049 104.412 107.474 0.0914905 0.0885789 0.0674386 0.0482275 0.0216527 1.1324 1.15136 1.18635 2.44605 3.15162 4.13742 1.30052 0 0.363464 0.726929 1.09039 1.45386 1.81732 2.18079 2.54425 2.90771 3.27118 3.63464 3.99811 4.36157 4.72504 5.0885 5.45196 5.81543 6.17889 6.54236 6.90582 7.26929 7.63275 7.99622 8.35968 8.72314 9.08661 9.45007 9.81354 10.177 10.5405 10.9039 11.2674 11.6309 11.9943 12.3578 12.7213 13.0847 13.4482 13.8116 14.1751 14.5386 14.902 15.2655 15.629 15.9924 16.3559 16.7194 17.0828 17.4463 17.8098 18.1732 18.5367 18.9001 19.2636 19.6271 19.9905 20.354 20.7175 21.0809 21.4444 21.8079 22.1713 22.5348 22.8983 23.2617 23.6252 23.9886 24.3521 24.7156 25.079 25.4425 25.806 26.1694 26.5329 26.8964 27.2598 27.6233 27.9868 28.3502 28.7137 29.0771 29.4406 29.8041 30.1675 30.531 30.8945 31.2579 31.6214 31.9849 32.3483 32.7118 33.0753 33.4387 33.8022 34.1656 34.5291 34.8926 35.256 35.6195 35.983 36.3464 36.7099 37.0734 37.4368 37.8003 38.1638 38.5272 38.8907 39.2541 39.6176 39.9811 40.3445 40.708 41.0715 41.4349 41.7984 42.1619 42.5253 42.8888 43.2523 43.6157 43.9792 44.3426 44.7061 45.0696 45.433 45.7965 46.16 46.5234 46.8869 47.2504 47.6138 47.9773 48.3408 48.7042 49.0677 49.4311 49.7946 50.1581 50.5215 50.885 51.2485 51.6119 51.9754 52.3389 52.7023 53.0658 53.4293 53.7927 54.1562 54.5196 54.8831 55.2466 55.61 55.9735 56.337 56.7004 57.0639 57.4274 57.7908 58.1543 58.5178 58.8812 59.2447 59.6081 59.9716 60.3351 60.6985 61.062 61.4255 61.7889 62.1524 62.5159 62.8793 63.2428 63.6063 63.9697 64.3332 64.6966 65.0601 65.4236 65.787 66.1505 66.514 66.8774 67.2409 67.6044 67.9678 68.3313 68.6948 69.0582 69.4217 69.7851 70.1486 70.5121 70.8755 71.239 71.6025 71.9659 72.3294 1.1324 1.1324 1.1324 1.1324 1.1324 1.1324 1.1324 1.1324 1.1324 1.1324 1.1324 1.1324 1.1324 1.1324 1.13251 1.13364 1.13478 1.13591 1.13704 1.13818 1.13931 1.14045 1.14158 1.14271 1.14384 1.14498 1.14612 1.14726 1.14839 1.14953 1.15067 1.1518 1.15294 1.15408 1.15521 1.15635 1.15749 1.15863 1.15978 1.16091 1.16205 1.1632 1.16433 1.16548 1.16662 1.16776 1.16891 1.17005 1.17119 1.17233 1.17348 1.17463 1.17577 1.17691 1.17806 1.17921 1.18036 1.18151 1.18265 1.18379 1.18495 1.18609 1.18724 1.18839 1.18954 1.19069 1.19184 1.19287 1.19414 1.19529 1.19644 1.1976 1.19875 1.19989 1.20105 1.2022 1.20336 1.20452 1.20567 1.20682 1.20798 1.20914 1.21029 1.21144 1.2126 1.21376 1.21492 1.21607 1.21723 1.21839 1.21955 1.22071 1.22186 1.22303 1.22419 1.22535 1.22651 1.22795 1.2533 1.32926 1.40672 1.48568 1.56614 1.64811 1.73157 1.81652 1.90298 1.99969 2.01431 2.02829 2.0423 2.05634 2.07043 2.0842 2.0987 2.1129 2.12696 2.1414 2.15571 2.17005 2.18443 2.19884 2.21329 2.22778 2.2423 2.25724 2.27147 2.28611 2.30078 2.31548 2.33023 2.34576 2.35984 2.37468 2.38958 2.40451 2.41948 2.43449 2.44953 2.4646 2.47971 2.49487 2.51006 2.52529 2.54053 2.55583 2.57117 2.58654 2.60196 2.6174 2.79087 2.90928 3.02658 3.14275 3.25779 3.37406 3.4845 3.59618 3.70673 3.81617 3.92436 4.03164 4.13742 4.13742 4.13742 4.13742 4.13742 4.13742 4.13742 4.13742 4.13742 4.13742 4.13742 4.13742 4.13742 4.13742 4.13742 4.13742 4.13742 4.13742 4.13742 4.13742 4.13742 4.13742 4.13742 4.13742 4.13742 4.13742 4.13742 4.13742 4.13742 4.13742 4.13742 4.13742 4.13742 4.13742 4.13742 4.13742 4.13742 4.13742 
38.4829 68.3365 79.8381 103.761 106.884 0.0913415 0.0875875 0.0616418 0.0430761 0.0171918 1.13725 1.15965 1.20766 2.75196 4.04981 4.37907 0.822177 0 0.363464 0.726929 1.09039 1.45386 1.81732 2.18079 2.54425 2.90771 3.27118 3.63464 3.99811 4.36157 4.72504 5.0885 5.45196 5.81543 6.17889 6.54236 6.90582 7.26929 7.63275 7.99622 8.35968 8.72314 9.08661 9.45007 9.81354 10.177 10.5405 10.9039 11.2674 11.6309 11.9943 12.3578 12.7213 13.0847 13.4482 13.8116 14.1751 14.5386 14.902 15.2655 15.629 15.9924 16.3559 16.7194 17.0828 17.4463 17.8098 18.1732 18.5367 18.9001 19.2636 19.6271 19.9905 20.354 20.7175 21.0809 21.4444 21.8079 22.1713 22.5348 22.8983 23.2617 23.6252 23.9886 24.3521 24.7156 25.079 25.4425 25.806 26.1694 26.5329 26.8964 27.2598 27.6233 27.9868 28.3502 28.7137 29.0771 29.4406 29.8041 30.1675 30.531 30.8945 31.2579 31.6214 31.9849 32.3483 32.7118 33.0753 33.4387 33.8022 34.1656 34.5291 34.8926 35.256 35.6195 35.983 36.3464 36.7099 37.0734 37.4368 37.8003 38.1638 38.5272 38.8907 39.2541 39.6176 39.9811 40.3445 40.708 41.0715 41.4349 41.7984 42.1619 42.5253 42.8888 43.2523 43.6157 43.9792 44.3426 44.7061 45.0696 45.433 45.7965 46.16 46.5234 46.8869 47.2504 47.6138 47.9773 48.3408 48.7042 49.0677 49.4311 49.7946 50.1581 50.5215 50.885 51.2485 51.6119 51.9754 52.3389 52.7023 53.0658 53.4293 53.7927 54.1562 54.5196 54.8831 55.2466 55.61 55.9735 56.337 56.7004 57.0639 57.4274 57.7908 58.1543 58.5178 58.8812 59.2447 59.6081 59.9716 60.3351 60.6985 61.062 61.4255 61.7889 62.1524 62.5159 62.8793 63.2428 63.6063 63.9697 64.3332 64.6966 65.0601 65.4236 65.787 66.1505 66.514 66.8774 67.2409 67.6044 67.9678 68.3313 68.6948 69.0582 69.4217 69.7851 70.1486 70.5121 70.8755 71.239 71.6025 71.9659 72.3294 1.13725 1.13725 1.13725 1.13725 1.13725 1.13725 1.13725 1.13725 1.13725 1.13725 1.13725 1.13725 1.13725 1.13725 1.13725 1.13725 1.13725 1.1385 1.14005 1.1416 1.14315 1.1447 1.14625 1.14781 1.14936 1.15091 1.15246 1.15402 1.15558 1.15713 1.1587 1.16025 1.1618 1.16337 1.16493 1.16648 1.16804 1.16961 1.17117 1.17274 1.17431 1.17587 1.17743 1.179 1.18057 1.18213 1.1837 1.18527 1.18684 1.18841 1.18998 1.19155 1.19312 1.19469 1.19627 1.19784 1.19942 1.20099 1.20257 1.20415 1.20573 1.20731 1.20889 1.21046 1.21204 1.21363 1.2152 1.21678 1.21837 1.21995 1.22153 1.22312 1.22471 1.2263 1.22795 1.22947 1.23106 1.23265 1.23423 1.23582 1.23742 1.23901 1.24061 1.2422 1.24379 1.24539 1.24698 1.24857 1.25017 1.25177 1.25337 1.25496 1.25656 1.25817 1.25976 1.26136 1.32815 1.41614 1.50607 1.59791 1.6917 1.78741 1.88506 1.98464 2.08614 2.18958 2.24597 2.26126 2.2766 2.29199 2.30741 2.32289 2.33839 2.35393 2.36952 2.38516 2.40082 2.41653 2.43228 2.44806 2.4639 2.47976 2.49568 2.51163 2.52762 2.54366 2.55973 2.57585 2.592 2.6082 2.62443 2.64072 2.65703 2.67338 2.68979 2.70622 2.72271 2.73922 2.75578 2.77238 2.78902 2.80571 2.82243 2.8392 2.85599 3.07285 3.19803 3.32199 3.44479 3.56638 3.68679 3.80601 3.92403 4.04088 4.15652 4.37907 4.37907 4.37907 4.37907 4.37907 4.37907 4.37907 4.37907 4.37907 4.37907 4.37907 4.37907 4.37907 4.37907 4.37907 4.37907 4.37907 4.37907 4.37907 4.37907 4.37907 4.37907 4.37907 4.37907 4.37907 4.37907 4.37907 4.37907 4.37907 4.37907 4.37907 4.37907 4.37907 4.37907 4.37907 4.37907 4.37907 4.37907 4.37907 4.37907 4.37907 4.37907 4.37907 4.37907 4.37907 
37.7726 67.6217 80.8584 104.329 108.378 0.089316 0.085301 0.0660331 0.039135 0.00599922 1.20389 1.23455 1.28714 2.75899 4.85726 5.0117 1.00218 0 0.363464 0.726929 1.09039 1.45386 1.81732 2.18079 2.54425 2.90771 3.27118 3.63464 3.99811 4.36157 4.72504 5.0885 5.45196 5.81543 6.17889 6.54236 6.90582 7.26929 7.63275 7.99622 8.35968 8.72314 9.08661 9.45007 9.81354 10.177 10.5405 10.9039 11.2674 11.6309 11.9943 12.3578 12.7213 13.0847 13.4482 13.8116 14.1751 14.5386 14.902 15.2655 15.629 15.9924 16.3559 16.7194 17.0828 17.4463 17.8098 18.1732 18.5367 18.9001 19.2636 19.6271 19.9905 20.354 20.7175 21.0809 21.4444 21.8079 22.1713 22.5348 22.8983 23.2617 23.6252 23.9886 24.3521 24.7156 25.079 25.4425 25.806 26.1694 26.5329 26.8964 27.2598 27.6233 27.9868 28.3502 28.7137 29.0771 29.4406 29.8041 30.1675 30.531 30.8945 31.2579 31.6214 31.9849 32.3483 32.7118 33.0753 33.4387 33.8022 34.1656 34.5291 34.8926 35.256 35.6195 35.983 36.3464 36.7099 37.0734 37.4368 37.8003 38.1638 38.5272 38.8907 39.2541 39.6176 39.9811 40.3445 40.708 41.0715 41.4349 41.7984 42.1619 42.5253 42.8888 43.2523 43.6157 43.9792 44.3426 44.7061 45.0696 45.433 45.7965 46.16 46.5234 46.8869 47.2504 47.6138 47.9773 48.3408 48.7042 49.0677 49.4311 49.7946 50.1581 50.5215 50.885 51.2485 51.6119 51.9754 52.3389 52.7023 53.0658 53.4293 53.7927 54.1562 54.5196 54.8831 55.2466 55.61 55.9735 56.337 56.7004 57.0639 57.4274 57.7908 58.1543 58.5178 58.8812 59.2447 59.6081 59.9716 60.3351 60.6985 61.062 61.4255 61.7889 62.1524 62.5159 62.8793 63.2428 63.6063 63.9697 64.3332 64.6966 65.0601 65.4236 65.787 66.1505 66.514 66.8774 67.2409 67.6044 67.9678 68.3313 68.6948 69.0582 69.4217 69.7851 70.1486 70.5121 70.8755 71.239 71.6025 71.9659 72.3294 1.20389 1.20389 1.20389 1.20389 1.20389 1.20389 1.20389 1.20389 1.20389 1.20389 1.20389 1.20389 1.20389 1.20462 1.20632 1.20801 1.20971 1.2114 1.2131 1.21479 1.21649 1.21819 1.21989 1.22159 1.22329 1.22499 1.22669 1.22795 1.23009 1.2318 1.2335 1.23521 1.23691 1.23862 1.24033 1.24204 1.24374 1.24546 1.24716 1.24888 1.25059 1.2523 1.25402 1.25573 1.25745 1.25917 1.26088 1.2626 1.26432 1.26605 1.26776 1.26948 1.27121 1.27292 1.27465 1.27638 1.2781 1.27983 1.28156 1.28328 1.28501 1.28674 1.28847 1.2902 1.29194 1.29367 1.2954 1.29713 1.29912 1.3006 1.30233 1.30407 1.30581 1.30755 1.30928 1.31103 1.31277 1.31451 1.31625 1.31799 1.31974 1.32148 1.32322 1.32497 1.32672 1.32846 1.33022 1.33196 1.33371 1.33546 1.33722 1.33897 1.35984 1.39245 1.42533 1.45848 1.49189 1.52556 1.5595 1.59371 1.62818 1.6629 1.6979 1.73317 1.76869 1.80449 1.84054 1.87686 1.91345 1.9503 1.98741 2.02479 2.0611 2.08668 2.11239 2.13822 2.16417 2.19024 2.21643 2.24273 2.26917 2.29572 2.3224 2.34918 2.3761 2.40314 2.43029 2.45757 2.48498 2.51249 2.54014 2.5679 2.59577 2.62378 2.6519 2.68014 2.70851 2.737 2.7656 2.90618 3.05218 3.19705 3.34081 3.48343 3.62487 3.76523 3.90444 4.04252 4.17946 4.31529 4.44996 4.58351 4.71592 4.8472 5.0117 5.0117 5.0117 5.0117 5.0117 5.0117 5.0117 5.0117 5.0117 5.0117 5.0117 5.0117 5.0117 5.0117 5.0117 5.0117 5.0117 5.0117 5.0117 5.0117 5.0117 5.0117 5.0117 5.0117 5.0117 5.0117 5.0117 5.0117 5.0117 5.0117 5.0117 5.0117 5.0117 5.0117 5.0117 5.0117 5.0117 5.0117 5.0117 5.0117 5.0117 5.0117 5.0117 5.0117 5.0117 5.0117 
36.6173 64.9893 79.2702 102.581 108.499 0.0932338 0.0894875 0.0695343 0.0469653 0.00830832 1.0761 1.10503 1.15479 2.47813 4.48367 4.8781 0.566181 0 0.363464 0.726929 1.09039 1.45386 1.81732 2.18079 2.54425 2.90771 3.27118 3.63464 3.99811 4.36157 4.72504 5.0885 5.45196 5.81543 6.17889 6.54236 6.90582 7.26929 7.63275 7.99622 8.35968 8.72314 9.08661 9.45007 9.81354 10.177 10.5405 10.9039 11.2674 11.6309 11.9943 12.3578 12.7213 13.0847 13.4482 13.8116 14.1751 14.5386 14.902 15.2655 15.629 15.9924 16.3559 16.7194 17.0828 17.4463 17.8098 18.1732 18.5367 18.9001 19.2636 19.6271 19.9905 20.354 20.7175 21.0809 21.4444 21.8079 22.1713 22.5348 22.8983 23.2617 23.6252 23.9886 24.3521 24.7156 25.079 25.4425 25.806 26.1694 26.5329 26.8964 27.2598 27.6233 27.9868 28.3502 28.7137 29.0771 29.4406 29.8041 30.1675 30.531 30.8945 31.2579 31.6214 31.9849 32.3483 32.7118 33.0753 33.4387 33.8022 34.1656 34.5291 34.8926 35.256 35.6195 35.983 36.3464 36.7099 37.0734 37.4368 37.8003 38.1638 38.5272 38.8907 39.2541 39.6176 39.9811 40.3445 40.708 41.0715 41.4349 41.7984 42.1619 42.5253 42.8888 43.2523 43.6157 43.9792 44.3426 44.7061 45.0696 45.433 45.7965 46.16 46.5234 46.8869 47.2504 47.6138 47.9773 48.3408 48.7042 49.0677 49.4311 49.7946 50.1581 50.5215 50.885 51.2485 51.6119 51.9754 52.3389 52.7023 53.0658 53.4293 53.7927 54.1562 54.5196 54.8831 55.2466 55.61 55.9735 56.337 56.7004 57.0639 57.4274 57.7908 58.1543 58.5178 58.8812 59.2447 59.6081 59.9716 60.3351 60.6985 61.062 61.4255 61.7889 62.1524 62.5159 62.8793 63.2428 63.6063 63.9697 64.3332 64.6966 65.0601 65.4236 65.787 66.1505 66.514 66.8774 67.2409 67.6044 67.9678 68.3313 68.6948 69.0582 69.4217 69.7851 70.1486 70.5121 70.8755 71.239 71.6025 71.9659 72.3294 1.0761 1.0761 1.0761 1.0761 1.0761 1.0761 1.0761 1.0761 1.0761 1.0761 1.0761 1.0761 1.0761 1.07671 1.07831 1.07991 1.08152 1.08312 1.08472 1.08633 1.08794 1.08962 1.09115 1.09276 1.09436 1.09598 1.09758 1.0992 1.1008 1.10243 1.10404 1.10565 1.10727 1.10887 1.11049 1.11211 1.11373 1.11535 1.11696 1.11858 1.12021 1.12183 1.12345 1.12508 1.1267 1.12832 1.12995 1.13157 1.13319 1.13483 1.13645 1.13808 1.13971 1.14135 1.14298 1.1446 1.14624 1.14787 1.14949 1.15114 1.15278 1.15442 1.15605 1.15769 1.15933 1.16096 1.1626 1.16425 1.16589 1.16753 1.16918 1.17082 1.17246 1.17411 1.17576 1.1774 1.17905 1.1807 1.18235 1.184 1.18565 1.1873 1.18895 1.1906 1.19226 1.19391 1.19556 1.19724 1.21013 1.23932 1.26875 1.29839 1.32828 1.35839 1.38874 1.41931 1.45012 1.48114 1.51239 1.54388 1.57561 1.60755 1.63973 1.67213 1.70477 1.73764 1.77072 1.80405 1.8376 1.87138 1.90539 1.93089 1.95037 1.96995 1.99969 1.99969 2.02908 2.04895 2.06888 2.08889 2.10897 2.12912 2.14936 2.17005 2.19004 2.21049 2.23102 2.25162 2.27228 2.29304 2.31385 2.33475 2.35571 2.37677 2.39788 2.41906 2.44033 2.46166 2.48308 2.50455 2.5268 2.6478 2.80958 2.9696 3.12785 3.28434 3.43907 3.59204 3.74324 3.89268 4.04035 4.18625 4.33042 4.47281 4.61343 4.75229 4.8781 4.8781 4.8781 4.8781 4.8781 4.8781 4.8781 4.8781 4.8781 4.8781 4.8781 4.8781 4.8781 4.8781 4.8781 4.8781 4.8781 4.8781 4.8781 4.8781 4.8781 4.8781 4.8781 4.8781 4.8781 4.8781 4.8781 4.8781 4.8781 4.8781 4.8781 4.8781 4.8781 4.8781 4.8781 4.8781 4.8781 4.8781 4.8781 4.8781 4.8781 4.8781 4.8781 4.8781 
35.849 63.1333 78.8449 102.566 109.84 0.0909733 0.087677 0.073656 0.0461458 0.0152318 1.14928 1.18217 1.22795 2.41589 3.85212 4.48714 0.650875 0 0.363464 0.726929 1.09039 1.45386 1.81732 2.18079 2.54425 2.90771 3.27118 3.63464 3.99811 4.36157 4.72504 5.0885 5.45196 5.81543 6.17889 6.54236 6.90582 7.26929 7.63275 7.99622 8.35968 8.72314 9.08661 9.45007 9.81354 10.177 10.5405 10.9039 11.2674 11.6309 11.9943 12.3578 12.7213 13.0847 13.4482 13.8116 14.1751 14.5386 14.902 15.2655 15.629 15.9924 16.3559 16.7194 17.0828 17.4463 17.8098 18.1732 18.5367 18.9001 19.2636 19.6271 19.9905 20.354 20.7175 21.0809 21.4444 21.8079 22.1713 22.5348 22.8983 23.2617 23.6252 23.9886 24.3521 24.7156 25.079 25.4425 25.806 26.1694 26.5329 26.8964 27.2598 27.6233 27.9868 28.3502 28.7137 29.0771 29.4406 29.8041 30.1675 30.531 30.8945 31.2579 31.6214 31.9849 32.3483 32.7118 33.0753 33.4387 33.8022 34.1656 34.5291 34.8926 35.256 35.6195 35.983 36.3464 36.7099 37.0734 37.4368 37.8003 38.1638 38.5272 38.8907 39.2541 39.6176 39.9811 40.3445 40.708 41.0715 41.4349 41.7984 42.1619 42.5253 42.8888 43.2523 43.6157 43.9792 44.3426 44.7061 45.0696 45.433 45.7965 46.16 46.5234 46.8869 47.2504 47.6138 47.9773 48.3408 48.7042 49.0677 49.4311 49.7946 50.1581 50.5215 50.885 51.2485 51.6119 51.9754 52.3389 52.7023 53.0658 53.4293 53.7927 54.1562 54.5196 54.8831 55.2466 55.61 55.9735 56.337 56.7004 57.0639 57.4274 57.7908 58.1543 58.5178 58.8812 59.2447 59.6081 59.9716 60.3351 60.6985 61.062 61.4255 61.7889 62.1524 62.5159 62.8793 63.2428 63.6063 63.9697 64.3332 64.6966 65.0601 65.4236 65.787 66.1505 66.514 66.8774 67.2409 67.6044 67.9678 68.3313 68.6948 69.0582 69.4217 69.7851 70.1486 70.5121 70.8755 71.239 71.6025 71.9659 72.3294 1.14928 1.14928 1.14928 1.14928 1.14928 1.14928 1.14928 1.14928 1.14928 1.1498 1.1513 1.1528 1.15428 1.15578 1.15726 1.15876 1.16026 1.16175 1.16325 1.16474 1.16624 1.16774 1.16924 1.17074 1.17223 1.17374 1.17524 1.17674 1.17824 1.17974 1.18125 1.18274 1.18425 1.18576 1.18726 1.18877 1.19028 1.19179 1.19329 1.1948 1.19632 1.19782 1.19933 1.20085 1.20235 1.20387 1.20538 1.2069 1.2084 1.20992 1.21144 1.21296 1.21448 1.21599 1.21751 1.21903 1.22055 1.22207 1.22358 1.22511 1.22664 1.22795 1.22968 1.2312 1.23273 1.23426 1.23578 1.2373 1.23883 1.24036 1.24189 1.24341 1.24494 1.24647 1.24801 1.24954 1.25107 1.25261 1.25413 1.25567 1.2572 1.25889 1.27384 1.28887 1.30394 1.31907 1.33426 1.34951 1.36482 1.38019 1.39561 1.4111 1.42665 1.44224 1.45791 1.47363 1.48941 1.50525 1.52063 1.5371 1.55312 1.56919 1.58533 1.60151 1.61776 1.63408 1.65044 1.66687 1.68336 1.6999 1.71651 1.73317 1.74989 1.76943 1.79404 1.81878 1.84364 1.86862 1.89373 1.91897 1.94433 1.96981 1.99969 2.02116 2.04702 2.07301 2.09912 2.12536 2.15172 2.17821 2.20483 2.23157 2.25844 2.28543 2.31255 2.33979 2.36716 2.39465 2.42227 2.45001 2.47788 2.50587 2.53399 2.56223 2.5906 2.61932 2.64772 2.67646 2.70533 2.73433 2.85412 3.19016 3.51391 3.82661 4.13339 4.48714 4.48714 4.48714 4.48714 4.48714 4.48714 4.48714 4.48714 4.48714 4.48714 4.48714 4.48714 4.48714 4.48714 4.48714 4.48714 4.48714 4.48714 4.48714 4.48714 4.48714 4.48714 4.48714 4.48714 4.48714 4.48714 4.48714 4.48714 4.48714 4.48714 4.48714 4.48714 4.48714 4.48714 4.48714 4.48714 4.48714 4.48714 4.48714 4.48714 4.48714 4.48714 4.48714 4.48714 4.48714 
35.4236 63.4372 77.9913 101.038 107.655 0.0913115 0.0875874 0.0777752 0.0483087 0.02287 1.13823 1.17595 1.22708 2.322 4.0725 4.0725 0.576266 0 0.363464 0.726929 1.09039 1.45386 1.81732 2.18079 2.54425 2.90771 3.27118 3.63464 3.99811 4.36157 4.72504 5.0885 5.45196 5.81543 6.17889 6.54236 6.90582 7.26929 7.63275 7.99622 8.35968 8.72314 9.08661 9.45007 9.81354 10.177 10.5405 10.9039 11.2674 11.6309 11.9943 12.3578 12.7213 13.0847 13.4482 13.8116 14.1751 14.5386 14.902 15.2655 15.629 15.9924 16.3559 16.7194 17.0828 17.4463 17.8098 18.1732 18.5367 18.9001 19.2636 19.6271 19.9905 20.354 20.7175 21.0809 21.4444 21.8079 22.1713 22.5348 22.8983 23.2617 23.6252 23.9886 24.3521 24.7156 25.079 25.4425 25.806 26.1694 26.5329 26.8964 27.2598 27.6233 27.9868 28.3502 28.7137 29.0771 29.4406 29.8041 30.1675 30.531 30.8945 31.2579 31.6214 31.9849 32.3483 32.7118 33.0753 33.4387 33.8022 34.1656 34.5291 34.8926 35.256 35.6195 35.983 36.3464 36.7099 37.0734 37.4368 37.8003 38.1638 38.5272 38.8907 39.2541 39.6176 39.9811 40.3445 40.708 41.0715 41.4349 41.7984 42.1619 42.5253 42.8888 43.2523 43.6157 43.9792 44.3426 44.7061 45.0696 45.433 45.7965 46.16 46.5234 46.8869 47.2504 47.6138 47.9773 48.3408 48.7042 49.0677 49.4311 49.7946 50.1581 50.5215 50.885 51.2485 51.6119 51.9754 52.3389 52.7023 53.0658 53.4293 53.7927 54.1562 54.5196 54.8831 55.2466 55.61 55.9735 56.337 56.7004 57.0639 57.4274 57.7908 58.1543 58.5178 58.8812 59.2447 59.6081 59.9716 60.3351 60.6985 61.062 61.4255 61.7889 62.1524 62.5159 62.8793 63.2428 63.6063 63.9697 64.3332 64.6966 65.0601 65.4236 65.787 66.1505 66.514 66.8774 67.2409 67.6044 67.9678 68.3313 68.6948 69.0582 69.4217 69.7851 70.1486 70.5121 70.8755 71.239 71.6025 71.9659 72.3294 1.13823 1.13823 1.13823 1.13823 1.13823 1.13823 1.13823 1.13823 1.13863 1.14027 1.14192 1.14357 1.14521 1.14685 1.1485 1.15015 1.15179 1.15344 1.15509 1.15674 1.15812 1.16004 1.1617 1.16335 1.16499 1.16665 1.1683 1.16995 1.17161 1.17327 1.17492 1.17659 1.17824 1.1799 1.18157 1.18322 1.18489 1.18655 1.18821 1.18988 1.19154 1.1932 1.19488 1.19654 1.19822 1.19988 1.20155 1.20322 1.20489 1.20657 1.20824 1.20991 1.21158 1.21326 1.21493 1.21662 1.21829 1.21997 1.22165 1.22332 1.225 1.22669 1.22795 1.23005 1.23173 1.23342 1.23511 1.23678 1.23848 1.24017 1.24185 1.24354 1.24523 1.24691 1.2486 1.2503 1.25199 1.25369 1.25538 1.25707 1.25877 1.26046 1.26432 1.27471 1.28511 1.29555 1.30601 1.31651 1.32703 1.33758 1.34816 1.35877 1.37162 1.38006 1.39075 1.40147 1.41222 1.423 1.4338 1.44463 1.4555 1.46638 1.4773 1.48825 1.49923 1.51022 1.52063 1.53232 1.5434 1.55452 1.56566 1.57684 1.58803 1.59927 1.61554 1.64332 1.67127 1.69939 1.72768 1.75614 1.78477 1.81358 1.84256 1.8717 1.90102 1.93049 1.96015 1.99969 2.01998 2.05015 2.08049 2.111 2.14168 2.17251 2.20353 2.23473 2.26609 2.29762 2.32933 2.3612 2.39325 2.42544 2.45783 2.49039 2.52311 2.55601 2.58908 2.62232 2.65573 2.68931 2.72304 3.23316 3.71417 4.0725 4.0725 4.0725 4.0725 4.0725 4.0725 4.0725 4.0725 4.0725 4.0725 4.0725 4.0725 4.0725 4.0725 4.0725 4.0725 4.0725 4.0725 4.0725 4.0725 4.0725 4.0725 4.0725 4.0725 4.0725 4.0725 4.0725 4.0725 4.0725 4.0725 4.0725 4.0725 4.0725 4.0725 4.0725 4.0725 4.0725 4.0725 4.0725 4.0725 4.0725 4.0725 4.0725 4.0725 4.0725 4.0725 4.0725 
34.5428 64.1674 79.6622 101.021 107.532 0.0935727 0.0890863 0.0789237 0.0458907 0.018491 1.06526 1.10867 1.16621 2.32761 4.30808 4.30808 0.555246 0 0.363464 0.726929 1.09039 1.45386 1.81732 2.18079 2.54425 2.90771 3.27118 3.63464 3.99811 4.36157 4.72504 5.0885 5.45196 5.81543 6.17889 6.54236 6.90582 7.26929 7.63275 7.99622 8.35968 8.72314 9.08661 9.45007 9.81354 10.177 10.5405 10.9039 11.2674 11.6309 11.9943 12.3578 12.7213 13.0847 13.4482 13.8116 14.1751 14.5386 14.902 15.2655 15.629 15.9924 16.3559 16.7194 17.0828 17.4463 17.8098 18.1732 18.5367 18.9001 19.2636 19.6271 19.9905 20.354 20.7175 21.0809 21.4444 21.8079 22.1713 22.5348 22.8983 23.2617 23.6252 23.9886 24.3521 24.7156 25.079 25.4425 25.806 26.1694 26.5329 26.8964 27.2598 27.6233 27.9868 28.3502 28.7137 29.0771 29.4406 29.8041 30.1675 30.531 30.8945 31.2579 31.6214 31.9849 32.3483 32.7118 33.0753 33.4387 33.8022 34.1656 34.5291 34.8926 35.256 35.6195 35.983 36.3464 36.7099 37.0734 37.4368 37.8003 38.1638 38.5272 38.8907 39.2541 39.6176 39.9811 40.3445 40.708 41.0715 41.4349 41.7984 42.1619 42.5253 42.8888 43.2523 43.6157 43.9792 44.3426 44.7061 45.0696 45.433 45.7965 46.16 46.5234 46.8869 47.2504 47.6138 47.9773 48.3408 48.7042 49.0677 49.4311 49.7946 50.1581 50.5215 50.885 51.2485 51.6119 51.9754 52.3389 52.7023 53.0658 53.4293 53.7927 54.1562 54.5196 54.8831 55.2466 55.61 55.9735 56.337 56.7004 57.0639 57.4274 57.7908 58.1543 58.5178 58.8812 59.2447 59.6081 59.9716 60.3351 60.6985 61.062 61.4255 61.7889 62.1524 62.5159 62.8793 63.2428 63.6063 63.9697 64.3332 64.6966 65.0601 65.4236 65.787 66.1505 66.514 66.8774 67.2409 67.6044 67.9678 68.3313 68.6948 69.0582 69.4217 69.7851 70.1486 70.5121 70.8755 71.239 71.6025 71.9659 72.3294 1.06526 1.06526 1.06526 1.06526 1.06526 1.06526 1.06526 1.06526 1.06675 1.06859 1.07044 1.07228 1.07413 1.07597 1.07782 1.07967 1.08152 1.08337 1.08522 1.08707 1.08962 1.08962 1.09264 1.0945 1.09635 1.09821 1.10007 1.10193 1.10378 1.10565 1.10751 1.10937 1.11124 1.11311 1.11497 1.11684 1.11871 1.12058 1.12246 1.12433 1.1262 1.12808 1.12995 1.13183 1.13371 1.13559 1.13747 1.13935 1.14123 1.14311 1.145 1.14688 1.14877 1.15065 1.15254 1.15442 1.1563 1.15812 1.16009 1.16198 1.16387 1.16577 1.16766 1.16956 1.17146 1.17336 1.17526 1.17716 1.17906 1.18096 1.18287 1.18477 1.18668 1.18858 1.19049 1.1924 1.19431 1.19622 1.19813 1.20004 1.20196 1.20387 1.20579 1.20771 1.20961 1.21156 1.22145 1.23136 1.2413 1.25127 1.26126 1.27129 1.28134 1.2914 1.30151 1.31163 1.32179 1.33196 1.34217 1.3524 1.36266 1.37162 1.38326 1.3936 1.40395 1.41435 1.42477 1.4352 1.44546 1.45617 1.46669 1.47725 1.48782 1.49842 1.50905 1.5197 1.53039 1.54109 1.55183 1.56259 1.59423 1.63273 1.67158 1.71074 1.75023 1.79007 1.83022 1.8707 1.91152 1.95266 1.99969 2.03595 2.07808 2.12053 2.16334 2.20646 2.24991 2.2937 2.33781 2.38226 2.42703 2.47214 2.51758 2.56333 2.60942 2.65585 2.7026 3.05012 3.4 3.74 4.07014 4.30808 4.30808 4.30808 4.30808 4.30808 4.30808 4.30808 4.30808 4.30808 4.30808 4.30808 4.30808 4.30808 4.30808 4.30808 4.30808 4.30808 4.30808 4.30808 4.30808 4.30808 4.30808 4.30808 4.30808 4.30808 4.30808 4.30808 4.30808 4.30808 4.30808 4.30808 4.30808 4.30808 4.30808 4.30808 4.30808 4.30808 4.30808 4.30808 4.30808 4.30808 4.30808 4.30808 4.30808 4.30808 4.30808 4.30808 4.30808 4.30808 
34.8976 64.6469 80.148 101.444 106.49 0.0970874 0.0932339 0.0813933 0.0468623 0.0181501 0.954897 0.984596 1.03166 2.1406 4.32665 4.32665 2.10462 0 0.363464 0.726929 1.09039 1.45386 1.81732 2.18079 2.54425 2.90771 3.27118 3.63464 3.99811 4.36157 4.72504 5.0885 5.45196 5.81543 6.17889 6.54236 6.90582 7.26929 7.63275 7.99622 8.35968 8.72314 9.08661 9.45007 9.81354 10.177 10.5405 10.9039 11.2674 11.6309 11.9943 12.3578 12.7213 13.0847 13.4482 13.8116 14.1751 14.5386 14.902 15.2655 15.629 15.9924 16.3559 16.7194 17.0828 17.4463 17.8098 18.1732 18.5367 18.9001 19.2636 19.6271 19.9905 20.354 20.7175 21.0809 21.4444 21.8079 22.1713 22.5348 22.8983 23.2617 23.6252 23.9886 24.3521 24.7156 25.079 25.4425 25.806 26.1694 26.5329 26.8964 27.2598 27.6233 27.9868 28.3502 28.7137 29.0771 29.4406 29.8041 30.1675 30.531 30.8945 31.2579 31.6214 31.9849 32.3483 32.7118 33.0753 33.4387 33.8022 34.1656 34.5291 34.8926 35.256 35.6195 35.983 36.3464 36.7099 37.0734 37.4368 37.8003 38.1638 38.5272 38.8907 39.2541 39.6176 39.9811 40.3445 40.708 41.0715 41.4349 41.7984 42.1619 42.5253 42.8888 43.2523 43.6157 43.9792 44.3426 44.7061 45.0696 45.433 45.7965 46.16 46.5234 46.8869 47.2504 47.6138 47.9773 48.3408 48.7042 49.0677 49.4311 49.7946 50.1581 50.5215 50.885 51.2485 51.6119 51.9754 52.3389 52.7023 53.0658 53.4293 53.7927 54.1562 54.5196 54.8831 55.2466 55.61 55.9735 56.337 56.7004 57.0639 57.4274 57.7908 58.1543 58.5178 58.8812 59.2447 59.6081 59.9716 60.3351 60.6985 61.062 61.4255 61.7889 62.1524 62.5159 62.8793 63.2428 63.6063 63.9697 64.3332 64.6966 65.0601 65.4236 65.787 66.1505 66.514 66.8774 67.2409 67.6044 67.9678 68.3313 68.6948 69.0582 69.4217 69.7851 70.1486 70.5121 70.8755 71.239 71.6025 71.9659 72.3294 0.954897 0.954897 0.954897 0.954897 0.954897 0.954897 0.954897 0.954897 0.954897 0.954897 0.954897 0.954897 0.956635 0.957824 0.959329 0.960849 0.962365 0.963876 0.965396 0.966916 0.968435 0.969955 0.971476 0.972966 0.974514 0.976038 0.977562 0.97908 0.980606 0.982132 0.983658 0.985186 0.986715 0.988237 0.989767 0.991298 0.992822 0.994355 0.995887 0.99742 0.998954 1.00049 1.00202 1.00355 1.00509 1.00662 1.00816 1.0097 1.01124 1.01278 1.01432 1.01586 1.0174 1.01894 1.02048 1.02203 1.02357 1.02512 1.02667 1.02821 1.02976 1.03131 1.03286 1.03441 1.03595 1.0375 1.03913 1.04061 1.04216 1.04372 1.04527 1.04682 1.04839 1.04993 1.05149 1.05305 1.05461 1.05617 1.05773 1.05929 1.06085 1.06242 1.06399 1.06554 1.0671 1.06867 1.07024 1.07181 1.07337 1.07494 1.07911 1.08962 1.10228 1.11392 1.12561 1.13733 1.14909 1.16088 1.17273 1.18461 1.19652 1.20847 1.22046 1.2325 1.24457 1.25668 1.26883 1.28101 1.29324 1.30552 1.31782 1.33016 1.34255 1.35497 1.36743 1.37993 1.39248 1.40504 1.41766 1.43032 1.44301 1.45575 1.46852 1.49216 1.53335 1.57492 1.6169 1.65928 1.70204 1.7452 1.78875 1.8327 1.87704 1.92179 1.96693 2.01246 2.05838 2.1047 2.15142 2.19853 2.24604 2.29394 2.34223 2.39093 2.61567 2.82062 3.0234 3.224 3.42246 3.61872 3.81281 4.00474 4.19447 4.32665 4.32665 4.32665 4.32665 4.32665 4.32665 4.32665 4.32665 4.32665 4.32665 4.32665 4.32665 4.32665 4.32665 4.32665 4.32665 4.32665 4.32665 4.32665 4.32665 4.32665 4.32665 4.32665 4.32665 4.32665 4.32665 4.32665 4.32665 4.32665 4.32665 4.32665 4.32665 4.32665 4.32665 4.32665 4.32665 4.32665 4.32665 4.32665 4.32665 4.32665 4.32665 4.32665 4.32665 4.32665 4.32665 4.32665 
36.306 67.1633 81.3084 100.741 105.806 0.090739 0.0868214 0.0824922 0.0507993 0.0200785 1.15694 1.18997 1.23888 1.91448 4.05866 4.22202 0.524052 0 0.363464 0.726929 1.09039 1.45386 1.81732 2.18079 2.54425 2.90771 3.27118 3.63464 3.99811 4.36157 4.72504 5.0885 5.45196 5.81543 6.17889 6.54236 6.90582 7.26929 7.63275 7.99622 8.35968 8.72314 9.08661 9.45007 9.81354 10.177 10.5405 10.9039 11.2674 11.6309 11.9943 12.3578 12.7213 13.0847 13.4482 13.8116 14.1751 14.5386 14.902 15.2655 15.629 15.9924 16.3559 16.7194 17.0828 17.4463 17.8098 18.1732 18.5367 18.9001 19.2636 19.6271 19.9905 20.354 20.7175 21.0809 21.4444 21.8079 22.1713 22.5348 22.8983 23.2617 23.6252 23.9886 24.3521 24.7156 25.079 25.4425 25.806 26.1694 26.5329 26.8964 27.2598 27.6233 27.9868 28.3502 28.7137 29.0771 29.4406 29.8041 30.1675 30.531 30.8945 31.2579 31.6214 31.9849 32.3483 32.7118 33.0753 33.4387 33.8022 34.1656 34.5291 34.8926 35.256 35.6195 35.983 36.3464 36.7099 37.0734 37.4368 37.8003 38.1638 38.5272 38.8907 39.2541 39.6176 39.9811 40.3445 40.708 41.0715 41.4349 41.7984 42.1619 42.5253 42.8888 43.2523 43.6157 43.9792 44.3426 44.7061 45.0696 45.433 45.7965 46.16 46.5234 46.8869 47.2504 47.6138 47.9773 48.3408 48.7042 49.0677 49.4311 49.7946 50.1581 50.5215 50.885 51.2485 51.6119 51.9754 52.3389 52.7023 53.0658 53.4293 53.7927 54.1562 54.5196 54.8831 55.2466 55.61 55.9735 56.337 56.7004 57.0639 57.4274 57.7908 58.1543 58.5178 58.8812 59.2447 59.6081 59.9716 60.3351 60.6985 61.062 61.4255 61.7889 62.1524 62.5159 62.8793 63.2428 63.6063 63.9697 64.3332 64.6966 65.0601 65.4236 65.787 66.1505 66.514 66.8774 67.2409 67.6044 67.9678 68.3313 68.6948 69.0582 69.4217 69.7851 70.1486 70.5121 70.8755 71.239 71.6025 71.9659 72.3294 1.15694 1.15694 1.15694 1.15694 1.15694 1.15694 1.15694 1.15694 1.15694 1.15694 1.15741 1.15898 1.16055 1.16213 1.1637 1.16528 1.16685 1.16844 1.17001 1.17159 1.17317 1.17475 1.17633 1.17791 1.17949 1.18107 1.18266 1.18424 1.18583 1.18741 1.18899 1.19059 1.19218 1.19376 1.19535 1.19694 1.19853 1.20012 1.20171 1.2033 1.20489 1.20649 1.20809 1.20968 1.21128 1.21287 1.21447 1.21607 1.21766 1.21927 1.22086 1.22246 1.22407 1.22567 1.22727 1.22887 1.23048 1.23208 1.23369 1.23529 1.2369 1.23851 1.24011 1.24172 1.24333 1.24495 1.24655 1.24817 1.24978 1.2514 1.25301 1.25462 1.25624 1.25785 1.25947 1.26108 1.26271 1.26432 1.26595 1.26756 1.26918 1.27081 1.27243 1.27405 1.27567 1.27729 1.27892 1.28055 1.28217 1.28379 1.28543 1.28706 1.29028 1.29444 1.29861 1.30278 1.30696 1.31114 1.31534 1.31952 1.32371 1.32791 1.33212 1.33633 1.34054 1.34477 1.34899 1.35321 1.35745 1.36168 1.36592 1.37162 1.37442 1.37867 1.38293 1.38719 1.39146 1.39573 1.4 1.40429 1.40857 1.41286 1.41715 1.42145 1.42576 1.43007 1.43438 1.44918 1.49041 1.53205 1.5741 1.61647 1.65939 1.70264 1.74631 1.79036 1.83466 1.8797 1.92497 1.97066 2.01673 2.06322 2.11011 2.21554 2.40648 2.59562 2.78301 2.96863 3.15248 3.33458 3.51491 3.69345 3.87025 4.04527 4.22202 4.22202 4.22202 4.22202 4.22202 4.22202 4.22202 4.22202 4.22202 4.22202 4.22202 4.22202 4.22202 4.22202 4.22202 4.22202 4.22202 4.22202 4.22202 4.22202 4.22202 4.22202 4.22202 4.22202 4.22202 4.22202 4.22202 4.22202 4.22202 4.22202 4.22202 4.22202 4.22202 4.22202 4.22202 4.22202 4.22202 4.22202 4.22202 4.22202 4.22202 4.22202 4.22202 4.22202 4.22202 4.22202 
37.3688 68.3789 81.2442 99.8952 106.674 0.0920581 0.0883598 0.0883181 0.0494892 0.0222871 1.11397 1.13865 1.18382 1.69605 4.10353 4.10353 0.581075 0 0.363464 0.726929 1.09039 1.45386 1.81732 2.18079 2.54425 2.90771 3.27118 3.63464 3.99811 4.36157 4.72504 5.0885 5.45196 5.81543 6.17889 6.54236 6.90582 7.26929 7.63275 7.99622 8.35968 8.72314 9.08661 9.45007 9.81354 10.177 10.5405 10.9039 11.2674 11.6309 11.9943 12.3578 12.7213 13.0847 13.4482 13.8116 14.1751 14.5386 14.902 15.2655 15.629 15.9924 16.3559 16.7194 17.0828 17.4463 17.8098 18.1732 18.5367 18.9001 19.2636 19.6271 19.9905 20.354 20.7175 21.0809 21.4444 21.8079 22.1713 22.5348 22.8983 23.2617 23.6252 23.9886 24.3521 24.7156 25.079 25.4425 25.806 26.1694 26.5329 26.8964 27.2598 27.6233 27.9868 28.3502 28.7137 29.0771 29.4406 29.8041 30.1675 30.531 30.8945 31.2579 31.6214 31.9849 32.3483 32.7118 33.0753 33.4387 33.8022 34.1656 34.5291 34.8926 35.256 35.6195 35.983 36.3464 36.7099 37.0734 37.4368 37.8003 38.1638 38.5272 38.8907 39.2541 39.6176 39.9811 40.3445 40.708 41.0715 41.4349 41.7984 42.1619 42.5253 42.8888 43.2523 43.6157 43.9792 44.3426 44.7061 45.0696 45.433 45.7965 46.16 46.5234 46.8869 47.2504 47.6138 47.9773 48.3408 48.7042 49.0677 49.4311 49.7946 50.1581 50.5215 50.885 51.2485 51.6119 51.9754 52.3389 52.7023 53.0658 53.4293 53.7927 54.1562 54.5196 54.8831 55.2466 55.61 55.9735 56.337 56.7004 57.0639 57.4274 57.7908 58.1543 58.5178 58.8812 59.2447 59.6081 59.9716 60.3351 60.6985 61.062 61.4255 61.7889 62.1524 62.5159 62.8793 63.2428 63.6063 63.9697 64.3332 64.6966 65.0601 65.4236 65.787 66.1505 66.514 66.8774 67.2409 67.6044 67.9678 68.3313 68.6948 69.0582 69.4217 69.7851 70.1486 70.5121 70.8755 71.239 71.6025 71.9659 72.3294 1.11397 1.11397 1.11397 1.11397 1.11397 1.11397 1.11397 1.11397 1.11397 1.11397 1.11397 1.11397 1.11397 1.11397 1.11438 1.11583 1.11729 1.11875 1.12021 1.12167 1.12312 1.12458 1.12604 1.1275 1.12897 1.13043 1.13189 1.13336 1.13482 1.13628 1.13775 1.13921 1.14068 1.14216 1.14362 1.14509 1.14656 1.14803 1.14949 1.15097 1.15244 1.15391 1.15539 1.15686 1.15812 1.1598 1.16128 1.16275 1.16423 1.16571 1.16718 1.16866 1.17014 1.17162 1.1731 1.17458 1.17606 1.17754 1.17903 1.18051 1.182 1.18348 1.18496 1.18644 1.18793 1.18941 1.1909 1.1924 1.19389 1.19537 1.19686 1.19835 1.19985 1.20133 1.20283 1.20432 1.20582 1.20731 1.2088 1.21037 1.21179 1.21328 1.21478 1.21628 1.21778 1.21928 1.22078 1.22228 1.22378 1.22528 1.22678 1.22795 1.22979 1.23129 1.2328 1.2343 1.23579 1.23582 1.23586 1.2359 1.23594 1.23598 1.23602 1.23606 1.2361 1.23613 1.23618 1.23622 1.23626 1.2363 1.23634 1.23637 1.23641 1.23645 1.23649 1.23653 1.23658 1.23661 1.23665 1.23669 1.23673 1.23678 1.23678 1.23685 1.23689 1.23693 1.23696 1.237 1.23705 1.23709 1.23713 1.23717 1.28159 1.35052 1.42067 1.49204 1.56463 1.63844 1.71347 1.78971 1.86717 1.94585 2.02576 2.10688 2.18921 2.27278 2.35755 2.44354 2.97401 3.41849 3.84762 4.10353 4.10353 4.10353 4.10353 4.10353 4.10353 4.10353 4.10353 4.10353 4.10353 4.10353 4.10353 4.10353 4.10353 4.10353 4.10353 4.10353 4.10353 4.10353 4.10353 4.10353 4.10353 4.10353 4.10353 4.10353 4.10353 4.10353 4.10353 4.10353 4.10353 4.10353 4.10353 4.10353 4.10353 4.10353 4.10353 4.10353 4.10353 4.10353 4.10353 4.10353 4.10353 4.10353 4.10353 4.10353 4.10353 4.10353 4.10353 4.10353 
36.9927 66.9571 81.0361 98.5037 106.968 0.0919215 0.0875203 0.0819055 0.0450681 0.014331 1.11839 1.15123 1.20762 2.46531 4.53719 4.53719 0.387647 0 0.363464 0.726929 1.09039 1.45386 1.81732 2.18079 2.54425 2.90771 3.27118 3.63464 3.99811 4.36157 4.72504 5.0885 5.45196 5.81543 6.17889 6.54236 6.90582 7.26929 7.63275 7.99622 8.35968 8.72314 9.08661 9.45007 9.81354 10.177 10.5405 10.9039 11.2674 11.6309 11.9943 12.3578 12.7213 13.0847 13.4482 13.8116 14.1751 14.5386 14.902 15.2655 15.629 15.9924 16.3559 16.7194 17.0828 17.4463 17.8098 18.1732 18.5367 18.9001 19.2636 19.6271 19.9905 20.354 20.7175 21.0809 21.4444 21.8079 22.1713 22.5348 22.8983 23.2617 23.6252 23.9886 24.3521 24.7156 25.079 25.4425 25.806 26.1694 26.5329 26.8964 27.2598 27.6233 27.9868 28.3502 28.7137 29.0771 29.4406 29.8041 30.1675 30.531 30.8945 31.2579 31.6214 31.9849 32.3483 32.7118 33.0753 33.4387 33.8022 34.1656 34.5291 34.8926 35.256 35.6195 35.983 36.3464 36.7099 37.0734 37.4368 37.8003 38.1638 38.5272 38.8907 39.2541 39.6176 39.9811 40.3445 40.708 41.0715 41.4349 41.7984 42.1619 42.5253 42.8888 43.2523 43.6157 43.9792 44.3426 44.7061 45.0696 45.433 45.7965 46.16 46.5234 46.8869 47.2504 47.6138 47.9773 48.3408 48.7042 49.0677 49.4311 49.7946 50.1581 50.5215 50.885 51.2485 51.6119 51.9754 52.3389 52.7023 53.0658 53.4293 53.7927 54.1562 54.5196 54.8831 55.2466 55.61 55.9735 56.337 56.7004 57.0639 57.4274 57.7908 58.1543 58.5178 58.8812 59.2447 59.6081 59.9716 60.3351 60.6985 61.062 61.4255 61.7889 62.1524 62.5159 62.8793 63.2428 63.6063 63.9697 64.3332 64.6966 65.0601 65.4236 65.787 66.1505 66.514 66.8774 67.2409 67.6044 67.9678 68.3313 68.6948 69.0582 69.4217 69.7851 70.1486 70.5121 70.8755 71.239 71.6025 71.9659 72.3294 1.11839 1.11839 1.11839 1.11839 1.11839 1.11839 1.11839 1.11839 1.11839 1.11839 1.11839 1.11839 1.11839 1.11917 1.12098 1.12279 1.12461 1.12643 1.12824 1.13006 1.13187 1.13369 1.13551 1.13733 1.13915 1.14097 1.1428 1.14462 1.14645 1.14827 1.1501 1.15193 1.15375 1.15558 1.15741 1.15925 1.16107 1.16291 1.16474 1.16658 1.16842 1.17025 1.17208 1.17393 1.17577 1.1776 1.17945 1.18129 1.18314 1.18498 1.18683 1.18867 1.19052 1.19237 1.19421 1.19607 1.19792 1.19977 1.20161 1.20348 1.20533 1.20718 1.20905 1.2109 1.21276 1.21462 1.21648 1.21834 1.2202 1.22206 1.22393 1.2258 1.22795 1.22953 1.2314 1.23327 1.23513 1.237 1.23887 1.24075 1.24262 1.24449 1.24637 1.24825 1.25013 1.252 1.25388 1.25576 1.25764 1.25953 1.2614 1.26337 1.26745 1.27302 1.27859 1.28417 1.28977 1.29536 1.30097 1.30658 1.3122 1.31783 1.32347 1.32912 1.33477 1.34043 1.3461 1.35178 1.35747 1.36316 1.36887 1.37457 1.3803 1.38603 1.39176 1.39751 1.40326 1.40901 1.41479 1.42057 1.42634 1.43214 1.43795 1.44375 1.44957 1.45539 1.49677 1.57203 1.64859 1.72647 1.80565 1.88613 1.96792 2.05102 2.13543 2.22113 2.30815 2.39647 2.48611 2.57704 2.66929 2.76283 3.60843 4.43151 4.53719 4.53719 4.53719 4.53719 4.53719 4.53719 4.53719 4.53719 4.53719 4.53719 4.53719 4.53719 4.53719 4.53719 4.53719 4.53719 4.53719 4.53719 4.53719 4.53719 4.53719 4.53719 4.53719 4.53719 4.53719 4.53719 4.53719 4.53719 4.53719 4.53719 4.53719 4.53719 4.53719 4.53719 4.53719 4.53719 4.53719 4.53719 4.53719 4.53719 4.53719 4.53719 4.53719 4.53719 4.53719 4.53719 4.53719 4.53719 4.53719 4.53719 4.53719 4.53719 4.53719 4.53719 4.53719 4.53719 
35.8448 68.1087 83.6718 100.372 107.596 0.0891804 0.0852752 0.0719366 0.0393197 0.0146317 1.2084 1.24419 1.29139 2.77758 4.52047 4.52047 1.09137 0 0.363464 0.726929 1.09039 1.45386 1.81732 2.18079 2.54425 2.90771 3.27118 3.63464 3.99811 4.36157 4.72504 5.0885 5.45196 5.81543 6.17889 6.54236 6.90582 7.26929 7.63275 7.99622 8.35968 8.72314 9.08661 9.45007 9.81354 10.177 10.5405 10.9039 11.2674 11.6309 11.9943 12.3578 12.7213 13.0847 13.4482 13.8116 14.1751 14.5386 14.902 15.2655 15.629 15.9924 16.3559 16.7194 17.0828 17.4463 17.8098 18.1732 18.5367 18.9001 19.2636 19.6271 19.9905 20.354 20.7175 21.0809 21.4444 21.8079 22.1713 22.5348 22.8983 23.2617 23.6252 23.9886 24.3521 24.7156 25.079 25.4425 25.806 26.1694 26.5329 26.8964 27.2598 27.6233 27.9868 28.3502 28.7137 29.0771 29.4406 29.8041 30.1675 30.531 30.8945 31.2579 31.6214 31.9849 32.3483 32.7118 33.0753 33.4387 33.8022 34.1656 34.5291 34.8926 35.256 35.6195 35.983 36.3464 36.7099 37.0734 37.4368 37.8003 38.1638 38.5272 38.8907 39.2541 39.6176 39.9811 40.3445 40.708 41.0715 41.4349 41.7984 42.1619 42.5253 42.8888 43.2523 43.6157 43.9792 44.3426 44.7061 45.0696 45.433 45.7965 46.16 46.5234 46.8869 47.2504 47.6138 47.9773 48.3408 48.7042 49.0677 49.4311 49.7946 50.1581 50.5215 50.885 51.2485 51.6119 51.9754 52.3389 52.7023 53.0658 53.4293 53.7927 54.1562 54.5196 54.8831 55.2466 55.61 55.9735 56.337 56.7004 57.0639 57.4274 57.7908 58.1543 58.5178 58.8812 59.2447 59.6081 59.9716 60.3351 60.6985 61.062 61.4255 61.7889 62.1524 62.5159 62.8793 63.2428 63.6063 63.9697 64.3332 64.6966 65.0601 65.4236 65.787 66.1505 66.514 66.8774 67.2409 67.6044 67.9678 68.3313 68.6948 69.0582 69.4217 69.7851 70.1486 70.5121 70.8755 71.239 71.6025 71.9659 72.3294 1.2084 1.2084 1.2084 1.2084 1.2084 1.2084 1.2084 1.2084 1.20969 1.21121 1.21272 1.21424 1.21577 1.21729 1.21881 1.22033 1.22185 1.22338 1.2249 1.22643 1.22795 1.22948 1.23101 1.23253 1.23406 1.23558 1.23711 1.23865 1.24018 1.24171 1.24325 1.24478 1.24631 1.24783 1.24937 1.2509 1.25244 1.25398 1.25552 1.25706 1.2586 1.26013 1.26167 1.26321 1.26475 1.26629 1.26782 1.26937 1.27092 1.27246 1.27401 1.27554 1.27709 1.27864 1.28019 1.28174 1.28328 1.28483 1.28638 1.28793 1.28949 1.29104 1.29258 1.29413 1.29569 1.29725 1.2988 1.30035 1.3019 1.30347 1.30502 1.30658 1.30811 1.30969 1.31125 1.31282 1.31438 1.31593 1.31749 1.31906 1.32062 1.32218 1.32375 1.32532 1.32688 1.32845 1.33002 1.33159 1.33314 1.33472 1.33629 1.33786 1.33943 1.34492 1.3594 1.37162 1.38851 1.40313 1.41782 1.43256 1.44736 1.4622 1.4771 1.49204 1.50705 1.5221 1.53721 1.55238 1.56759 1.58285 1.59816 1.61354 1.62897 1.64445 1.65997 1.67498 1.69119 1.70688 1.72261 1.73841 1.75415 1.77015 1.78611 1.80212 1.81817 1.85905 1.92579 1.99969 2.06194 2.13132 2.2016 2.27274 2.34576 2.4177 2.49149 2.56618 2.64174 2.71819 2.79552 2.87372 2.9528 3.03279 3.11363 3.19537 4.52047 4.52047 4.52047 4.52047 4.52047 4.52047 4.52047 4.52047 4.52047 4.52047 4.52047 4.52047 4.52047 4.52047 4.52047 4.52047 4.52047 4.52047 4.52047 4.52047 4.52047 4.52047 4.52047 4.52047 4.52047 4.52047 4.52047 4.52047 4.52047 4.52047 4.52047 4.52047 4.52047 4.52047 4.52047 4.52047 4.52047 4.52047 4.52047 4.52047 4.52047 4.52047 4.52047 4.52047 4.52047 4.52047 4.52047 4.52047 4.52047 4.52047 4.52047 4.52047 4.52047 4.52047 4.52047 4.52047 
35.9359 69.1988 82.6682 100.553 107.606 0.095203 0.0918709 0.0834225 0.0501138 0.0216521 1.01361 1.03521 1.07178 1.77111 4.13744 4.13744 1.36727 0 0.363464 0.726929 1.09039 1.45386 1.81732 2.18079 2.54425 2.90771 3.27118 3.63464 3.99811 4.36157 4.72504 5.0885 5.45196 5.81543 6.17889 6.54236 6.90582 7.26929 7.63275 7.99622 8.35968 8.72314 9.08661 9.45007 9.81354 10.177 10.5405 10.9039 11.2674 11.6309 11.9943 12.3578 12.7213 13.0847 13.4482 13.8116 14.1751 14.5386 14.902 15.2655 15.629 15.9924 16.3559 16.7194 17.0828 17.4463 17.8098 18.1732 18.5367 18.9001 19.2636 19.6271 19.9905 20.354 20.7175 21.0809 21.4444 21.8079 22.1713 22.5348 22.8983 23.2617 23.6252 23.9886 24.3521 24.7156 25.079 25.4425 25.806 26.1694 26.5329 26.8964 27.2598 27.6233 27.9868 28.3502 28.7137 29.0771 29.4406 29.8041 30.1675 30.531 30.8945 31.2579 31.6214 31.9849 32.3483 32.7118 33.0753 33.4387 33.8022 34.1656 34.5291 34.8926 35.256 35.6195 35.983 36.3464 36.7099 37.0734 37.4368 37.8003 38.1638 38.5272 38.8907 39.2541 39.6176 39.9811 40.3445 40.708 41.0715 41.4349 41.7984 42.1619 42.5253 42.8888 43.2523 43.6157 43.9792 44.3426 44.7061 45.0696 45.433 45.7965 46.16 46.5234 46.8869 47.2504 47.6138 47.9773 48.3408 48.7042 49.0677 49.4311 49.7946 50.1581 50.5215 50.885 51.2485 51.6119 51.9754 52.3389 52.7023 53.0658 53.4293 53.7927 54.1562 54.5196 54.8831 55.2466 55.61 55.9735 56.337 56.7004 57.0639 57.4274 57.7908 58.1543 58.5178 58.8812 59.2447 59.6081 59.9716 60.3351 60.6985 61.062 61.4255 61.7889 62.1524 62.5159 62.8793 63.2428 63.6063 63.9697 64.3332 64.6966 65.0601 65.4236 65.787 66.1505 66.514 66.8774 67.2409 67.6044 67.9678 68.3313 68.6948 69.0582 69.4217 69.7851 70.1486 70.5121 70.8755 71.239 71.6025 71.9659 72.3294 1.01361 1.01361 1.01361 1.01361 1.01361 1.01361 1.01361 1.01361 1.01361 1.01361 1.01361 1.01361 1.01361 1.01435 1.01553 1.01672 1.0179 1.01908 1.02026 1.02144 1.02246 1.02381 1.02499 1.02617 1.02737 1.02855 1.02974 1.03092 1.03211 1.03329 1.03448 1.03566 1.03686 1.03805 1.03924 1.04043 1.04161 1.04281 1.04399 1.04518 1.04637 1.04758 1.04877 1.04996 1.05115 1.05234 1.05354 1.05473 1.05588 1.05712 1.05832 1.05952 1.06071 1.06191 1.0631 1.06428 1.0655 1.0667 1.06791 1.06911 1.0703 1.0715 1.07271 1.0739 1.0751 1.0763 1.0775 1.07872 1.07992 1.08116 1.08232 1.08353 1.08473 1.08594 1.08714 1.08835 1.08962 1.08962 1.09198 1.09318 1.09439 1.0956 1.09681 1.09801 1.09924 1.10044 1.10165 1.10286 1.10407 1.10529 1.1065 1.10771 1.10892 1.11015 1.11136 1.11257 1.11379 1.115 1.11622 1.11744 1.11865 1.11986 1.12789 1.13704 1.14621 1.15539 1.16461 1.17384 1.1831 1.19239 1.20169 1.21102 1.22037 1.22976 1.23916 1.24857 1.25803 1.26751 1.277 1.28652 1.29606 1.30563 1.31522 1.32483 1.33447 1.34413 1.35382 1.36353 1.37162 1.38302 1.3928 1.40261 1.44669 1.50123 1.55649 1.61245 1.66911 1.72649 1.78457 1.84335 1.90284 1.96304 2.02394 2.08555 2.14787 2.21088 2.27461 2.33905 2.40419 2.47004 2.9556 3.37139 3.77333 4.13744 4.13744 4.13744 4.13744 4.13744 4.13744 4.13744 4.13744 4.13744 4.13744 4.13744 4.13744 4.13744 4.13744 4.13744 4.13744 4.13744 4.13744 4.13744 4.13744 4.13744 4.13744 4.13744 4.13744 4.13744 4.13744 4.13744 4.13744 4.13744 4.13744 4.13744 4.13744 4.13744 4.13744 4.13744 4.13744 4.13744 4.13744 4.13744 4.13744 4.13744 4.13744 4.13744 4.13744 4.13744 4.13744 4.13744 
35.33 69.9548 84.4419 100.979 107.539 0.0936577 0.0901515 0.0767565 0.0459362 0.0167767 1.06255 1.08831 1.12586 2.06999 4.40186 4.40186 0.617935 0 0.363464 0.726929 1.09039 1.45386 1.81732 2.18079 2.54425 2.90771 3.27118 3.63464 3.99811 4.36157 4.72504 5.0885 5.45196 5.81543 6.17889 6.54236 6.90582 7.26929 7.63275 7.99622 8.35968 8.72314 9.08661 9.45007 9.81354 10.177 10.5405 10.9039 11.2674 11.6309 11.9943 12.3578 12.7213 13.0847 13.4482 13.8116 14.1751 14.5386 14.902 15.2655 15.629 15.9924 16.3559 16.7194 17.0828 17.4463 17.8098 18.1732 18.5367 18.9001 19.2636 19.6271 19.9905 20.354 20.7175 21.0809 21.4444 21.8079 22.1713 22.5348 22.8983 23.2617 23.6252 23.9886 24.3521 24.7156 25.079 25.4425 25.806 26.1694 26.5329 26.8964 27.2598 27.6233 27.9868 28.3502 28.7137 29.0771 29.4406 29.8041 30.1675 30.531 30.8945 31.2579 31.6214 31.9849 32.3483 32.7118 33.0753 33.4387 33.8022 34.1656 34.5291 34.8926 35.256 35.6195 35.983 36.3464 36.7099 37.0734 37.4368 37.8003 38.1638 38.5272 38.8907 39.2541 39.6176 39.9811 40.3445 40.708 41.0715 41.4349 41.7984 42.1619 42.5253 42.8888 43.2523 43.6157 43.9792 44.3426 44.7061 45.0696 45.433 45.7965 46.16 46.5234 46.8869 47.2504 47.6138 47.9773 48.3408 48.7042 49.0677 49.4311 49.7946 50.1581 50.5215 50.885 51.2485 51.6119 51.9754 52.3389 52.7023 53.0658 53.4293 53.7927 54.1562 54.5196 54.8831 55.2466 55.61 55.9735 56.337 56.7004 57.0639 57.4274 57.7908 58.1543 58.5178 58.8812 59.2447 59.6081 59.9716 60.3351 60.6985 61.062 61.4255 61.7889 62.1524 62.5159 62.8793 63.2428 63.6063 63.9697 64.3332 64.6966 65.0601 65.4236 65.787 66.1505 66.514 66.8774 67.2409 67.6044 67.9678 68.3313 68.6948 69.0582 69.4217 69.7851 70.1486 70.5121 70.8755 71.239 71.6025 71.9659 72.3294 1.06255 1.06255 1.06255 1.06255 1.06255 1.06255 1.06255 1.06255 1.06255 1.06255 1.06324 1.06446 1.06567 1.06688 1.06809 1.0693 1.07051 1.07174 1.07295 1.07416 1.07538 1.07659 1.07781 1.07903 1.08024 1.08147 1.08268 1.0839 1.08512 1.08634 1.08755 1.08962 1.08962 1.09122 1.09244 1.09366 1.09488 1.09611 1.09733 1.09856 1.09978 1.101 1.10223 1.10345 1.10467 1.1059 1.10713 1.10836 1.10959 1.11081 1.11204 1.11326 1.1145 1.11572 1.11696 1.11819 1.11943 1.12065 1.12188 1.12311 1.12434 1.12558 1.12682 1.12805 1.12928 1.13051 1.13175 1.13298 1.13422 1.13546 1.13669 1.13794 1.13917 1.14041 1.14164 1.14289 1.14412 1.14537 1.14661 1.14785 1.14909 1.15033 1.15157 1.15281 1.15406 1.1553 1.15655 1.15779 1.15903 1.16028 1.16152 1.16278 1.16402 1.16527 1.16651 1.16776 1.169 1.17025 1.17151 1.17275 1.17401 1.17526 1.17935 1.1947 1.21014 1.22565 1.24122 1.25685 1.27254 1.28831 1.30413 1.32002 1.33597 1.352 1.36809 1.38423 1.40045 1.41672 1.43307 1.44948 1.46596 1.4825 1.49909 1.51577 1.53249 1.5493 1.56617 1.5831 1.60008 1.61714 1.63427 1.66731 1.72475 1.78291 1.84176 1.90134 1.96161 2.02259 2.0842 2.14669 2.20981 2.27362 2.33814 2.40339 2.46932 2.63085 2.95849 3.27979 3.59475 3.90338 4.20567 4.40186 4.40186 4.40186 4.40186 4.40186 4.40186 4.40186 4.40186 4.40186 4.40186 4.40186 4.40186 4.40186 4.40186 4.40186 4.40186 4.40186 4.40186 4.40186 4.40186 4.40186 4.40186 4.40186 4.40186 4.40186 4.40186 4.40186 4.40186 4.40186 4.40186 4.40186 4.40186 4.40186 4.40186 4.40186 4.40186 4.40186 4.40186 4.40186 4.40186 4.40186 4.40186 4.40186 4.40186 4.40186 4.40186 4.40186 4.40186 4.40186 
33.0079 68.3537 82.6425 100.222 105.706 0.0916876 0.0881187 0.0716996 0.0447821 0.0205229 1.12599 1.16207 1.20032 2.52315 4.19805 4.19805 0.619927 0 0.363464 0.726929 1.09039 1.45386 1.81732 2.18079 2.54425 2.90771 3.27118 3.63464 3.99811 4.36157 4.72504 5.0885 5.45196 5.81543 6.17889 6.54236 6.90582 7.26929 7.63275 7.99622 8.35968 8.72314 9.08661 9.45007 9.81354 10.177 10.5405 10.9039 11.2674 11.6309 11.9943 12.3578 12.7213 13.0847 13.4482 13.8116 14.1751 14.5386 14.902 15.2655 15.629 15.9924 16.3559 16.7194 17.0828 17.4463 17.8098 18.1732 18.5367 18.9001 19.2636 19.6271 19.9905 20.354 20.7175 21.0809 21.4444 21.8079 22.1713 22.5348 22.8983 23.2617 23.6252 23.9886 24.3521 24.7156 25.079 25.4425 25.806 26.1694 26.5329 26.8964 27.2598 27.6233 27.9868 28.3502 28.7137 29.0771 29.4406 29.8041 30.1675 30.531 30.8945 31.2579 31.6214 31.9849 32.3483 32.7118 33.0753 33.4387 33.8022 34.1656 34.5291 34.8926 35.256 35.6195 35.983 36.3464 36.7099 37.0734 37.4368 37.8003 38.1638 38.5272 38.8907 39.2541 39.6176 39.9811 40.3445 40.708 41.0715 41.4349 41.7984 42.1619 42.5253 42.8888 43.2523 43.6157 43.9792 44.3426 44.7061 45.0696 45.433 45.7965 46.16 46.5234 46.8869 47.2504 47.6138 47.9773 48.3408 48.7042 49.0677 49.4311 49.7946 50.1581 50.5215 50.885 51.2485 51.6119 51.9754 52.3389 52.7023 53.0658 53.4293 53.7927 54.1562 54.5196 54.8831 55.2466 55.61 55.9735 56.337 56.7004 57.0639 57.4274 57.7908 58.1543 58.5178 58.8812 59.2447 59.6081 59.9716 60.3351 60.6985 61.062 61.4255 61.7889 62.1524 62.5159 62.8793 63.2428 63.6063 63.9697 64.3332 64.6966 65.0601 65.4236 65.787 66.1505 66.514 66.8774 67.2409 67.6044 67.9678 68.3313 68.6948 69.0582 69.4217 69.7851 70.1486 70.5121 70.8755 71.239 71.6025 71.9659 72.3294 1.12599 1.12599 1.12671 1.12794 1.12917 1.1304 1.13163 1.13286 1.1341 1.13533 1.13657 1.13779 1.13902 1.14026 1.1415 1.14273 1.14397 1.14521 1.14645 1.14767 1.14891 1.15015 1.1514 1.15263 1.15388 1.15512 1.15635 1.15759 1.15883 1.16007 1.16132 1.16256 1.1638 1.16504 1.16628 1.16753 1.16877 1.17002 1.17126 1.17252 1.17376 1.175 1.17626 1.1775 1.17875 1.18 1.18125 1.1825 1.18374 1.18499 1.18624 1.18749 1.18875 1.18999 1.19125 1.1925 1.19375 1.19501 1.19626 1.19752 1.19877 1.20003 1.20127 1.20253 1.2038 1.20505 1.20631 1.20757 1.20883 1.21008 1.21134 1.2126 1.21386 1.21512 1.21638 1.21764 1.2189 1.22016 1.22143 1.22269 1.22396 1.22522 1.22649 1.22795 1.22901 1.23028 1.23154 1.23281 1.23408 1.23535 1.23661 1.23788 1.23915 1.24041 1.24169 1.24296 1.24995 1.27144 1.29304 1.31477 1.33663 1.35861 1.38071 1.40293 1.42527 1.44774 1.47032 1.49303 1.51585 1.5388 1.56188 1.58507 1.60839 1.63182 1.65539 1.67906 1.70287 1.7268 1.75085 1.77502 1.79931 1.82372 1.85618 1.89614 1.9364 1.97698 2.01788 2.0591 2.10064 2.1425 2.18466 2.22716 2.26996 2.31309 2.35654 2.40029 2.44438 2.48878 2.53349 2.57853 2.62388 2.66955 2.71318 2.76185 3.14857 3.44726 3.73893 4.02366 4.19805 4.19805 4.19805 4.19805 4.19805 4.19805 4.19805 4.19805 4.19805 4.19805 4.19805 4.19805 4.19805 4.19805 4.19805 4.19805 4.19805 4.19805 4.19805 4.19805 4.19805 4.19805 4.19805 4.19805 4.19805 4.19805 4.19805 4.19805 4.19805 4.19805 4.19805 4.19805 4.19805 4.19805 4.19805 4.19805 4.19805 4.19805 4.19805 4.19805 4.19805 4.19805 4.19805 4.19805 4.19805 4.19805 4.19805 4.19805 4.19805 4.19805 4.19805 4.19805 
33.9977 67.7264 81.4062 100.2 106.451 0.0948963 0.0909832 0.0770449 0.0430102 0.0193665 1.02326 1.05626 1.09912 2.51908 4.26052 4.26052 1.19128 0 0.363464 0.726929 1.09039 1.45386 1.81732 2.18079 2.54425 2.90771 3.27118 3.63464 3.99811 4.36157 4.72504 5.0885 5.45196 5.81543 6.17889 6.54236 6.90582 7.26929 7.63275 7.99622 8.35968 8.72314 9.08661 9.45007 9.81354 10.177 10.5405 10.9039 11.2674 11.6309 11.9943 12.3578 12.7213 13.0847 13.4482 13.8116 14.1751 14.5386 14.902 15.2655 15.629 15.9924 16.3559 16.7194 17.0828 17.4463 17.8098 18.1732 18.5367 18.9001 19.2636 19.6271 19.9905 20.354 20.7175 21.0809 21.4444 21.8079 22.1713 22.5348 22.8983 23.2617 23.6252 23.9886 24.3521 24.7156 25.079 25.4425 25.806 26.1694 26.5329 26.8964 27.2598 27.6233 27.9868 28.3502 28.7137 29.0771 29.4406 29.8041 30.1675 30.531 30.8945 31.2579 31.6214 31.9849 32.3483 32.7118 33.0753 33.4387 33.8022 34.1656 34.5291 34.8926 35.256 35.6195 35.983 36.3464 36.7099 37.0734 37.4368 37.8003 38.1638 38.5272 38.8907 39.2541 39.6176 39.9811 40.3445 40.708 41.0715 41.4349 41.7984 42.1619 42.5253 42.8888 43.2523 43.6157 43.9792 44.3426 44.7061 45.0696 45.433 45.7965 46.16 46.5234 46.8869 47.2504 47.6138 47.9773 48.3408 48.7042 49.0677 49.4311 49.7946 50.1581 50.5215 50.885 51.2485 51.6119 51.9754 52.3389 52.7023 53.0658 53.4293 53.7927 54.1562 54.5196 54.8831 55.2466 55.61 55.9735 56.337 56.7004 57.0639 57.4274 57.7908 58.1543 58.5178 58.8812 59.2447 59.6081 59.9716 60.3351 60.6985 61.062 61.4255 61.7889 62.1524 62.5159 62.8793 63.2428 63.6063 63.9697 64.3332 64.6966 65.0601 65.4236 65.787 66.1505 66.514 66.8774 67.2409 67.6044 67.9678 68.3313 68.6948 69.0582 69.4217 69.7851 70.1486 70.5121 70.8755 71.239 71.6025 71.9659 72.3294 1.02326 1.02326 1.02326 1.02326 1.02326 1.02326 1.02326 1.02356 1.02494 1.02632 1.02769 1.02908 1.03045 1.03184 1.03321 1.03461 1.03598 1.03737 1.03875 1.04014 1.04152 1.0429 1.04429 1.04568 1.04707 1.04845 1.04984 1.05123 1.05262 1.05401 1.0554 1.05679 1.05818 1.05957 1.06096 1.06236 1.06376 1.06514 1.06654 1.06794 1.06934 1.07073 1.07214 1.07353 1.07493 1.07633 1.07773 1.07913 1.08053 1.08193 1.08333 1.08473 1.08614 1.08754 1.08962 1.08962 1.09176 1.09316 1.09456 1.09598 1.09738 1.09879 1.10019 1.10161 1.10302 1.10443 1.10584 1.10726 1.10867 1.11007 1.11149 1.11291 1.11432 1.11573 1.11715 1.11857 1.11998 1.1214 1.12282 1.12424 1.12565 1.12707 1.12849 1.12991 1.13134 1.13275 1.13418 1.13561 1.13704 1.13845 1.13988 1.14131 1.14273 1.14416 1.14559 1.14701 1.14844 1.16022 1.17777 1.1954 1.21311 1.23091 1.24879 1.26675 1.28481 1.30294 1.32117 1.33948 1.35788 1.37635 1.39492 1.41357 1.43232 1.45113 1.47004 1.48903 1.50811 1.52727 1.54652 1.56586 1.58527 1.60478 1.62436 1.66128 1.71507 1.76948 1.82453 1.88019 1.93647 1.99969 2.05091 2.10906 2.16783 2.22723 2.28725 2.34789 2.40916 2.47104 2.53356 2.59669 2.66045 2.72484 2.78985 2.85547 3.03948 3.63683 4.26052 4.26052 4.26052 4.26052 4.26052 4.26052 4.26052 4.26052 4.26052 4.26052 4.26052 4.26052 4.26052 4.26052 4.26052 4.26052 4.26052 4.26052 4.26052 4.26052 4.26052 4.26052 4.26052 4.26052 4.26052 4.26052 4.26052 4.26052 4.26052 4.26052 4.26052 4.26052 4.26052 4.26052 4.26052 4.26052 4.26052 4.26052 4.26052 4.26052 4.26052 4.26052 4.26052 4.26052 4.26052 4.26052 4.26052 4.26052 4.26052 4.26052 4.26052 4.26052 4.26052 4.26052
[truncated: 32,586,885 more chars]
