# Supplementary material for: Spreading modes at slow-spreading ridges shifted by mantle heterogeneity of the asthenosphere
Source: Natl Sci Rev. 2025 Sep 11;12(11):nwaf385. doi: 10.1093/nsr/nwaf385 (PMC12576954; doi:10.1093/nsr/nwaf385)
Supplement: nwaf385_Supplemental_Files [file nwaf385_supplemental_files.zip › Supplementary Codes_2509/Supplementary Codes_2502/Supplementary Codes_2505/Fig. 6/Plot/NEW_mcmc_property_Kane_mantle_tg_hmin_19.5_dFmax_0.03]

10000
417
25.1858 47.3603 67.0697 81.1506 103.859 0.0870589 0.0798688 0.0767143 0.0701996 0.0374317 1.06066 1.3098 1.48024 2.84019 3.47823 3.58594 2.06572 0 0.363464 0.726929 1.09039 1.45386 1.81732 2.18079 2.54425 2.90771 3.27118 3.63464 3.99811 4.36157 4.72504 5.0885 5.45196 5.81543 6.17889 6.54236 6.90582 7.26929 7.63275 7.99622 8.35968 8.72314 9.08661 9.45007 9.81354 10.177 10.5405 10.9039 11.2674 11.6309 11.9943 12.3578 12.7213 13.0847 13.4482 13.8116 14.1751 14.5386 14.902 15.2655 15.629 15.9924 16.3559 16.7194 17.0828 17.4463 17.8098 18.1732 18.5367 18.9001 19.2636 19.6271 19.9905 20.354 20.7175 21.0809 21.4444 21.8079 22.1713 22.5348 22.8983 23.2617 23.6252 23.9886 24.3521 24.7156 25.079 25.4425 25.806 26.1694 26.5329 26.8964 27.2598 27.6233 27.9868 28.3502 28.7137 29.0771 29.4406 29.8041 30.1675 30.531 30.8945 31.2579 31.6214 31.9849 32.3483 32.7118 33.0753 33.4387 33.8022 34.1656 34.5291 34.8926 35.256 35.6195 35.983 36.3464 36.7099 37.0734 37.4368 37.8003 38.1638 38.5272 38.8907 39.2541 39.6176 39.9811 40.3445 40.708 41.0715 41.4349 41.7984 42.1619 42.5253 42.8888 43.2523 43.6157 43.9792 44.3426 44.7061 45.0696 45.433 45.7965 46.16 46.5234 46.8869 47.2504 47.6138 47.9773 48.3408 48.7042 49.0677 49.4311 49.7946 50.1581 50.5215 50.885 51.2485 51.6119 51.9754 52.3389 52.7023 53.0658 53.4293 53.7927 54.1562 54.5196 54.8831 55.2466 55.61 55.9735 56.337 56.7004 57.0639 57.4274 57.7908 58.1543 58.5178 58.8812 59.2447 59.6081 59.9716 60.3351 60.6985 61.062 61.4255 61.7889 62.1524 62.5159 62.8793 63.2428 63.6063 63.9697 64.3332 64.6966 65.0601 65.4236 65.787 66.1505 66.514 66.8774 67.2409 67.6044 67.9678 68.3313 68.6948 69.0582 69.4217 69.7851 70.1486 70.5121 70.8755 71.239 71.6025 71.9659 72.3294 1.06066 1.06882 1.07698 1.08513 1.09329 1.10146 1.11066 1.11776 1.12592 1.13406 1.14221 1.15036 1.1585 1.16665 1.17479 1.18292 1.19106 1.1992 1.20733 1.21546 1.22359 1.23173 1.23985 1.24797 1.25609 1.26422 1.27234 1.28046 1.28857 1.29669 1.3048 1.31292 1.31889 1.32449 1.33009 1.33568 1.34126 1.34684 1.35241 1.35797 1.36353 1.36909 1.37463 1.38018 1.38346 1.39125 1.39677 1.4023 1.4078 1.41333 1.4189 1.42432 1.42981 1.4353 1.44078 1.44626 1.45173 1.45719 1.46265 1.4681 1.47355 1.47899 1.48442 1.48985 1.49527 1.50069 1.5061 1.5115 1.51692 1.52231 1.52769 1.53308 1.53845 1.54383 1.54919 1.55455 1.55992 1.56526 1.57061 1.57594 1.58128 1.5866 1.59192 1.59838 1.60865 1.61895 1.62923 1.63953 1.64983 1.66012 1.67043 1.68075 1.69106 1.70137 1.7117 1.72203 1.73237 1.74271 1.75305 1.76339 1.77375 1.78411 1.79448 1.80484 1.81522 1.82558 1.83596 1.84636 1.85674 1.86714 1.87753 1.88794 1.89835 1.90876 1.91919 1.92961 1.94003 1.97516 2.01434 2.05377 2.09346 2.13338 2.17356 2.21399 2.25467 2.29559 2.33677 2.3782 2.41988 2.46181 2.50399 2.54643 2.58909 2.63202 2.6752 2.71862 2.7623 2.80622 2.85042 2.89483 2.9395 2.98444 3.02961 3.07504 3.12071 3.16664 3.2128 3.25923 3.30591 3.35283 3.40001 3.44743 3.47546 3.47803 3.4806 3.48316 3.48572 3.48828 3.49081 3.49337 3.49589 3.49842 3.50093 3.50344 3.50594 3.50845 3.51094 3.51359 3.51589 3.51835 3.52082 3.52328 3.52573 3.52818 3.5306 3.53304 3.53546 3.53786 3.54029 3.54267 3.54508 3.54746 3.54983 3.55221 3.55458 3.55695 3.55929 3.56164 3.56399 3.56631 3.56863 3.57096 3.57327 3.58328 3.58374 3.58419 3.58464 3.58508 3.58551 3.58594 
27.2402 45.6412 65.3832 83.9448 104.319 0.0906567 0.0847394 0.0767079 0.0736083 0.0368531 0.898931 1.14135 1.42487 2.51136 3.5065 3.61754 2.42554 0 0.363464 0.726929 1.09039 1.45386 1.81732 2.18079 2.54425 2.90771 3.27118 3.63464 3.99811 4.36157 4.72504 5.0885 5.45196 5.81543 6.17889 6.54236 6.90582 7.26929 7.63275 7.99622 8.35968 8.72314 9.08661 9.45007 9.81354 10.177 10.5405 10.9039 11.2674 11.6309 11.9943 12.3578 12.7213 13.0847 13.4482 13.8116 14.1751 14.5386 14.902 15.2655 15.629 15.9924 16.3559 16.7194 17.0828 17.4463 17.8098 18.1732 18.5367 18.9001 19.2636 19.6271 19.9905 20.354 20.7175 21.0809 21.4444 21.8079 22.1713 22.5348 22.8983 23.2617 23.6252 23.9886 24.3521 24.7156 25.079 25.4425 25.806 26.1694 26.5329 26.8964 27.2598 27.6233 27.9868 28.3502 28.7137 29.0771 29.4406 29.8041 30.1675 30.531 30.8945 31.2579 31.6214 31.9849 32.3483 32.7118 33.0753 33.4387 33.8022 34.1656 34.5291 34.8926 35.256 35.6195 35.983 36.3464 36.7099 37.0734 37.4368 37.8003 38.1638 38.5272 38.8907 39.2541 39.6176 39.9811 40.3445 40.708 41.0715 41.4349 41.7984 42.1619 42.5253 42.8888 43.2523 43.6157 43.9792 44.3426 44.7061 45.0696 45.433 45.7965 46.16 46.5234 46.8869 47.2504 47.6138 47.9773 48.3408 48.7042 49.0677 49.4311 49.7946 50.1581 50.5215 50.885 51.2485 51.6119 51.9754 52.3389 52.7023 53.0658 53.4293 53.7927 54.1562 54.5196 54.8831 55.2466 55.61 55.9735 56.337 56.7004 57.0639 57.4274 57.7908 58.1543 58.5178 58.8812 59.2447 59.6081 59.9716 60.3351 60.6985 61.062 61.4255 61.7889 62.1524 62.5159 62.8793 63.2428 63.6063 63.9697 64.3332 64.6966 65.0601 65.4236 65.787 66.1505 66.514 66.8774 67.2409 67.6044 67.9678 68.3313 68.6948 69.0582 69.4217 69.7851 70.1486 70.5121 70.8755 71.239 71.6025 71.9659 72.3294 0.898931 0.906862 0.914797 0.922738 0.930664 0.938598 0.946525 0.954456 0.962377 0.970306 0.978215 0.986141 0.994061 1.00197 1.00989 1.0178 1.0257 1.03361 1.04153 1.04943 1.05734 1.06523 1.07314 1.08104 1.08893 1.09683 1.10472 1.11261 1.1205 1.12839 1.13627 1.14491 1.15415 1.16338 1.17263 1.18187 1.19111 1.20036 1.2096 1.21885 1.22809 1.23735 1.2466 1.25585 1.26512 1.27437 1.28363 1.29289 1.30216 1.31163 1.32068 1.32996 1.33922 1.3485 1.35777 1.36705 1.37632 1.3856 1.39488 1.40417 1.41345 1.42273 1.43202 1.44131 1.45059 1.45989 1.46919 1.47847 1.48778 1.49707 1.50638 1.51568 1.52498 1.53428 1.5436 1.5529 1.56221 1.57152 1.58083 1.58676 1.5922 1.59764 1.60307 1.6085 1.61391 1.61933 1.62474 1.63014 1.63554 1.64092 1.64631 1.65169 1.65706 1.66243 1.66779 1.67315 1.6785 1.68385 1.68919 1.69452 1.69985 1.70518 1.71049 1.7158 1.72112 1.72642 1.7317 1.737 1.74228 1.74756 1.75284 1.7581 1.76336 1.76862 1.77388 1.77912 1.78436 1.78959 1.79482 1.80005 1.80527 1.81047 1.81568 1.82087 1.82607 1.83126 1.83645 1.86057 1.91803 1.97612 2.0348 2.09408 2.15398 2.21447 2.27559 2.3373 2.39962 2.46255 2.52607 2.59021 2.65496 2.7203 2.78625 2.85282 2.91999 2.98776 3.05614 3.12513 3.19471 3.26492 3.33571 3.40713 3.47914 3.50631 3.50888 3.51144 3.51399 3.51656 3.5191 3.52163 3.52416 3.52669 3.52919 3.53171 3.53422 3.5367 3.5392 3.54169 3.54416 3.54663 3.5491 3.55156 3.55399 3.55645 3.55888 3.5613 3.56373 3.56613 3.57562 3.57618 3.57673 3.57727 3.57781 3.57834 3.57886 3.57938 3.57989 3.58991 3.59226 3.59458 3.59691 3.59924 3.60153 3.60384 3.60614 3.60844 3.61073 3.613 3.61528 3.61754 
22.9273 42.4963 64.9644 78.9345 105.2 0.0884593 0.0832854 0.0680659 0.0679709 0.0305321 1.00881 1.30088 1.75552 3.25619 3.82187 3.93291 3.60483 0 0.363464 0.726929 1.09039 1.45386 1.81732 2.18079 2.54425 2.90771 3.27118 3.63464 3.99811 4.36157 4.72504 5.0885 5.45196 5.81543 6.17889 6.54236 6.90582 7.26929 7.63275 7.99622 8.35968 8.72314 9.08661 9.45007 9.81354 10.177 10.5405 10.9039 11.2674 11.6309 11.9943 12.3578 12.7213 13.0847 13.4482 13.8116 14.1751 14.5386 14.902 15.2655 15.629 15.9924 16.3559 16.7194 17.0828 17.4463 17.8098 18.1732 18.5367 18.9001 19.2636 19.6271 19.9905 20.354 20.7175 21.0809 21.4444 21.8079 22.1713 22.5348 22.8983 23.2617 23.6252 23.9886 24.3521 24.7156 25.079 25.4425 25.806 26.1694 26.5329 26.8964 27.2598 27.6233 27.9868 28.3502 28.7137 29.0771 29.4406 29.8041 30.1675 30.531 30.8945 31.2579 31.6214 31.9849 32.3483 32.7118 33.0753 33.4387 33.8022 34.1656 34.5291 34.8926 35.256 35.6195 35.983 36.3464 36.7099 37.0734 37.4368 37.8003 38.1638 38.5272 38.8907 39.2541 39.6176 39.9811 40.3445 40.708 41.0715 41.4349 41.7984 42.1619 42.5253 42.8888 43.2523 43.6157 43.9792 44.3426 44.7061 45.0696 45.433 45.7965 46.16 46.5234 46.8869 47.2504 47.6138 47.9773 48.3408 48.7042 49.0677 49.4311 49.7946 50.1581 50.5215 50.885 51.2485 51.6119 51.9754 52.3389 52.7023 53.0658 53.4293 53.7927 54.1562 54.5196 54.8831 55.2466 55.61 55.9735 56.337 56.7004 57.0639 57.4274 57.7908 58.1543 58.5178 58.8812 59.2447 59.6081 59.9716 60.3351 60.6985 61.062 61.4255 61.7889 62.1524 62.5159 62.8793 63.2428 63.6063 63.9697 64.3332 64.6966 65.0601 65.4236 65.787 66.1505 66.514 66.8774 67.2409 67.6044 67.9678 68.3313 68.6948 69.0582 69.4217 69.7851 70.1486 70.5121 70.8755 71.239 71.6025 71.9659 72.3294 1.00881 1.01601 1.02321 1.03041 1.0376 1.04503 1.05198 1.05916 1.06634 1.07352 1.08068 1.08786 1.09502 1.10217 1.11009 1.11649 1.12364 1.13079 1.13794 1.14508 1.1522 1.16232 1.17645 1.19097 1.20533 1.21971 1.23412 1.24854 1.26299 1.27746 1.29195 1.30647 1.32101 1.33556 1.35014 1.36474 1.37936 1.39401 1.40867 1.42336 1.43806 1.4528 1.46756 1.48234 1.49713 1.51195 1.52678 1.54165 1.55653 1.57145 1.58637 1.60133 1.61629 1.63129 1.6463 1.66134 1.6764 1.69148 1.70658 1.7217 1.73685 1.75202 1.76721 1.78242 1.79766 1.81292 1.82819 1.84348 1.85882 1.87415 1.88757 1.8908 1.89403 1.89725 1.90047 1.90368 1.90687 1.91007 1.91326 1.91644 1.91961 1.92279 1.92595 1.92909 1.93225 1.93539 1.93852 1.94165 1.94476 1.94787 1.95098 1.95408 1.95718 1.96025 1.96334 1.96642 1.96947 1.97253 1.97559 1.97863 1.98167 1.9847 1.98772 1.99946 1.99938 1.9993 1.99921 1.99912 1.99902 2.03749 2.07654 2.11582 2.15533 2.19509 2.23509 2.27534 2.31582 2.35653 2.39748 2.43865 2.48011 2.52179 2.56369 2.60584 2.64823 2.69086 2.73373 2.77684 2.82018 2.86376 2.9076 2.95165 2.99596 3.0405 3.08527 3.13029 3.17534 3.22104 3.26677 3.31274 3.35896 3.40542 3.4521 3.49903 3.55295 3.5936 3.64125 3.68914 3.73727 3.78562 3.81391 3.81649 3.81909 3.82167 3.82425 3.8268 3.82937 3.83193 3.83447 3.83699 3.83952 3.84206 3.84457 3.84707 3.84981 3.85208 3.85457 3.85706 3.85952 3.862 3.86446 3.86692 3.86936 3.8718 3.87424 3.87668 3.87909 3.88151 3.88391 3.88632 3.88872 3.89109 3.89348 3.89585 3.89822 3.90057 3.90293 3.90528 3.90761 3.90995 3.91227 3.9146 3.91691 3.91921 3.92151 3.92381 3.92609 3.92837 3.93064 3.93291 
21.3109 48.4612 69.876 81.3966 106.873 0.0870965 0.0826038 0.0746608 0.0699376 0.0405811 1.02687 1.20191 1.45063 2.56759 3.04435 3.43715 1.92536 0 0.363464 0.726929 1.09039 1.45386 1.81732 2.18079 2.54425 2.90771 3.27118 3.63464 3.99811 4.36157 4.72504 5.0885 5.45196 5.81543 6.17889 6.54236 6.90582 7.26929 7.63275 7.99622 8.35968 8.72314 9.08661 9.45007 9.81354 10.177 10.5405 10.9039 11.2674 11.6309 11.9943 12.3578 12.7213 13.0847 13.4482 13.8116 14.1751 14.5386 14.902 15.2655 15.629 15.9924 16.3559 16.7194 17.0828 17.4463 17.8098 18.1732 18.5367 18.9001 19.2636 19.6271 19.9905 20.354 20.7175 21.0809 21.4444 21.8079 22.1713 22.5348 22.8983 23.2617 23.6252 23.9886 24.3521 24.7156 25.079 25.4425 25.806 26.1694 26.5329 26.8964 27.2598 27.6233 27.9868 28.3502 28.7137 29.0771 29.4406 29.8041 30.1675 30.531 30.8945 31.2579 31.6214 31.9849 32.3483 32.7118 33.0753 33.4387 33.8022 34.1656 34.5291 34.8926 35.256 35.6195 35.983 36.3464 36.7099 37.0734 37.4368 37.8003 38.1638 38.5272 38.8907 39.2541 39.6176 39.9811 40.3445 40.708 41.0715 41.4349 41.7984 42.1619 42.5253 42.8888 43.2523 43.6157 43.9792 44.3426 44.7061 45.0696 45.433 45.7965 46.16 46.5234 46.8869 47.2504 47.6138 47.9773 48.3408 48.7042 49.0677 49.4311 49.7946 50.1581 50.5215 50.885 51.2485 51.6119 51.9754 52.3389 52.7023 53.0658 53.4293 53.7927 54.1562 54.5196 54.8831 55.2466 55.61 55.9735 56.337 56.7004 57.0639 57.4274 57.7908 58.1543 58.5178 58.8812 59.2447 59.6081 59.9716 60.3351 60.6985 61.062 61.4255 61.7889 62.1524 62.5159 62.8793 63.2428 63.6063 63.9697 64.3332 64.6966 65.0601 65.4236 65.787 66.1505 66.514 66.8774 67.2409 67.6044 67.9678 68.3313 68.6948 69.0582 69.4217 69.7851 70.1486 70.5121 70.8755 71.239 71.6025 71.9659 72.3294 1.02687 1.03267 1.03847 1.04426 1.05004 1.05582 1.0616 1.06736 1.07312 1.07887 1.08462 1.09036 1.0961 1.10184 1.10757 1.11329 1.119 1.12472 1.13042 1.13612 1.14181 1.1475 1.15318 1.15886 1.16453 1.1702 1.17605 1.18151 1.18716 1.1928 1.19844 1.20408 1.2097 1.21531 1.22094 1.22654 1.23214 1.23951 1.24822 1.25694 1.26564 1.27436 1.28307 1.29178 1.3005 1.30921 1.31792 1.32664 1.33535 1.34406 1.35278 1.36148 1.3702 1.37892 1.38763 1.39634 1.40506 1.41377 1.42249 1.4312 1.43991 1.44863 1.45734 1.46605 1.47477 1.48348 1.4922 1.50091 1.50963 1.51835 1.52692 1.53577 1.54449 1.5532 1.56192 1.57064 1.57935 1.58806 1.59678 1.60549 1.61422 1.62292 1.63164 1.64035 1.64908 1.65779 1.66651 1.67522 1.68394 1.69279 1.7022 1.7116 1.72101 1.73042 1.73983 1.74925 1.75866 1.76807 1.77748 1.78691 1.79633 1.80575 1.81517 1.82461 1.83397 1.84346 1.8529 1.86233 1.87177 1.8812 1.89064 1.90008 1.90953 1.91898 1.92843 1.93788 1.94732 1.96423 1.99777 2.02015 2.04829 2.07653 2.1049 2.13339 2.16199 2.1907 2.21954 2.24848 2.27756 2.30673 2.33603 2.36544 2.39498 2.42462 2.45438 2.48425 2.51425 2.54436 2.57458 2.60492 2.63538 2.66596 2.69665 2.72532 2.75837 2.78941 2.82057 2.85184 2.88322 2.91473 2.94634 2.97808 3.00994 3.0419 3.07398 3.10619 3.1385 3.17093 3.20348 3.23613 3.26891 3.30181 3.33482 3.35134 3.35384 3.35633 3.35883 3.36131 3.36378 3.36625 3.3687 3.37117 3.37362 3.37606 3.3785 3.38093 3.38335 3.38575 3.38816 3.39057 3.39296 3.39534 3.39773 3.4001 3.40247 3.40484 3.40718 3.40952 3.41187 3.4142 3.41653 3.41884 3.42114 3.42347 3.42577 3.42806 3.43034 3.43262 3.43489 3.43715 
24.6465 54.3355 75.2941 85.1419 109.48 0.0892558 0.083124 0.0802685 0.0680873 0.038512 0.942919 1.13418 1.31264 2.43605 2.9418 3.53675 2.3903 0 0.363464 0.726929 1.09039 1.45386 1.81732 2.18079 2.54425 2.90771 3.27118 3.63464 3.99811 4.36157 4.72504 5.0885 5.45196 5.81543 6.17889 6.54236 6.90582 7.26929 7.63275 7.99622 8.35968 8.72314 9.08661 9.45007 9.81354 10.177 10.5405 10.9039 11.2674 11.6309 11.9943 12.3578 12.7213 13.0847 13.4482 13.8116 14.1751 14.5386 14.902 15.2655 15.629 15.9924 16.3559 16.7194 17.0828 17.4463 17.8098 18.1732 18.5367 18.9001 19.2636 19.6271 19.9905 20.354 20.7175 21.0809 21.4444 21.8079 22.1713 22.5348 22.8983 23.2617 23.6252 23.9886 24.3521 24.7156 25.079 25.4425 25.806 26.1694 26.5329 26.8964 27.2598 27.6233 27.9868 28.3502 28.7137 29.0771 29.4406 29.8041 30.1675 30.531 30.8945 31.2579 31.6214 31.9849 32.3483 32.7118 33.0753 33.4387 33.8022 34.1656 34.5291 34.8926 35.256 35.6195 35.983 36.3464 36.7099 37.0734 37.4368 37.8003 38.1638 38.5272 38.8907 39.2541 39.6176 39.9811 40.3445 40.708 41.0715 41.4349 41.7984 42.1619 42.5253 42.8888 43.2523 43.6157 43.9792 44.3426 44.7061 45.0696 45.433 45.7965 46.16 46.5234 46.8869 47.2504 47.6138 47.9773 48.3408 48.7042 49.0677 49.4311 49.7946 50.1581 50.5215 50.885 51.2485 51.6119 51.9754 52.3389 52.7023 53.0658 53.4293 53.7927 54.1562 54.5196 54.8831 55.2466 55.61 55.9735 56.337 56.7004 57.0639 57.4274 57.7908 58.1543 58.5178 58.8812 59.2447 59.6081 59.9716 60.3351 60.6985 61.062 61.4255 61.7889 62.1524 62.5159 62.8793 63.2428 63.6063 63.9697 64.3332 64.6966 65.0601 65.4236 65.787 66.1505 66.514 66.8774 67.2409 67.6044 67.9678 68.3313 68.6948 69.0582 69.4217 69.7851 70.1486 70.5121 70.8755 71.239 71.6025 71.9659 72.3294 0.942919 0.949238 0.955548 0.961858 0.968169 0.974461 0.980323 0.987047 0.993337 0.999619 1.00589 1.01216 1.01843 1.02469 1.03095 1.03719 1.04345 1.04968 1.05592 1.06215 1.06838 1.07461 1.08082 1.08703 1.09324 1.09944 1.10563 1.11183 1.11802 1.1242 1.13037 1.13655 1.14272 1.14888 1.15504 1.1612 1.16734 1.17348 1.17962 1.18576 1.19189 1.19801 1.20412 1.21024 1.21635 1.22246 1.22856 1.23465 1.24074 1.24682 1.2529 1.25898 1.26505 1.27112 1.27621 1.28126 1.28632 1.29135 1.2964 1.30143 1.30646 1.31148 1.3165 1.32151 1.32651 1.33151 1.3365 1.34149 1.34646 1.35143 1.35641 1.36137 1.36632 1.37128 1.37865 1.38115 1.38608 1.39101 1.39593 1.40085 1.40575 1.41065 1.41555 1.42045 1.42532 1.4302 1.43508 1.43994 1.44479 1.44965 1.4545 1.45934 1.46418 1.469 1.47383 1.47865 1.48346 1.48827 1.49306 1.49785 1.50264 1.50743 1.5122 1.51696 1.52173 1.52648 1.53124 1.53598 1.54072 1.56141 1.59015 1.61902 1.64804 1.67721 1.70652 1.73598 1.76558 1.79533 1.82523 1.85528 1.88547 1.91581 1.9463 1.97694 1.99677 2.03864 2.06922 2.09963 2.13021 2.1609 2.19174 2.22273 2.25384 2.28509 2.31649 2.34765 2.37968 2.41149 2.44343 2.47552 2.50773 2.54009 2.57258 2.60523 2.63801 2.67093 2.70396 2.73715 2.77047 2.80394 2.83754 2.87127 2.90516 2.93916 2.97333 3.00762 3.04204 3.07661 3.11132 3.14617 3.18114 3.21627 3.25153 3.28694 3.32247 3.35814 3.39394 3.42991 3.46337 3.46584 3.46831 3.47077 3.47321 3.47565 3.47809 3.48052 3.48294 3.48537 3.48777 3.49017 3.49256 3.49494 3.49732 3.49971 3.50207 3.50442 3.50678 3.50914 3.51148 3.51381 3.51614 3.51845 3.52077 3.52307 3.52537 3.52744 3.52993 3.53222 3.53449 3.53675 
28.4189 58.0918 79.5627 91.1001 111.869 0.0886244 0.0832354 0.0768628 0.0643115 0.0252777 0.932866 1.11315 1.28842 2.21451 3.2721 4.20418 1.76454 0 0.363464 0.726929 1.09039 1.45386 1.81732 2.18079 2.54425 2.90771 3.27118 3.63464 3.99811 4.36157 4.72504 5.0885 5.45196 5.81543 6.17889 6.54236 6.90582 7.26929 7.63275 7.99622 8.35968 8.72314 9.08661 9.45007 9.81354 10.177 10.5405 10.9039 11.2674 11.6309 11.9943 12.3578 12.7213 13.0847 13.4482 13.8116 14.1751 14.5386 14.902 15.2655 15.629 15.9924 16.3559 16.7194 17.0828 17.4463 17.8098 18.1732 18.5367 18.9001 19.2636 19.6271 19.9905 20.354 20.7175 21.0809 21.4444 21.8079 22.1713 22.5348 22.8983 23.2617 23.6252 23.9886 24.3521 24.7156 25.079 25.4425 25.806 26.1694 26.5329 26.8964 27.2598 27.6233 27.9868 28.3502 28.7137 29.0771 29.4406 29.8041 30.1675 30.531 30.8945 31.2579 31.6214 31.9849 32.3483 32.7118 33.0753 33.4387 33.8022 34.1656 34.5291 34.8926 35.256 35.6195 35.983 36.3464 36.7099 37.0734 37.4368 37.8003 38.1638 38.5272 38.8907 39.2541 39.6176 39.9811 40.3445 40.708 41.0715 41.4349 41.7984 42.1619 42.5253 42.8888 43.2523 43.6157 43.9792 44.3426 44.7061 45.0696 45.433 45.7965 46.16 46.5234 46.8869 47.2504 47.6138 47.9773 48.3408 48.7042 49.0677 49.4311 49.7946 50.1581 50.5215 50.885 51.2485 51.6119 51.9754 52.3389 52.7023 53.0658 53.4293 53.7927 54.1562 54.5196 54.8831 55.2466 55.61 55.9735 56.337 56.7004 57.0639 57.4274 57.7908 58.1543 58.5178 58.8812 59.2447 59.6081 59.9716 60.3351 60.6985 61.062 61.4255 61.7889 62.1524 62.5159 62.8793 63.2428 63.6063 63.9697 64.3332 64.6966 65.0601 65.4236 65.787 66.1505 66.514 66.8774 67.2409 67.6044 67.9678 68.3313 68.6948 69.0582 69.4217 69.7851 70.1486 70.5121 70.8755 71.239 71.6025 71.9659 72.3294 0.932866 0.938837 0.944793 0.950759 0.956703 0.962647 0.968594 0.974535 0.980118 0.986385 0.992307 0.998216 1.00413 1.01003 1.01593 1.02182 1.02768 1.0336 1.03947 1.04534 1.05122 1.05707 1.06292 1.06878 1.07463 1.08046 1.0863 1.09213 1.09795 1.10377 1.10958 1.11539 1.12119 1.12699 1.13281 1.13856 1.14435 1.15012 1.15589 1.16166 1.16741 1.17316 1.17892 1.18466 1.1904 1.19614 1.20185 1.20758 1.2133 1.21901 1.22472 1.23041 1.23611 1.2418 1.24749 1.25316 1.25883 1.26451 1.27017 1.27582 1.28148 1.28712 1.29276 1.2984 1.30497 1.3123 1.31963 1.32694 1.33428 1.34159 1.34891 1.35622 1.36354 1.37085 1.37865 1.38546 1.39277 1.40006 1.40736 1.41465 1.42194 1.42923 1.43652 1.44381 1.45109 1.45837 1.46565 1.47291 1.48018 1.48746 1.49472 1.50199 1.50924 1.51651 1.52376 1.53101 1.53826 1.54551 1.55276 1.55999 1.56723 1.57447 1.58171 1.58894 1.59597 1.60339 1.61061 1.61784 1.62506 1.63227 1.63949 1.6467 1.6539 1.66112 1.66832 1.67551 1.68271 1.68991 1.70991 1.73447 1.75919 1.78401 1.80891 1.83393 1.85903 1.88424 1.90953 1.93492 1.96041 1.99579 2.01168 2.03746 2.06334 2.08931 2.11539 2.14154 2.16802 2.19417 2.22063 2.26126 2.3283 2.39607 2.46457 2.53328 2.60377 2.67446 2.74587 2.818 2.89089 2.9645 3.03883 3.11389 3.18967 3.26619 3.34293 3.42142 3.50012 3.57956 3.65973 3.74061 3.82224 3.90466 3.98767 4.07147 4.12085 4.12336 4.12584 4.12834 4.13081 4.13328 4.13574 4.13819 4.14064 4.14308 4.14551 4.14796 4.15037 4.15279 4.15519 4.1576 4.16 4.16237 4.16475 4.16713 4.16949 4.17185 4.17421 4.17655 4.17889 4.18123 4.18354 4.18588 4.18819 4.1905 4.19279 4.19509 4.19738 4.19965 4.20192 4.20418 
30.3645 61.2762 80.0463 90.0773 110.064 0.0870685 0.0830501 0.0668801 0.0593794 0.022043 0.969173 1.1283 1.28171 2.84417 4.03153 4.37531 1.30396 0 0.363464 0.726929 1.09039 1.45386 1.81732 2.18079 2.54425 2.90771 3.27118 3.63464 3.99811 4.36157 4.72504 5.0885 5.45196 5.81543 6.17889 6.54236 6.90582 7.26929 7.63275 7.99622 8.35968 8.72314 9.08661 9.45007 9.81354 10.177 10.5405 10.9039 11.2674 11.6309 11.9943 12.3578 12.7213 13.0847 13.4482 13.8116 14.1751 14.5386 14.902 15.2655 15.629 15.9924 16.3559 16.7194 17.0828 17.4463 17.8098 18.1732 18.5367 18.9001 19.2636 19.6271 19.9905 20.354 20.7175 21.0809 21.4444 21.8079 22.1713 22.5348 22.8983 23.2617 23.6252 23.9886 24.3521 24.7156 25.079 25.4425 25.806 26.1694 26.5329 26.8964 27.2598 27.6233 27.9868 28.3502 28.7137 29.0771 29.4406 29.8041 30.1675 30.531 30.8945 31.2579 31.6214 31.9849 32.3483 32.7118 33.0753 33.4387 33.8022 34.1656 34.5291 34.8926 35.256 35.6195 35.983 36.3464 36.7099 37.0734 37.4368 37.8003 38.1638 38.5272 38.8907 39.2541 39.6176 39.9811 40.3445 40.708 41.0715 41.4349 41.7984 42.1619 42.5253 42.8888 43.2523 43.6157 43.9792 44.3426 44.7061 45.0696 45.433 45.7965 46.16 46.5234 46.8869 47.2504 47.6138 47.9773 48.3408 48.7042 49.0677 49.4311 49.7946 50.1581 50.5215 50.885 51.2485 51.6119 51.9754 52.3389 52.7023 53.0658 53.4293 53.7927 54.1562 54.5196 54.8831 55.2466 55.61 55.9735 56.337 56.7004 57.0639 57.4274 57.7908 58.1543 58.5178 58.8812 59.2447 59.6081 59.9716 60.3351 60.6985 61.062 61.4255 61.7889 62.1524 62.5159 62.8793 63.2428 63.6063 63.9697 64.3332 64.6966 65.0601 65.4236 65.787 66.1505 66.514 66.8774 67.2409 67.6044 67.9678 68.3313 68.6948 69.0582 69.4217 69.7851 70.1486 70.5121 70.8755 71.239 71.6025 71.9659 72.3294 0.969173 0.974464 0.979737 0.985018 0.990287 0.995551 1.0008 1.00606 1.0113 1.01654 1.02178 1.02701 1.03223 1.03744 1.04265 1.04785 1.05304 1.05824 1.06342 1.0686 1.07377 1.07894 1.0841 1.08926 1.09439 1.09953 1.10467 1.10867 1.11493 1.12004 1.12515 1.13026 1.13535 1.14045 1.14554 1.15062 1.1557 1.16077 1.16583 1.17088 1.17593 1.18097 1.18601 1.19105 1.19608 1.2011 1.2061 1.21111 1.21611 1.22111 1.2261 1.23108 1.23606 1.24081 1.24599 1.25095 1.25591 1.26085 1.26579 1.27072 1.27566 1.28058 1.28549 1.29041 1.29531 1.30021 1.3051 1.30998 1.31486 1.31974 1.3246 1.32947 1.33432 1.3515 1.36951 1.38756 1.40566 1.42382 1.442 1.46025 1.47854 1.49688 1.51525 1.53368 1.55216 1.57067 1.58925 1.60786 1.62652 1.64523 1.66399 1.68279 1.70164 1.72053 1.73948 1.75846 1.7775 1.79657 1.81571 1.83473 1.8541 1.87336 1.89268 1.91205 1.93146 1.95091 1.97041 1.99912 1.99902 2.02919 2.04888 2.06677 2.08368 2.10058 2.11754 2.13451 2.15154 2.16857 2.18564 2.20276 2.21989 2.23704 2.25423 2.27146 2.28871 2.306 2.3233 2.34064 2.35802 2.37543 2.39287 2.41033 2.43949 2.50817 2.57729 2.64711 2.71764 2.78888 2.86083 2.93349 3.00687 3.08093 3.15571 3.23109 3.30741 3.38432 3.46195 3.54028 3.61932 3.69906 3.7802 3.86069 3.94255 4.02515 4.10843 4.19244 4.27176 4.27432 4.27685 4.2794 4.28192 4.28446 4.28697 4.28947 4.29198 4.29448 4.29697 4.29946 4.30192 4.30439 4.30684 4.30931 4.31177 4.31421 4.31665 4.31908 4.32148 4.3239 4.32632 4.32871 4.33111 4.33349 4.33587 4.33824 4.34061 4.34298 4.34534 4.34767 4.35002 4.35241 4.35467 4.35698 4.35932 4.36162 4.36392 4.3662 4.36848 4.37076 4.37303 4.37531 
28.3242 61.5085 81.5308 91.2838 107.261 0.0869192 0.0824814 0.0728113 0.0627047 0.0273979 0.984653 1.14554 1.30076 2.29995 3.98269 4.09372 0.848453 0 0.363464 0.726929 1.09039 1.45386 1.81732 2.18079 2.54425 2.90771 3.27118 3.63464 3.99811 4.36157 4.72504 5.0885 5.45196 5.81543 6.17889 6.54236 6.90582 7.26929 7.63275 7.99622 8.35968 8.72314 9.08661 9.45007 9.81354 10.177 10.5405 10.9039 11.2674 11.6309 11.9943 12.3578 12.7213 13.0847 13.4482 13.8116 14.1751 14.5386 14.902 15.2655 15.629 15.9924 16.3559 16.7194 17.0828 17.4463 17.8098 18.1732 18.5367 18.9001 19.2636 19.6271 19.9905 20.354 20.7175 21.0809 21.4444 21.8079 22.1713 22.5348 22.8983 23.2617 23.6252 23.9886 24.3521 24.7156 25.079 25.4425 25.806 26.1694 26.5329 26.8964 27.2598 27.6233 27.9868 28.3502 28.7137 29.0771 29.4406 29.8041 30.1675 30.531 30.8945 31.2579 31.6214 31.9849 32.3483 32.7118 33.0753 33.4387 33.8022 34.1656 34.5291 34.8926 35.256 35.6195 35.983 36.3464 36.7099 37.0734 37.4368 37.8003 38.1638 38.5272 38.8907 39.2541 39.6176 39.9811 40.3445 40.708 41.0715 41.4349 41.7984 42.1619 42.5253 42.8888 43.2523 43.6157 43.9792 44.3426 44.7061 45.0696 45.433 45.7965 46.16 46.5234 46.8869 47.2504 47.6138 47.9773 48.3408 48.7042 49.0677 49.4311 49.7946 50.1581 50.5215 50.885 51.2485 51.6119 51.9754 52.3389 52.7023 53.0658 53.4293 53.7927 54.1562 54.5196 54.8831 55.2466 55.61 55.9735 56.337 56.7004 57.0639 57.4274 57.7908 58.1543 58.5178 58.8812 59.2447 59.6081 59.9716 60.3351 60.6985 61.062 61.4255 61.7889 62.1524 62.5159 62.8793 63.2428 63.6063 63.9697 64.3332 64.6966 65.0601 65.4236 65.787 66.1505 66.514 66.8774 67.2409 67.6044 67.9678 68.3313 68.6948 69.0582 69.4217 69.7851 70.1486 70.5121 70.8755 71.239 71.6025 71.9659 72.3294 0.984653 0.989997 0.995331 1.00067 1.00599 1.01131 1.01663 1.02194 1.02724 1.03253 1.03782 1.04311 1.04839 1.05366 1.05893 1.06419 1.06944 1.07469 1.07993 1.08516 1.09039 1.09562 1.10084 1.10605 1.11126 1.11646 1.12165 1.12684 1.13201 1.13719 1.14236 1.14752 1.15268 1.15783 1.16298 1.16811 1.17325 1.17838 1.1835 1.18861 1.19372 1.19882 1.20392 1.20901 1.2141 1.21917 1.22425 1.22931 1.23437 1.23943 1.24448 1.24952 1.25456 1.25958 1.26461 1.26963 1.27464 1.27964 1.28465 1.28964 1.29463 1.29961 1.30458 1.30956 1.31452 1.31948 1.32443 1.32937 1.33432 1.33924 1.34417 1.3491 1.35402 1.36313 1.37349 1.38386 1.39425 1.40464 1.41504 1.42544 1.43584 1.44626 1.45667 1.46709 1.47755 1.48796 1.4984 1.50883 1.51929 1.52975 1.54021 1.55068 1.56116 1.57164 1.58212 1.59262 1.60311 1.61362 1.62413 1.63465 1.64517 1.6557 1.66624 1.67678 1.68731 1.69787 1.70842 1.71899 1.72955 1.74013 1.75071 1.7613 1.77189 1.78248 1.79308 1.8037 1.81431 1.82494 1.83557 1.8462 1.86549 1.88926 1.91297 1.93702 1.96102 1.99658 2.00927 2.03353 2.05786 2.08228 2.10678 2.13136 2.15603 2.18077 2.20561 2.23053 2.25552 2.2806 2.31888 2.42085 2.52453 2.62989 2.73696 2.84573 2.95619 3.06834 3.18221 3.29774 3.415 3.53393 3.65459 3.77692 3.90096 3.98249 3.98506 3.98762 3.99017 3.99273 3.99529 3.99782 4.00034 4.00287 4.00538 4.0079 4.01041 4.0129 4.01539 4.01787 4.02034 4.02281 4.02528 4.02774 4.03205 4.03303 4.034 4.03749 4.03992 4.04233 4.04472 4.04713 4.04953 4.05191 4.0543 4.05667 4.05904 4.0614 4.06374 4.06609 4.06843 4.07077 4.07309 4.07542 4.07773 4.08004 4.08234 4.08462 4.08691 4.08918 4.09146 4.09372 
32.0398 62.0286 78.4841 87.3169 105.028 0.0854501 0.0811359 0.0786115 0.0758414 0.0292233 1.02029 1.18594 1.34606 1.78833 3.88867 3.99971 0.686432 0 0.363464 0.726929 1.09039 1.45386 1.81732 2.18079 2.54425 2.90771 3.27118 3.63464 3.99811 4.36157 4.72504 5.0885 5.45196 5.81543 6.17889 6.54236 6.90582 7.26929 7.63275 7.99622 8.35968 8.72314 9.08661 9.45007 9.81354 10.177 10.5405 10.9039 11.2674 11.6309 11.9943 12.3578 12.7213 13.0847 13.4482 13.8116 14.1751 14.5386 14.902 15.2655 15.629 15.9924 16.3559 16.7194 17.0828 17.4463 17.8098 18.1732 18.5367 18.9001 19.2636 19.6271 19.9905 20.354 20.7175 21.0809 21.4444 21.8079 22.1713 22.5348 22.8983 23.2617 23.6252 23.9886 24.3521 24.7156 25.079 25.4425 25.806 26.1694 26.5329 26.8964 27.2598 27.6233 27.9868 28.3502 28.7137 29.0771 29.4406 29.8041 30.1675 30.531 30.8945 31.2579 31.6214 31.9849 32.3483 32.7118 33.0753 33.4387 33.8022 34.1656 34.5291 34.8926 35.256 35.6195 35.983 36.3464 36.7099 37.0734 37.4368 37.8003 38.1638 38.5272 38.8907 39.2541 39.6176 39.9811 40.3445 40.708 41.0715 41.4349 41.7984 42.1619 42.5253 42.8888 43.2523 43.6157 43.9792 44.3426 44.7061 45.0696 45.433 45.7965 46.16 46.5234 46.8869 47.2504 47.6138 47.9773 48.3408 48.7042 49.0677 49.4311 49.7946 50.1581 50.5215 50.885 51.2485 51.6119 51.9754 52.3389 52.7023 53.0658 53.4293 53.7927 54.1562 54.5196 54.8831 55.2466 55.61 55.9735 56.337 56.7004 57.0639 57.4274 57.7908 58.1543 58.5178 58.8812 59.2447 59.6081 59.9716 60.3351 60.6985 61.062 61.4255 61.7889 62.1524 62.5159 62.8793 63.2428 63.6063 63.9697 64.3332 64.6966 65.0601 65.4236 65.787 66.1505 66.514 66.8774 67.2409 67.6044 67.9678 68.3313 68.6948 69.0582 69.4217 69.7851 70.1486 70.5121 70.8755 71.239 71.6025 71.9659 72.3294 1.02029 1.02578 1.03128 1.03676 1.04224 1.04772 1.05318 1.05865 1.06411 1.06955 1.075 1.08045 1.08588 1.0913 1.09673 1.10214 1.10755 1.11296 1.11836 1.12375 1.12913 1.13452 1.13989 1.14526 1.15062 1.15597 1.16133 1.16668 1.17201 1.17734 1.18267 1.188 1.19331 1.19862 1.20392 1.2091 1.21451 1.21979 1.22507 1.23035 1.23562 1.24088 1.24614 1.25139 1.25663 1.26187 1.2671 1.27233 1.27755 1.28277 1.28797 1.29318 1.29837 1.30356 1.30875 1.31392 1.3191 1.32426 1.32943 1.33458 1.33974 1.34488 1.35001 1.35514 1.36027 1.36539 1.37049 1.37561 1.37991 1.3858 1.39089 1.39599 1.40106 1.40616 1.4114 1.41659 1.42178 1.42697 1.43215 1.43732 1.44248 1.44764 1.45281 1.45795 1.4631 1.46824 1.47338 1.4785 1.48361 1.48873 1.49384 1.49895 1.50405 1.50913 1.51422 1.5193 1.52437 1.52944 1.53451 1.53957 1.54462 1.54966 1.5547 1.55973 1.56477 1.56979 1.5748 1.57981 1.58482 1.58983 1.59481 1.5998 1.60478 1.60976 1.61473 1.61969 1.62529 1.63271 1.6401 1.64751 1.65492 1.66231 1.66893 1.67711 1.68451 1.69191 1.6993 1.70668 1.71407 1.72146 1.72883 1.73622 1.74359 1.75098 1.75834 1.76572 1.77309 1.78046 1.82822 1.99347 2.18779 2.37687 2.57216 2.77363 2.98131 3.19519 3.41526 3.64153 3.87399 3.87812 3.88072 3.88329 3.88589 3.88847 3.89104 3.89361 3.89617 3.89872 3.90127 3.90379 3.90633 3.90884 3.91138 3.91388 3.91638 3.91889 3.92137 3.92385 3.92632 3.92881 3.93126 3.93372 3.93616 3.9386 3.94104 3.94346 3.94589 3.94837 3.95072 3.95311 3.95552 3.95789 3.96027 3.96265 3.96501 3.96737 3.96973 3.97208 3.97443 3.97675 3.97908 3.9814 3.9837 3.98601 3.98831 3.99061 3.99288 3.99517 3.99744 3.99971 
33.3263 62.4573 82.5204 87.3536 105.744 0.0852038 0.0818963 0.0704338 0.0682457 0.0327846 1.02124 1.17416 1.32121 2.49974 3.70811 3.81915 1.00117 0 0.363464 0.726929 1.09039 1.45386 1.81732 2.18079 2.54425 2.90771 3.27118 3.63464 3.99811 4.36157 4.72504 5.0885 5.45196 5.81543 6.17889 6.54236 6.90582 7.26929 7.63275 7.99622 8.35968 8.72314 9.08661 9.45007 9.81354 10.177 10.5405 10.9039 11.2674 11.6309 11.9943 12.3578 12.7213 13.0847 13.4482 13.8116 14.1751 14.5386 14.902 15.2655 15.629 15.9924 16.3559 16.7194 17.0828 17.4463 17.8098 18.1732 18.5367 18.9001 19.2636 19.6271 19.9905 20.354 20.7175 21.0809 21.4444 21.8079 22.1713 22.5348 22.8983 23.2617 23.6252 23.9886 24.3521 24.7156 25.079 25.4425 25.806 26.1694 26.5329 26.8964 27.2598 27.6233 27.9868 28.3502 28.7137 29.0771 29.4406 29.8041 30.1675 30.531 30.8945 31.2579 31.6214 31.9849 32.3483 32.7118 33.0753 33.4387 33.8022 34.1656 34.5291 34.8926 35.256 35.6195 35.983 36.3464 36.7099 37.0734 37.4368 37.8003 38.1638 38.5272 38.8907 39.2541 39.6176 39.9811 40.3445 40.708 41.0715 41.4349 41.7984 42.1619 42.5253 42.8888 43.2523 43.6157 43.9792 44.3426 44.7061 45.0696 45.433 45.7965 46.16 46.5234 46.8869 47.2504 47.6138 47.9773 48.3408 48.7042 49.0677 49.4311 49.7946 50.1581 50.5215 50.885 51.2485 51.6119 51.9754 52.3389 52.7023 53.0658 53.4293 53.7927 54.1562 54.5196 54.8831 55.2466 55.61 55.9735 56.337 56.7004 57.0639 57.4274 57.7908 58.1543 58.5178 58.8812 59.2447 59.6081 59.9716 60.3351 60.6985 61.062 61.4255 61.7889 62.1524 62.5159 62.8793 63.2428 63.6063 63.9697 64.3332 64.6966 65.0601 65.4236 65.787 66.1505 66.514 66.8774 67.2409 67.6044 67.9678 68.3313 68.6948 69.0582 69.4217 69.7851 70.1486 70.5121 70.8755 71.239 71.6025 71.9659 72.3294 1.02124 1.02632 1.0314 1.03647 1.04155 1.04661 1.05166 1.05671 1.06176 1.0668 1.07183 1.07686 1.08188 1.08688 1.0919 1.09689 1.10188 1.10688 1.11186 1.11683 1.1218 1.12677 1.13172 1.13667 1.14161 1.14655 1.15148 1.15641 1.16133 1.16624 1.17115 1.17604 1.18094 1.18583 1.19071 1.19558 1.20044 1.20531 1.21017 1.21502 1.21986 1.2247 1.22952 1.23435 1.23917 1.24399 1.24879 1.25359 1.25837 1.26317 1.26794 1.27273 1.27749 1.28226 1.28701 1.29176 1.2965 1.30123 1.30597 1.31069 1.31542 1.32012 1.32483 1.32953 1.33422 1.33891 1.34359 1.34826 1.35292 1.35759 1.36224 1.36689 1.37154 1.37617 1.37865 1.39016 1.40217 1.41419 1.42621 1.43825 1.45059 1.46237 1.47445 1.48653 1.49864 1.51075 1.52287 1.53501 1.54716 1.55932 1.57149 1.58368 1.59587 1.60809 1.6203 1.63253 1.64478 1.65703 1.66931 1.68158 1.69387 1.70618 1.71851 1.73082 1.74317 1.75552 1.76789 1.78027 1.79269 1.80505 1.81747 1.82989 1.84233 1.85477 1.86725 1.87972 1.8922 1.9047 1.9172 1.92973 1.94226 1.95269 1.96289 1.9731 1.98332 1.99658 1.99639 2.01398 2.02421 2.03445 2.04469 2.05493 2.08926 2.15845 2.22846 2.29929 2.37094 2.44343 2.51673 2.59085 2.6658 2.74157 2.81817 2.89557 2.97394 3.05286 3.13274 3.21344 3.29497 3.37732 3.4605 3.54449 3.6293 3.70792 3.71048 3.71305 3.71562 3.71816 3.72071 3.72324 3.72577 3.7283 3.7308 3.73332 3.73561 3.73833 3.74082 3.74329 3.74576 3.74824 3.7507 3.75317 3.75561 3.75804 3.76049 3.76292 3.76534 3.76775 3.77015 3.77255 3.77495 3.77734 3.77973 3.78209 3.78446 3.78685 3.78917 3.79152 3.79386 3.79619 3.79853 3.80084 3.80315 3.80546 3.80775 3.81004 3.81234 3.81461 3.81714 3.81915 
31.9482 60.995 76.5497 82.82 106.953 0.0824391 0.078917 0.0661244 0.0570595 0.028277 1.12785 1.28527 1.43689 3.39898 3.93728 4.04833 2.12484 0 0.363464 0.726929 1.09039 1.45386 1.81732 2.18079 2.54425 2.90771 3.27118 3.63464 3.99811 4.36157 4.72504 5.0885 5.45196 5.81543 6.17889 6.54236 6.90582 7.26929 7.63275 7.99622 8.35968 8.72314 9.08661 9.45007 9.81354 10.177 10.5405 10.9039 11.2674 11.6309 11.9943 12.3578 12.7213 13.0847 13.4482 13.8116 14.1751 14.5386 14.902 15.2655 15.629 15.9924 16.3559 16.7194 17.0828 17.4463 17.8098 18.1732 18.5367 18.9001 19.2636 19.6271 19.9905 20.354 20.7175 21.0809 21.4444 21.8079 22.1713 22.5348 22.8983 23.2617 23.6252 23.9886 24.3521 24.7156 25.079 25.4425 25.806 26.1694 26.5329 26.8964 27.2598 27.6233 27.9868 28.3502 28.7137 29.0771 29.4406 29.8041 30.1675 30.531 30.8945 31.2579 31.6214 31.9849 32.3483 32.7118 33.0753 33.4387 33.8022 34.1656 34.5291 34.8926 35.256 35.6195 35.983 36.3464 36.7099 37.0734 37.4368 37.8003 38.1638 38.5272 38.8907 39.2541 39.6176 39.9811 40.3445 40.708 41.0715 41.4349 41.7984 42.1619 42.5253 42.8888 43.2523 43.6157 43.9792 44.3426 44.7061 45.0696 45.433 45.7965 46.16 46.5234 46.8869 47.2504 47.6138 47.9773 48.3408 48.7042 49.0677 49.4311 49.7946 50.1581 50.5215 50.885 51.2485 51.6119 51.9754 52.3389 52.7023 53.0658 53.4293 53.7927 54.1562 54.5196 54.8831 55.2466 55.61 55.9735 56.337 56.7004 57.0639 57.4274 57.7908 58.1543 58.5178 58.8812 59.2447 59.6081 59.9716 60.3351 60.6985 61.062 61.4255 61.7889 62.1524 62.5159 62.8793 63.2428 63.6063 63.9697 64.3332 64.6966 65.0601 65.4236 65.787 66.1505 66.514 66.8774 67.2409 67.6044 67.9678 68.3313 68.6948 69.0582 69.4217 69.7851 70.1486 70.5121 70.8755 71.239 71.6025 71.9659 72.3294 1.12785 1.13307 1.13831 1.14353 1.14875 1.15395 1.15916 1.16436 1.16954 1.17472 1.1799 1.18508 1.19024 1.1954 1.20056 1.2057 1.21085 1.21598 1.22111 1.22623 1.23135 1.23645 1.24156 1.24666 1.25174 1.25683 1.26191 1.26699 1.27205 1.27711 1.28217 1.28721 1.29226 1.29729 1.30232 1.30734 1.31236 1.31737 1.32238 1.32737 1.33237 1.33735 1.34233 1.34731 1.35228 1.35723 1.36219 1.36714 1.37208 1.37702 1.3828 1.38688 1.39179 1.3967 1.40161 1.40651 1.4114 1.41629 1.42117 1.42604 1.43092 1.4357 1.44064 1.44548 1.45032 1.45516 1.46 1.46482 1.47123 1.48883 1.50647 1.52414 1.54186 1.55961 1.57742 1.59525 1.61312 1.63104 1.64901 1.66701 1.68505 1.70313 1.72125 1.73941 1.75761 1.77585 1.79414 1.81246 1.83083 1.84922 1.86767 1.88616 1.90469 1.92325 1.94185 1.9605 1.97919 1.99981 2.01669 2.03549 2.05434 2.09226 2.13281 2.17361 2.21466 2.25597 2.29753 2.33933 2.38139 2.4237 2.46497 2.49687 2.52891 2.56105 2.59334 2.62576 2.6583 2.69097 2.72378 2.75671 2.78978 2.82298 2.85629 2.88975 2.92335 2.95706 2.9909 3.02487 3.05899 3.09322 3.12757 3.16206 3.19668 3.23145 3.26633 3.30134 3.33648 3.37175 3.40716 3.44269 3.47835 3.51414 3.55139 3.58613 3.6223 3.65862 3.69505 3.73163 3.76834 3.80517 3.84212 3.87921 3.91644 3.93708 3.93965 3.94222 3.94477 3.94733 3.94988 3.95241 3.95495 3.95747 3.95999 3.96249 3.96499 3.96749 3.96998 3.97247 3.97495 3.97741 3.97987 3.98234 3.98477 3.98722 3.98965 3.99208 3.99451 3.99691 3.99934 4.00171 4.00413 4.00651 4.0089 4.01126 4.01357 4.016 4.01834 4.02068 4.02303 4.02535 4.0277 4.03002 4.03233 4.03463 4.03692 4.03921 4.0415 4.04378 4.04605 4.04833 
26.6092 59.4272 78.7849 82.4702 110.987 0.0877978 0.0833838 0.0646076 0.0628773 0.0364834 0.961817 1.12271 1.27795 2.7737 3.13876 3.63566 2.24382 0 0.363464 0.726929 1.09039 1.45386 1.81732 2.18079 2.54425 2.90771 3.27118 3.63464 3.99811 4.36157 4.72504 5.0885 5.45196 5.81543 6.17889 6.54236 6.90582 7.26929 7.63275 7.99622 8.35968 8.72314 9.08661 9.45007 9.81354 10.177 10.5405 10.9039 11.2674 11.6309 11.9943 12.3578 12.7213 13.0847 13.4482 13.8116 14.1751 14.5386 14.902 15.2655 15.629 15.9924 16.3559 16.7194 17.0828 17.4463 17.8098 18.1732 18.5367 18.9001 19.2636 19.6271 19.9905 20.354 20.7175 21.0809 21.4444 21.8079 22.1713 22.5348 22.8983 23.2617 23.6252 23.9886 24.3521 24.7156 25.079 25.4425 25.806 26.1694 26.5329 26.8964 27.2598 27.6233 27.9868 28.3502 28.7137 29.0771 29.4406 29.8041 30.1675 30.531 30.8945 31.2579 31.6214 31.9849 32.3483 32.7118 33.0753 33.4387 33.8022 34.1656 34.5291 34.8926 35.256 35.6195 35.983 36.3464 36.7099 37.0734 37.4368 37.8003 38.1638 38.5272 38.8907 39.2541 39.6176 39.9811 40.3445 40.708 41.0715 41.4349 41.7984 42.1619 42.5253 42.8888 43.2523 43.6157 43.9792 44.3426 44.7061 45.0696 45.433 45.7965 46.16 46.5234 46.8869 47.2504 47.6138 47.9773 48.3408 48.7042 49.0677 49.4311 49.7946 50.1581 50.5215 50.885 51.2485 51.6119 51.9754 52.3389 52.7023 53.0658 53.4293 53.7927 54.1562 54.5196 54.8831 55.2466 55.61 55.9735 56.337 56.7004 57.0639 57.4274 57.7908 58.1543 58.5178 58.8812 59.2447 59.6081 59.9716 60.3351 60.6985 61.062 61.4255 61.7889 62.1524 62.5159 62.8793 63.2428 63.6063 63.9697 64.3332 64.6966 65.0601 65.4236 65.787 66.1505 66.514 66.8774 67.2409 67.6044 67.9678 68.3313 68.6948 69.0582 69.4217 69.7851 70.1486 70.5121 70.8755 71.239 71.6025 71.9659 72.3294 0.961817 0.967156 0.972493 0.977824 0.983155 0.988482 0.993785 0.999096 1.0044 1.0097 1.01498 1.02027 1.02556 1.03082 1.0361 1.04135 1.0466 1.05186 1.0571 1.06233 1.06756 1.07278 1.07801 1.08321 1.08842 1.09362 1.09882 1.10401 1.10854 1.11436 1.11954 1.12469 1.12985 1.135 1.14015 1.14529 1.15042 1.15556 1.16067 1.16579 1.17089 1.176 1.1811 1.18618 1.19128 1.19636 1.20143 1.20649 1.21156 1.21661 1.22166 1.2267 1.23173 1.23677 1.24179 1.24681 1.25182 1.25684 1.26184 1.26683 1.27182 1.2768 1.28177 1.28675 1.2917 1.29666 1.30162 1.30656 1.32327 1.34391 1.36461 1.38538 1.40623 1.42714 1.44811 1.46916 1.49026 1.51145 1.53269 1.554 1.57539 1.59683 1.61835 1.63993 1.66159 1.6833 1.70509 1.72693 1.74886 1.77084 1.79289 1.81502 1.83721 1.85946 1.88178 1.90417 1.92664 1.94916 1.97175 1.99972 2.01714 2.03993 2.06288 2.08573 2.10873 2.13179 2.14287 2.15385 2.16484 2.17582 2.18682 2.19781 2.20882 2.21982 2.23391 2.25596 2.27806 2.30023 2.32245 2.34474 2.36706 2.38945 2.41191 2.43442 2.457 2.47962 2.50231 2.52505 2.54787 2.57073 2.59365 2.61663 2.63966 2.66276 2.68591 2.70912 2.73239 2.75571 2.77911 2.80255 2.82606 2.84961 2.87324 2.8969 2.92065 2.94444 2.96829 2.99221 3.01618 3.04019 3.06429 3.08843 3.11263 3.1369 3.16122 3.18558 3.21001 3.23452 3.25906 3.28367 3.30835 3.33307 3.35785 3.38269 3.4076 3.43256 3.45792 3.48265 3.50778 3.53298 3.55822 3.57156 3.57216 3.57275 3.57334 3.57392 3.57449 3.58426 3.58666 3.58905 3.59146 3.59385 3.59623 3.5986 3.60097 3.60333 3.60567 3.60804 3.61037 3.6127 3.61503 3.61734 3.61966 3.62197 3.62426 3.62655 3.62884 3.63112 3.63339 3.63566 
23.5662 56.7687 73.8859 79.1315 111.827 0.0873434 0.0839733 0.0705843 0.0635157 0.0346892 0.980098 1.12762 1.27859 2.88191 3.23038 3.72415 2.05999 0 0.363464 0.726929 1.09039 1.45386 1.81732 2.18079 2.54425 2.90771 3.27118 3.63464 3.99811 4.36157 4.72504 5.0885 5.45196 5.81543 6.17889 6.54236 6.90582 7.26929 7.63275 7.99622 8.35968 8.72314 9.08661 9.45007 9.81354 10.177 10.5405 10.9039 11.2674 11.6309 11.9943 12.3578 12.7213 13.0847 13.4482 13.8116 14.1751 14.5386 14.902 15.2655 15.629 15.9924 16.3559 16.7194 17.0828 17.4463 17.8098 18.1732 18.5367 18.9001 19.2636 19.6271 19.9905 20.354 20.7175 21.0809 21.4444 21.8079 22.1713 22.5348 22.8983 23.2617 23.6252 23.9886 24.3521 24.7156 25.079 25.4425 25.806 26.1694 26.5329 26.8964 27.2598 27.6233 27.9868 28.3502 28.7137 29.0771 29.4406 29.8041 30.1675 30.531 30.8945 31.2579 31.6214 31.9849 32.3483 32.7118 33.0753 33.4387 33.8022 34.1656 34.5291 34.8926 35.256 35.6195 35.983 36.3464 36.7099 37.0734 37.4368 37.8003 38.1638 38.5272 38.8907 39.2541 39.6176 39.9811 40.3445 40.708 41.0715 41.4349 41.7984 42.1619 42.5253 42.8888 43.2523 43.6157 43.9792 44.3426 44.7061 45.0696 45.433 45.7965 46.16 46.5234 46.8869 47.2504 47.6138 47.9773 48.3408 48.7042 49.0677 49.4311 49.7946 50.1581 50.5215 50.885 51.2485 51.6119 51.9754 52.3389 52.7023 53.0658 53.4293 53.7927 54.1562 54.5196 54.8831 55.2466 55.61 55.9735 56.337 56.7004 57.0639 57.4274 57.7908 58.1543 58.5178 58.8812 59.2447 59.6081 59.9716 60.3351 60.6985 61.062 61.4255 61.7889 62.1524 62.5159 62.8793 63.2428 63.6063 63.9697 64.3332 64.6966 65.0601 65.4236 65.787 66.1505 66.514 66.8774 67.2409 67.6044 67.9678 68.3313 68.6948 69.0582 69.4217 69.7851 70.1486 70.5121 70.8755 71.239 71.6025 71.9659 72.3294 0.980098 0.98501 0.989915 0.994822 0.999711 1.0046 1.00948 1.01435 1.01923 1.02409 1.02895 1.03379 1.03864 1.04347 1.0483 1.05312 1.05794 1.06275 1.06756 1.07236 1.07715 1.08193 1.08671 1.09148 1.09625 1.10101 1.10576 1.11051 1.11525 1.11999 1.12471 1.12944 1.13415 1.13886 1.14356 1.14826 1.15295 1.15768 1.16231 1.16698 1.17165 1.1763 1.18096 1.1856 1.19024 1.19487 1.19949 1.20411 1.20873 1.21334 1.21793 1.22253 1.22711 1.23169 1.23628 1.24043 1.2454 1.24996 1.2545 1.25905 1.26359 1.27485 1.29103 1.30723 1.32348 1.33975 1.35606 1.37242 1.38879 1.4052 1.42166 1.43814 1.45466 1.47121 1.4878 1.50443 1.52109 1.53778 1.5545 1.57126 1.58806 1.60489 1.62175 1.63866 1.65559 1.67256 1.68957 1.7066 1.72368 1.74078 1.75791 1.7751 1.7923 1.80955 1.82683 1.84415 1.8615 1.88828 1.92337 1.95865 1.99966 2.02978 2.06566 2.10171 2.13797 2.17443 2.19616 2.21699 2.23784 2.25876 2.27973 2.30073 2.32181 2.34292 2.36409 2.3853 2.40656 2.42787 2.44925 2.47065 2.49212 2.51363 2.5352 2.55681 2.57865 2.60021 2.62197 2.64378 2.66566 2.68758 2.70953 2.73155 2.7536 2.77574 2.7979 2.82012 2.84238 2.86471 2.88707 2.90951 2.93195 2.95448 2.97704 2.99966 3.02233 3.04505 3.06782 3.09064 3.11351 3.13642 3.1594 3.18252 3.20548 3.2286 3.25177 3.275 3.29827 3.32157 3.34503 3.36837 3.39184 3.41537 3.43894 3.46255 3.48623 3.50996 3.53372 3.55754 3.58141 3.60534 3.6293 3.65334 3.66061 3.66304 3.66549 3.66792 3.67034 3.67274 3.67516 3.67755 3.67996 3.68235 3.68473 3.68709 3.68946 3.69183 3.69379 3.69653 3.69887 3.7012 3.70352 3.70585 3.70815 3.71046 3.71281 3.71505 3.71733 3.71961 3.72189 3.72415 
25.6741 57.6036 71.0508 76.0336 106.301 0.090901 0.086508 0.066183 0.0632828 0.0355735 0.855 1.01939 1.17447 3.11104 3.4867 3.68041 4.17304 0 0.363464 0.726929 1.09039 1.45386 1.81732 2.18079 2.54425 2.90771 3.27118 3.63464 3.99811 4.36157 4.72504 5.0885 5.45196 5.81543 6.17889 6.54236 6.90582 7.26929 7.63275 7.99622 8.35968 8.72314 9.08661 9.45007 9.81354 10.177 10.5405 10.9039 11.2674 11.6309 11.9943 12.3578 12.7213 13.0847 13.4482 13.8116 14.1751 14.5386 14.902 15.2655 15.629 15.9924 16.3559 16.7194 17.0828 17.4463 17.8098 18.1732 18.5367 18.9001 19.2636 19.6271 19.9905 20.354 20.7175 21.0809 21.4444 21.8079 22.1713 22.5348 22.8983 23.2617 23.6252 23.9886 24.3521 24.7156 25.079 25.4425 25.806 26.1694 26.5329 26.8964 27.2598 27.6233 27.9868 28.3502 28.7137 29.0771 29.4406 29.8041 30.1675 30.531 30.8945 31.2579 31.6214 31.9849 32.3483 32.7118 33.0753 33.4387 33.8022 34.1656 34.5291 34.8926 35.256 35.6195 35.983 36.3464 36.7099 37.0734 37.4368 37.8003 38.1638 38.5272 38.8907 39.2541 39.6176 39.9811 40.3445 40.708 41.0715 41.4349 41.7984 42.1619 42.5253 42.8888 43.2523 43.6157 43.9792 44.3426 44.7061 45.0696 45.433 45.7965 46.16 46.5234 46.8869 47.2504 47.6138 47.9773 48.3408 48.7042 49.0677 49.4311 49.7946 50.1581 50.5215 50.885 51.2485 51.6119 51.9754 52.3389 52.7023 53.0658 53.4293 53.7927 54.1562 54.5196 54.8831 55.2466 55.61 55.9735 56.337 56.7004 57.0639 57.4274 57.7908 58.1543 58.5178 58.8812 59.2447 59.6081 59.9716 60.3351 60.6985 61.062 61.4255 61.7889 62.1524 62.5159 62.8793 63.2428 63.6063 63.9697 64.3332 64.6966 65.0601 65.4236 65.787 66.1505 66.514 66.8774 67.2409 67.6044 67.9678 68.3313 68.6948 69.0582 69.4217 69.7851 70.1486 70.5121 70.8755 71.239 71.6025 71.9659 72.3294 0.855 0.864017 0.869347 0.874676 0.880003 0.885313 0.890621 0.895922 0.901226 0.906512 0.911793 0.91707 0.92234 0.927613 0.93287 0.938127 0.943377 0.948611 0.953852 0.959081 0.964306 0.969518 0.974738 0.979941 0.985136 0.990332 0.995523 1.0007 1.00588 1.01106 1.01622 1.02138 1.02653 1.03167 1.03681 1.04194 1.04707 1.0522 1.05732 1.06242 1.06752 1.07262 1.07772 1.08281 1.08788 1.09295 1.09803 1.10308 1.10814 1.11319 1.11823 1.12327 1.12831 1.13334 1.13835 1.14336 1.14837 1.15337 1.15837 1.16336 1.16835 1.17332 1.1783 1.18326 1.18822 1.19935 1.23696 1.27486 1.31305 1.35155 1.39033 1.42943 1.4688 1.50848 1.54844 1.58871 1.62929 1.67015 1.71131 1.75276 1.79451 1.83646 1.8789 1.92154 1.96447 1.99997 2.02197 2.03531 2.04868 2.06205 2.07544 2.08884 2.10225 2.11568 2.12911 2.14255 2.15602 2.17494 2.19678 2.21866 2.24063 2.26264 2.2847 2.30683 2.329 2.35124 2.37352 2.39589 2.41828 2.44075 2.46326 2.48584 2.50847 2.53115 2.55389 2.57669 2.59955 2.62247 2.64543 2.66845 2.69154 2.71467 2.73786 2.76111 2.78441 2.80778 2.83118 2.85468 2.8782 2.90179 2.92542 2.94914 2.97288 2.9967 3.02085 3.0445 3.06848 3.09251 3.11661 3.14075 3.16496 3.18923 3.21354 3.23792 3.26236 3.28685 3.31138 3.33599 3.36065 3.38536 3.41013 3.43495 3.45983 3.48477 3.50977 3.53481 3.5618 3.57942 3.58196 3.5845 3.58704 3.58955 3.59208 3.59458 3.59709 3.59958 3.60207 3.60457 3.60704 3.6095 3.61197 3.61442 3.61687 3.61931 3.62175 3.62417 3.6266 3.62902 3.63141 3.63382 3.63621 3.6386 3.64098 3.64336 3.64572 3.64809 3.65043 3.65279 3.65512 3.65746 3.65978 3.6621 3.66441 3.66671 3.66901 3.6713 3.6736 3.67587 3.67815 3.68041 
28.4456 62.3203 71.1871 74.4907 107.718 0.085542 0.0825319 0.0618671 0.0537818 0.0306292 1.0236 1.16638 1.30307 3.47633 3.76034 3.92797 2.19159 0 0.363464 0.726929 1.09039 1.45386 1.81732 2.18079 2.54425 2.90771 3.27118 3.63464 3.99811 4.36157 4.72504 5.0885 5.45196 5.81543 6.17889 6.54236 6.90582 7.26929 7.63275 7.99622 8.35968 8.72314 9.08661 9.45007 9.81354 10.177 10.5405 10.9039 11.2674 11.6309 11.9943 12.3578 12.7213 13.0847 13.4482 13.8116 14.1751 14.5386 14.902 15.2655 15.629 15.9924 16.3559 16.7194 17.0828 17.4463 17.8098 18.1732 18.5367 18.9001 19.2636 19.6271 19.9905 20.354 20.7175 21.0809 21.4444 21.8079 22.1713 22.5348 22.8983 23.2617 23.6252 23.9886 24.3521 24.7156 25.079 25.4425 25.806 26.1694 26.5329 26.8964 27.2598 27.6233 27.9868 28.3502 28.7137 29.0771 29.4406 29.8041 30.1675 30.531 30.8945 31.2579 31.6214 31.9849 32.3483 32.7118 33.0753 33.4387 33.8022 34.1656 34.5291 34.8926 35.256 35.6195 35.983 36.3464 36.7099 37.0734 37.4368 37.8003 38.1638 38.5272 38.8907 39.2541 39.6176 39.9811 40.3445 40.708 41.0715 41.4349 41.7984 42.1619 42.5253 42.8888 43.2523 43.6157 43.9792 44.3426 44.7061 45.0696 45.433 45.7965 46.16 46.5234 46.8869 47.2504 47.6138 47.9773 48.3408 48.7042 49.0677 49.4311 49.7946 50.1581 50.5215 50.885 51.2485 51.6119 51.9754 52.3389 52.7023 53.0658 53.4293 53.7927 54.1562 54.5196 54.8831 55.2466 55.61 55.9735 56.337 56.7004 57.0639 57.4274 57.7908 58.1543 58.5178 58.8812 59.2447 59.6081 59.9716 60.3351 60.6985 61.062 61.4255 61.7889 62.1524 62.5159 62.8793 63.2428 63.6063 63.9697 64.3332 64.6966 65.0601 65.4236 65.787 66.1505 66.514 66.8774 67.2409 67.6044 67.9678 68.3313 68.6948 69.0582 69.4217 69.7851 70.1486 70.5121 70.8755 71.239 71.6025 71.9659 72.3294 1.0236 1.02836 1.03312 1.03787 1.04261 1.04734 1.05207 1.05679 1.0615 1.06621 1.07091 1.07561 1.08029 1.08498 1.08965 1.09432 1.09898 1.10363 1.10828 1.11293 1.11757 1.1222 1.12682 1.13144 1.13604 1.14065 1.14525 1.14984 1.15442 1.159 1.16357 1.16814 1.17269 1.17725 1.18179 1.18634 1.19087 1.19539 1.19991 1.20443 1.20893 1.21343 1.21792 1.2224 1.22689 1.23137 1.23583 1.24029 1.24474 1.2492 1.25364 1.25807 1.2625 1.26692 1.27134 1.27575 1.28015 1.28455 1.28893 1.29332 1.2977 1.30207 1.30643 1.31079 1.31514 1.31949 1.32382 1.32816 1.33249 1.3368 1.34111 1.34541 1.34972 1.35401 1.35829 1.41142 1.51612 1.6232 1.73264 1.84446 1.95851 2.0752 2.19759 2.34251 2.48889 2.54029 2.55741 2.57455 2.59171 2.60891 2.62612 2.64335 2.66061 2.67791 2.69522 2.7113 2.72992 2.74728 2.76469 2.78213 2.79958 2.81707 2.83456 2.85209 2.86963 2.88721 2.90481 2.92243 2.94007 2.95774 2.97544 2.99315 3.01089 3.02866 3.04644 3.06426 3.08209 3.09995 3.11785 3.13575 3.15368 3.17164 3.18962 3.20762 3.22565 3.2437 3.26178 3.27989 3.29801 3.31616 3.33432 3.35252 3.37074 3.38899 3.40726 3.42554 3.44386 3.4622 3.48056 3.49895 3.51736 3.53579 3.55139 3.57275 3.59125 3.60978 3.62834 3.64691 3.66552 3.68414 3.70279 3.72147 3.74017 3.75889 3.77764 3.79641 3.81521 3.82699 3.82952 3.83205 3.8346 3.83711 3.83964 3.84214 3.84465 3.84715 3.84964 3.85213 3.85459 3.85707 3.85953 3.86199 3.86444 3.86688 3.86932 3.87173 3.87416 3.87657 3.87897 3.88137 3.88377 3.88616 3.88855 3.89091 3.89329 3.89564 3.89799 3.90034 3.90269 3.90501 3.90737 3.90967 3.91198 3.91428 3.91658 3.91887 3.92116 3.92343 3.92571 3.92797 
28.1441 66.937 72.5152 73.6404 103.885 0.0849537 0.0824623 0.0626645 0.056579 0.0377487 1.03977 1.17266 1.29932 3.23351 3.46279 3.57382 2.10022 0 0.363464 0.726929 1.09039 1.45386 1.81732 2.18079 2.54425 2.90771 3.27118 3.63464 3.99811 4.36157 4.72504 5.0885 5.45196 5.81543 6.17889 6.54236 6.90582 7.26929 7.63275 7.99622 8.35968 8.72314 9.08661 9.45007 9.81354 10.177 10.5405 10.9039 11.2674 11.6309 11.9943 12.3578 12.7213 13.0847 13.4482 13.8116 14.1751 14.5386 14.902 15.2655 15.629 15.9924 16.3559 16.7194 17.0828 17.4463 17.8098 18.1732 18.5367 18.9001 19.2636 19.6271 19.9905 20.354 20.7175 21.0809 21.4444 21.8079 22.1713 22.5348 22.8983 23.2617 23.6252 23.9886 24.3521 24.7156 25.079 25.4425 25.806 26.1694 26.5329 26.8964 27.2598 27.6233 27.9868 28.3502 28.7137 29.0771 29.4406 29.8041 30.1675 30.531 30.8945 31.2579 31.6214 31.9849 32.3483 32.7118 33.0753 33.4387 33.8022 34.1656 34.5291 34.8926 35.256 35.6195 35.983 36.3464 36.7099 37.0734 37.4368 37.8003 38.1638 38.5272 38.8907 39.2541 39.6176 39.9811 40.3445 40.708 41.0715 41.4349 41.7984 42.1619 42.5253 42.8888 43.2523 43.6157 43.9792 44.3426 44.7061 45.0696 45.433 45.7965 46.16 46.5234 46.8869 47.2504 47.6138 47.9773 48.3408 48.7042 49.0677 49.4311 49.7946 50.1581 50.5215 50.885 51.2485 51.6119 51.9754 52.3389 52.7023 53.0658 53.4293 53.7927 54.1562 54.5196 54.8831 55.2466 55.61 55.9735 56.337 56.7004 57.0639 57.4274 57.7908 58.1543 58.5178 58.8812 59.2447 59.6081 59.9716 60.3351 60.6985 61.062 61.4255 61.7889 62.1524 62.5159 62.8793 63.2428 63.6063 63.9697 64.3332 64.6966 65.0601 65.4236 65.787 66.1505 66.514 66.8774 67.2409 67.6044 67.9678 68.3313 68.6948 69.0582 69.4217 69.7851 70.1486 70.5121 70.8755 71.239 71.6025 71.9659 72.3294 1.03977 1.04421 1.04865 1.05307 1.05749 1.0619 1.0663 1.07071 1.0751 1.07949 1.08386 1.08824 1.0926 1.09696 1.10131 1.10566 1.10991 1.11433 1.11866 1.12298 1.12729 1.1316 1.13589 1.14019 1.14448 1.14876 1.15303 1.15729 1.16156 1.16581 1.17005 1.17429 1.17853 1.18276 1.18698 1.19119 1.19539 1.19959 1.20379 1.20797 1.21215 1.21632 1.2205 1.22465 1.22881 1.23296 1.2371 1.24123 1.24536 1.24947 1.25359 1.2577 1.26179 1.26589 1.26998 1.27406 1.27813 1.2822 1.28626 1.29031 1.29436 1.2984 1.30243 1.30646 1.31048 1.31449 1.3185 1.32249 1.32649 1.33048 1.33446 1.33844 1.3424 1.34636 1.35032 1.35427 1.3582 1.36214 1.36607 1.36999 1.3739 1.37699 1.38171 1.38559 1.38949 1.50653 1.65412 2.34124 2.46276 2.47784 2.49294 2.50806 2.5232 2.53835 2.55352 2.5687 2.5839 2.59913 2.61435 2.62962 2.64487 2.66016 2.67546 2.69078 2.70611 2.72146 2.73682 2.75221 2.76761 2.78302 2.79845 2.8139 2.82937 2.84483 2.86034 2.87584 2.89138 2.90693 2.9225 2.93807 2.95366 2.96927 2.9849 3.00055 3.01636 3.03188 3.04758 3.06328 3.07902 3.0947 3.11052 3.12629 3.14209 3.15789 3.17372 3.18956 3.20542 3.2213 3.23719 3.2531 3.26901 3.28495 3.30091 3.31688 3.33287 3.34888 3.3649 3.38095 3.397 3.41307 3.42916 3.44525 3.46001 3.46259 3.46516 3.46773 3.47028 3.47284 3.47537 3.47791 3.48044 3.48297 3.48548 3.48799 3.4905 3.49299 3.4955 3.49797 3.50044 3.50292 3.50537 3.50784 3.51028 3.51273 3.51517 3.51758 3.52001 3.52243 3.52484 3.52724 3.52963 3.53202 3.5344 3.53677 3.53914 3.5415 3.54386 3.5462 3.54853 3.55087 3.55321 3.55551 3.55783 3.56013 3.56243 3.56471 3.56701 3.56928 3.57155 3.57382 
31.4457 70.302 76.2763 76.461 100.72 0.0836817 0.0812151 0.0670789 0.0643808 0.0382432 1.07729 1.21011 1.33672 3.23653 3.43876 3.54979 2.08471 0 0.363464 0.726929 1.09039 1.45386 1.81732 2.18079 2.54425 2.90771 3.27118 3.63464 3.99811 4.36157 4.72504 5.0885 5.45196 5.81543 6.17889 6.54236 6.90582 7.26929 7.63275 7.99622 8.35968 8.72314 9.08661 9.45007 9.81354 10.177 10.5405 10.9039 11.2674 11.6309 11.9943 12.3578 12.7213 13.0847 13.4482 13.8116 14.1751 14.5386 14.902 15.2655 15.629 15.9924 16.3559 16.7194 17.0828 17.4463 17.8098 18.1732 18.5367 18.9001 19.2636 19.6271 19.9905 20.354 20.7175 21.0809 21.4444 21.8079 22.1713 22.5348 22.8983 23.2617 23.6252 23.9886 24.3521 24.7156 25.079 25.4425 25.806 26.1694 26.5329 26.8964 27.2598 27.6233 27.9868 28.3502 28.7137 29.0771 29.4406 29.8041 30.1675 30.531 30.8945 31.2579 31.6214 31.9849 32.3483 32.7118 33.0753 33.4387 33.8022 34.1656 34.5291 34.8926 35.256 35.6195 35.983 36.3464 36.7099 37.0734 37.4368 37.8003 38.1638 38.5272 38.8907 39.2541 39.6176 39.9811 40.3445 40.708 41.0715 41.4349 41.7984 42.1619 42.5253 42.8888 43.2523 43.6157 43.9792 44.3426 44.7061 45.0696 45.433 45.7965 46.16 46.5234 46.8869 47.2504 47.6138 47.9773 48.3408 48.7042 49.0677 49.4311 49.7946 50.1581 50.5215 50.885 51.2485 51.6119 51.9754 52.3389 52.7023 53.0658 53.4293 53.7927 54.1562 54.5196 54.8831 55.2466 55.61 55.9735 56.337 56.7004 57.0639 57.4274 57.7908 58.1543 58.5178 58.8812 59.2447 59.6081 59.9716 60.3351 60.6985 61.062 61.4255 61.7889 62.1524 62.5159 62.8793 63.2428 63.6063 63.9697 64.3332 64.6966 65.0601 65.4236 65.787 66.1505 66.514 66.8774 67.2409 67.6044 67.9678 68.3313 68.6948 69.0582 69.4217 69.7851 70.1486 70.5121 70.8755 71.239 71.6025 71.9659 72.3294 1.07729 1.08172 1.08613 1.09058 1.095 1.09941 1.10382 1.10822 1.1126 1.11699 1.12136 1.12574 1.13009 1.13445 1.13881 1.14315 1.14748 1.15182 1.15614 1.16046 1.16477 1.16907 1.17338 1.17766 1.18195 1.18622 1.19049 1.19476 1.19902 1.20327 1.20751 1.21174 1.21598 1.2202 1.22442 1.22863 1.23283 1.23704 1.24123 1.24542 1.24959 1.25376 1.25793 1.26208 1.26623 1.27037 1.27452 1.27864 1.28277 1.28688 1.291 1.2951 1.2992 1.30329 1.30738 1.31145 1.31553 1.31959 1.32364 1.32774 1.33174 1.33578 1.33982 1.34384 1.34786 1.35187 1.35587 1.35988 1.36385 1.36784 1.37182 1.3758 1.37909 1.38371 1.38767 1.39162 1.39555 1.39949 1.40341 1.40733 1.41124 1.41514 1.41904 1.42293 1.42682 1.4307 1.43457 1.43844 1.4423 1.44614 1.44998 1.45382 1.45766 1.46148 1.4653 1.46911 1.5386 1.65014 1.76431 1.8811 2.1371 2.1904 2.21718 2.24406 2.27102 2.29808 2.32522 2.35247 2.3798 2.40725 2.43476 2.46239 2.4901 2.51791 2.5458 2.5738 2.60189 2.63007 2.65834 2.68672 2.71518 2.74374 2.77237 2.80111 2.82996 2.85888 2.88791 2.91781 2.94623 2.97554 3.00494 3.03442 3.06402 3.0937 3.12278 3.15334 3.1833 3.21334 3.24349 3.27373 3.30408 3.33451 3.36502 3.39564 3.41511 3.41774 3.42035 3.42298 3.42561 3.42821 3.4308 3.43339 3.43598 3.43855 3.44113 3.44369 3.44624 3.4488 3.45133 3.45394 3.45641 3.45893 3.46146 3.46397 3.46646 3.46897 3.47145 3.47394 3.47641 3.47888 3.48134 3.4838 3.48626 3.48868 3.49113 3.49356 3.49598 3.49839 3.50081 3.50319 3.50559 3.50799 3.51037 3.51273 3.5151 3.51747 3.51982 3.52216 3.52445 3.52684 3.52915 3.53148 3.53379 3.5361 3.5384 3.54069 3.54297 3.54526 3.54753 3.54979 
31.4523 66.2033 74.6614 78.0576 99.8247 0.0842394 0.0817656 0.0722528 0.067224 0.0413695 1.05836 1.1942 1.32385 3.06088 3.28852 3.39956 2.06231 0 0.363464 0.726929 1.09039 1.45386 1.81732 2.18079 2.54425 2.90771 3.27118 3.63464 3.99811 4.36157 4.72504 5.0885 5.45196 5.81543 6.17889 6.54236 6.90582 7.26929 7.63275 7.99622 8.35968 8.72314 9.08661 9.45007 9.81354 10.177 10.5405 10.9039 11.2674 11.6309 11.9943 12.3578 12.7213 13.0847 13.4482 13.8116 14.1751 14.5386 14.902 15.2655 15.629 15.9924 16.3559 16.7194 17.0828 17.4463 17.8098 18.1732 18.5367 18.9001 19.2636 19.6271 19.9905 20.354 20.7175 21.0809 21.4444 21.8079 22.1713 22.5348 22.8983 23.2617 23.6252 23.9886 24.3521 24.7156 25.079 25.4425 25.806 26.1694 26.5329 26.8964 27.2598 27.6233 27.9868 28.3502 28.7137 29.0771 29.4406 29.8041 30.1675 30.531 30.8945 31.2579 31.6214 31.9849 32.3483 32.7118 33.0753 33.4387 33.8022 34.1656 34.5291 34.8926 35.256 35.6195 35.983 36.3464 36.7099 37.0734 37.4368 37.8003 38.1638 38.5272 38.8907 39.2541 39.6176 39.9811 40.3445 40.708 41.0715 41.4349 41.7984 42.1619 42.5253 42.8888 43.2523 43.6157 43.9792 44.3426 44.7061 45.0696 45.433 45.7965 46.16 46.5234 46.8869 47.2504 47.6138 47.9773 48.3408 48.7042 49.0677 49.4311 49.7946 50.1581 50.5215 50.885 51.2485 51.6119 51.9754 52.3389 52.7023 53.0658 53.4293 53.7927 54.1562 54.5196 54.8831 55.2466 55.61 55.9735 56.337 56.7004 57.0639 57.4274 57.7908 58.1543 58.5178 58.8812 59.2447 59.6081 59.9716 60.3351 60.6985 61.062 61.4255 61.7889 62.1524 62.5159 62.8793 63.2428 63.6063 63.9697 64.3332 64.6966 65.0601 65.4236 65.787 66.1505 66.514 66.8774 67.2409 67.6044 67.9678 68.3313 68.6948 69.0582 69.4217 69.7851 70.1486 70.5121 70.8755 71.239 71.6025 71.9659 72.3294 1.05836 1.0629 1.06743 1.07195 1.07647 1.08097 1.08547 1.08997 1.09446 1.09894 1.10341 1.10788 1.11234 1.1168 1.12125 1.12569 1.13013 1.13456 1.13898 1.1434 1.1478 1.15221 1.1566 1.16099 1.16537 1.16975 1.17413 1.17848 1.18284 1.18719 1.19153 1.19587 1.20019 1.20452 1.20883 1.21315 1.21745 1.22174 1.22604 1.23032 1.2346 1.23887 1.24263 1.2474 1.25165 1.25589 1.26012 1.26435 1.26858 1.27279 1.27701 1.28121 1.28541 1.2896 1.29379 1.29796 1.30213 1.3063 1.31046 1.3146 1.31875 1.32289 1.32702 1.33115 1.33527 1.33937 1.34348 1.34758 1.35167 1.35576 1.35985 1.36391 1.36798 1.37204 1.37609 1.37842 1.38417 1.3882 1.39223 1.39625 1.40026 1.40428 1.40827 1.41226 1.41625 1.42955 1.45457 1.47971 1.50495 1.5303 1.55575 1.58131 1.60699 1.63277 1.65865 1.68464 1.71074 1.73695 1.76327 1.78969 1.81656 1.85675 1.89722 1.93795 1.97897 2.02026 2.05191 2.08169 2.11162 2.14165 2.17183 2.20212 2.23256 2.26312 2.2938 2.32462 2.35556 2.38663 2.41783 2.44914 2.4806 2.51218 2.5439 2.57573 2.60771 2.63979 2.67202 2.70436 2.73685 2.76945 2.80219 2.83506 2.86806 2.90117 2.93441 2.96779 3.0013 3.03492 3.0687 3.10257 3.1366 3.17074 3.20501 3.23942 3.26486 3.2675 3.27013 3.27274 3.27535 3.27796 3.28055 3.28315 3.28574 3.28832 3.29089 3.29345 3.29602 3.29857 3.30111 3.30364 3.30617 3.30869 3.31121 3.31372 3.31623 3.31872 3.3212 3.3237 3.32617 3.32864 3.33111 3.33356 3.33601 3.3384 3.34088 3.34332 3.34573 3.34814 3.35055 3.35296 3.35476 3.35773 3.36013 3.36249 3.36485 3.36722 3.36957 3.37191 3.37426 3.37659 3.37893 3.38124 3.38355 3.38586 3.38815 3.39045 3.39273 3.39502 3.39729 3.39956 
29.685 63.1625 74.8789 82.4851 104.146 0.0862405 0.0837747 0.0686424 0.0649573 0.0450924 0.992619 1.12899 1.25917 2.64025 2.99471 3.22446 2.35442 0 0.363464 0.726929 1.09039 1.45386 1.81732 2.18079 2.54425 2.90771 3.27118 3.63464 3.99811 4.36157 4.72504 5.0885 5.45196 5.81543 6.17889 6.54236 6.90582 7.26929 7.63275 7.99622 8.35968 8.72314 9.08661 9.45007 9.81354 10.177 10.5405 10.9039 11.2674 11.6309 11.9943 12.3578 12.7213 13.0847 13.4482 13.8116 14.1751 14.5386 14.902 15.2655 15.629 15.9924 16.3559 16.7194 17.0828 17.4463 17.8098 18.1732 18.5367 18.9001 19.2636 19.6271 19.9905 20.354 20.7175 21.0809 21.4444 21.8079 22.1713 22.5348 22.8983 23.2617 23.6252 23.9886 24.3521 24.7156 25.079 25.4425 25.806 26.1694 26.5329 26.8964 27.2598 27.6233 27.9868 28.3502 28.7137 29.0771 29.4406 29.8041 30.1675 30.531 30.8945 31.2579 31.6214 31.9849 32.3483 32.7118 33.0753 33.4387 33.8022 34.1656 34.5291 34.8926 35.256 35.6195 35.983 36.3464 36.7099 37.0734 37.4368 37.8003 38.1638 38.5272 38.8907 39.2541 39.6176 39.9811 40.3445 40.708 41.0715 41.4349 41.7984 42.1619 42.5253 42.8888 43.2523 43.6157 43.9792 44.3426 44.7061 45.0696 45.433 45.7965 46.16 46.5234 46.8869 47.2504 47.6138 47.9773 48.3408 48.7042 49.0677 49.4311 49.7946 50.1581 50.5215 50.885 51.2485 51.6119 51.9754 52.3389 52.7023 53.0658 53.4293 53.7927 54.1562 54.5196 54.8831 55.2466 55.61 55.9735 56.337 56.7004 57.0639 57.4274 57.7908 58.1543 58.5178 58.8812 59.2447 59.6081 59.9716 60.3351 60.6985 61.062 61.4255 61.7889 62.1524 62.5159 62.8793 63.2428 63.6063 63.9697 64.3332 64.6966 65.0601 65.4236 65.787 66.1505 66.514 66.8774 67.2409 67.6044 67.9678 68.3313 68.6948 69.0582 69.4217 69.7851 70.1486 70.5121 70.8755 71.239 71.6025 71.9659 72.3294 0.992619 0.997168 1.00171 1.00625 1.01079 1.01531 1.01983 1.02435 1.02885 1.03335 1.03784 1.04233 1.04681 1.05128 1.05574 1.06021 1.06466 1.0691 1.07354 1.07798 1.0824 1.08683 1.09124 1.09564 1.10005 1.10443 1.1088 1.1132 1.11757 1.12195 1.12631 1.13066 1.13501 1.13935 1.14368 1.14801 1.15233 1.15665 1.16095 1.16526 1.16955 1.17403 1.17813 1.18239 1.18667 1.19093 1.19519 1.19942 1.20367 1.20791 1.21213 1.21636 1.22058 1.22478 1.22898 1.23318 1.23737 1.24156 1.24573 1.2499 1.25406 1.25822 1.26236 1.26651 1.27065 1.27477 1.2789 1.28302 1.28713 1.29123 1.29533 1.29941 1.30349 1.30758 1.31164 1.31571 1.31977 1.32384 1.33178 1.36171 1.3918 1.42205 1.45248 1.48309 1.51384 1.54478 1.57589 1.60716 1.6386 1.67021 1.702 1.73395 1.76607 1.79837 1.83083 1.86345 1.89628 1.92922 1.95336 1.96444 1.97553 1.98661 1.99953 1.99946 2.01992 2.03102 2.04214 2.05327 2.06441 2.07554 2.08668 2.09783 2.10898 2.12015 2.13131 2.14248 2.15902 2.18055 2.20212 2.22376 2.24545 2.26718 2.28898 2.31085 2.33276 2.35473 2.37676 2.39883 2.42098 2.44318 2.46543 2.48773 2.51011 2.53274 2.55501 2.57755 2.60015 2.62279 2.6455 2.66826 2.69108 2.71396 2.73688 2.75988 2.78292 2.80604 2.82919 2.8524 2.87567 2.89901 2.9224 2.94583 2.96934 2.99289 3.0165 3.04017 3.0639 3.08769 3.11152 3.12855 3.13108 3.13396 3.13612 3.13863 3.14113 3.14363 3.14613 3.1486 3.15108 3.15354 3.156 3.15846 3.16091 3.16335 3.1658 3.16822 3.17065 3.17305 3.17547 3.17786 3.18026 3.18266 3.18502 3.18741 3.18977 3.19213 3.19448 3.19683 3.19918 3.20151 3.20384 3.20614 3.20847 3.21076 3.21306 3.21535 3.21765 3.21991 3.2222 3.22446 
26.6022 64.4735 82.3563 88.1601 107.26 0.0844541 0.0821579 0.0725297 0.0626044 0.0397432 1.05992 1.19149 1.3168 2.55167 3.05459 3.47733 1.668 0 0.363464 0.726929 1.09039 1.45386 1.81732 2.18079 2.54425 2.90771 3.27118 3.63464 3.99811 4.36157 4.72504 5.0885 5.45196 5.81543 6.17889 6.54236 6.90582 7.26929 7.63275 7.99622 8.35968 8.72314 9.08661 9.45007 9.81354 10.177 10.5405 10.9039 11.2674 11.6309 11.9943 12.3578 12.7213 13.0847 13.4482 13.8116 14.1751 14.5386 14.902 15.2655 15.629 15.9924 16.3559 16.7194 17.0828 17.4463 17.8098 18.1732 18.5367 18.9001 19.2636 19.6271 19.9905 20.354 20.7175 21.0809 21.4444 21.8079 22.1713 22.5348 22.8983 23.2617 23.6252 23.9886 24.3521 24.7156 25.079 25.4425 25.806 26.1694 26.5329 26.8964 27.2598 27.6233 27.9868 28.3502 28.7137 29.0771 29.4406 29.8041 30.1675 30.531 30.8945 31.2579 31.6214 31.9849 32.3483 32.7118 33.0753 33.4387 33.8022 34.1656 34.5291 34.8926 35.256 35.6195 35.983 36.3464 36.7099 37.0734 37.4368 37.8003 38.1638 38.5272 38.8907 39.2541 39.6176 39.9811 40.3445 40.708 41.0715 41.4349 41.7984 42.1619 42.5253 42.8888 43.2523 43.6157 43.9792 44.3426 44.7061 45.0696 45.433 45.7965 46.16 46.5234 46.8869 47.2504 47.6138 47.9773 48.3408 48.7042 49.0677 49.4311 49.7946 50.1581 50.5215 50.885 51.2485 51.6119 51.9754 52.3389 52.7023 53.0658 53.4293 53.7927 54.1562 54.5196 54.8831 55.2466 55.61 55.9735 56.337 56.7004 57.0639 57.4274 57.7908 58.1543 58.5178 58.8812 59.2447 59.6081 59.9716 60.3351 60.6985 61.062 61.4255 61.7889 62.1524 62.5159 62.8793 63.2428 63.6063 63.9697 64.3332 64.6966 65.0601 65.4236 65.787 66.1505 66.514 66.8774 67.2409 67.6044 67.9678 68.3313 68.6948 69.0582 69.4217 69.7851 70.1486 70.5121 70.8755 71.239 71.6025 71.9659 72.3294 1.05992 1.06432 1.06871 1.07309 1.07746 1.08185 1.0862 1.09056 1.09491 1.09924 1.10359 1.10791 1.11223 1.11656 1.12086 1.12517 1.12947 1.13375 1.13803 1.14231 1.14658 1.15084 1.1551 1.15935 1.16359 1.16783 1.17206 1.17628 1.1805 1.18471 1.1889 1.1931 1.19729 1.20148 1.20565 1.20983 1.21399 1.21814 1.22229 1.22643 1.23058 1.2347 1.23882 1.24248 1.24704 1.25115 1.25524 1.25926 1.26342 1.26749 1.27157 1.27563 1.27968 1.28373 1.28778 1.29181 1.29584 1.29987 1.30389 1.30789 1.31189 1.31589 1.31988 1.32386 1.32784 1.33181 1.33577 1.33973 1.34367 1.34761 1.35156 1.35548 1.35941 1.36332 1.36723 1.37114 1.37503 1.37796 1.3828 1.38667 1.39055 1.40097 1.41231 1.42366 1.43501 1.44638 1.45775 1.46914 1.48053 1.49193 1.50334 1.51476 1.52619 1.53764 1.54909 1.56055 1.57202 1.5835 1.59498 1.60649 1.61799 1.6295 1.64103 1.65257 1.66413 1.67567 1.68723 1.6988 1.71039 1.72198 1.73359 1.7452 1.75683 1.76845 1.78008 1.79174 1.8034 1.81507 1.82675 1.83844 1.85013 1.86185 1.89862 1.95076 1.99677 2.05649 2.11009 2.16416 2.21871 2.27375 2.30821 2.3391 2.37012 2.40127 2.43257 2.46398 2.49553 2.5272 2.55903 2.59098 2.62305 2.65525 2.68759 2.72005 2.75266 2.7854 2.81825 2.85125 2.88438 2.91764 2.95103 2.98456 3.0182 3.05198 3.0859 3.11994 3.15412 3.18844 3.22288 3.25744 3.29236 3.32699 3.36195 3.3915 3.39402 3.39652 3.39901 3.40148 3.40396 3.40643 3.4089 3.41134 3.4138 3.41624 3.41867 3.4211 3.42353 3.42594 3.42834 3.43075 3.43314 3.43553 3.43791 3.44029 3.44265 3.44501 3.44737 3.44971 3.45205 3.45438 3.45672 3.45902 3.46134 3.46364 3.46594 3.46823 3.47053 3.47279 3.47508 3.47733 
29.6742 67.0497 83.1045 88.0479 110.81 0.0851038 0.0825351 0.0728516 0.0692885 0.0415619 1.03178 1.16644 1.2949 2.13076 2.6145 3.39039 2.12679 0 0.363464 0.726929 1.09039 1.45386 1.81732 2.18079 2.54425 2.90771 3.27118 3.63464 3.99811 4.36157 4.72504 5.0885 5.45196 5.81543 6.17889 6.54236 6.90582 7.26929 7.63275 7.99622 8.35968 8.72314 9.08661 9.45007 9.81354 10.177 10.5405 10.9039 11.2674 11.6309 11.9943 12.3578 12.7213 13.0847 13.4482 13.8116 14.1751 14.5386 14.902 15.2655 15.629 15.9924 16.3559 16.7194 17.0828 17.4463 17.8098 18.1732 18.5367 18.9001 19.2636 19.6271 19.9905 20.354 20.7175 21.0809 21.4444 21.8079 22.1713 22.5348 22.8983 23.2617 23.6252 23.9886 24.3521 24.7156 25.079 25.4425 25.806 26.1694 26.5329 26.8964 27.2598 27.6233 27.9868 28.3502 28.7137 29.0771 29.4406 29.8041 30.1675 30.531 30.8945 31.2579 31.6214 31.9849 32.3483 32.7118 33.0753 33.4387 33.8022 34.1656 34.5291 34.8926 35.256 35.6195 35.983 36.3464 36.7099 37.0734 37.4368 37.8003 38.1638 38.5272 38.8907 39.2541 39.6176 39.9811 40.3445 40.708 41.0715 41.4349 41.7984 42.1619 42.5253 42.8888 43.2523 43.6157 43.9792 44.3426 44.7061 45.0696 45.433 45.7965 46.16 46.5234 46.8869 47.2504 47.6138 47.9773 48.3408 48.7042 49.0677 49.4311 49.7946 50.1581 50.5215 50.885 51.2485 51.6119 51.9754 52.3389 52.7023 53.0658 53.4293 53.7927 54.1562 54.5196 54.8831 55.2466 55.61 55.9735 56.337 56.7004 57.0639 57.4274 57.7908 58.1543 58.5178 58.8812 59.2447 59.6081 59.9716 60.3351 60.6985 61.062 61.4255 61.7889 62.1524 62.5159 62.8793 63.2428 63.6063 63.9697 64.3332 64.6966 65.0601 65.4236 65.787 66.1505 66.514 66.8774 67.2409 67.6044 67.9678 68.3313 68.6948 69.0582 69.4217 69.7851 70.1486 70.5121 70.8755 71.239 71.6025 71.9659 72.3294 1.03178 1.03628 1.04077 1.04518 1.04973 1.0542 1.05867 1.06312 1.06757 1.07202 1.07645 1.08088 1.0853 1.08972 1.09413 1.09854 1.10293 1.10733 1.11171 1.11609 1.12046 1.12482 1.12918 1.13352 1.13787 1.14221 1.14654 1.15086 1.15519 1.1595 1.1638 1.1681 1.17238 1.17667 1.18095 1.18522 1.18949 1.19374 1.198 1.20224 1.20648 1.21071 1.21493 1.21916 1.22337 1.22757 1.23177 1.23596 1.24014 1.24433 1.2485 1.25267 1.25682 1.26097 1.26511 1.26926 1.27339 1.27752 1.28164 1.28575 1.28985 1.29395 1.29804 1.30213 1.30621 1.31028 1.31435 1.31841 1.32246 1.32651 1.33055 1.33458 1.3386 1.34276 1.34664 1.35064 1.35464 1.35864 1.36263 1.3666 1.37058 1.37699 1.37674 1.38246 1.3864 1.39034 1.39428 1.39821 1.40622 1.4187 1.43118 1.44368 1.45618 1.46871 1.48126 1.49381 1.50638 1.51897 1.53157 1.54418 1.55681 1.56946 1.58212 1.59478 1.60747 1.62018 1.63289 1.64562 1.65837 1.67113 1.68391 1.69671 1.7095 1.72232 1.73516 1.74802 1.76087 1.77376 1.78665 1.79956 1.81248 1.82542 1.83837 1.85133 1.86508 1.88063 1.8962 1.91184 1.92742 1.94307 1.95876 1.97446 1.99515 1.99492 2.02175 2.04673 2.07694 2.1073 2.1378 2.16844 2.19921 2.23014 2.2612 2.2924 2.32373 2.3552 2.38682 2.41856 2.45046 2.48248 2.51466 2.54696 2.5794 2.612 2.64472 2.67776 2.71059 2.74373 2.77702 2.81044 2.84401 2.87771 2.91155 2.94552 2.97964 3.01391 3.0483 3.08283 3.11752 3.15232 3.18728 3.22238 3.2576 3.29298 3.32848 3.33416 3.33658 3.33899 3.3414 3.34381 3.3462 3.34858 3.35097 3.35333 3.3562 3.35807 3.36042 3.36277 3.36511 3.36743 3.36976 3.37209 3.3744 3.3767 3.37901 3.38129 3.38357 3.38585 3.38823 3.39039 
30.8248 67.4623 80.8396 89.584 106.77 0.0838552 0.0815899 0.074374 0.0721973 0.0469325 1.07228 1.2044 1.33029 1.91174 2.42714 3.13945 2.49836 0 0.363464 0.726929 1.09039 1.45386 1.81732 2.18079 2.54425 2.90771 3.27118 3.63464 3.99811 4.36157 4.72504 5.0885 5.45196 5.81543 6.17889 6.54236 6.90582 7.26929 7.63275 7.99622 8.35968 8.72314 9.08661 9.45007 9.81354 10.177 10.5405 10.9039 11.2674 11.6309 11.9943 12.3578 12.7213 13.0847 13.4482 13.8116 14.1751 14.5386 14.902 15.2655 15.629 15.9924 16.3559 16.7194 17.0828 17.4463 17.8098 18.1732 18.5367 18.9001 19.2636 19.6271 19.9905 20.354 20.7175 21.0809 21.4444 21.8079 22.1713 22.5348 22.8983 23.2617 23.6252 23.9886 24.3521 24.7156 25.079 25.4425 25.806 26.1694 26.5329 26.8964 27.2598 27.6233 27.9868 28.3502 28.7137 29.0771 29.4406 29.8041 30.1675 30.531 30.8945 31.2579 31.6214 31.9849 32.3483 32.7118 33.0753 33.4387 33.8022 34.1656 34.5291 34.8926 35.256 35.6195 35.983 36.3464 36.7099 37.0734 37.4368 37.8003 38.1638 38.5272 38.8907 39.2541 39.6176 39.9811 40.3445 40.708 41.0715 41.4349 41.7984 42.1619 42.5253 42.8888 43.2523 43.6157 43.9792 44.3426 44.7061 45.0696 45.433 45.7965 46.16 46.5234 46.8869 47.2504 47.6138 47.9773 48.3408 48.7042 49.0677 49.4311 49.7946 50.1581 50.5215 50.885 51.2485 51.6119 51.9754 52.3389 52.7023 53.0658 53.4293 53.7927 54.1562 54.5196 54.8831 55.2466 55.61 55.9735 56.337 56.7004 57.0639 57.4274 57.7908 58.1543 58.5178 58.8812 59.2447 59.6081 59.9716 60.3351 60.6985 61.062 61.4255 61.7889 62.1524 62.5159 62.8793 63.2428 63.6063 63.9697 64.3332 64.6966 65.0601 65.4236 65.787 66.1505 66.514 66.8774 67.2409 67.6044 67.9678 68.3313 68.6948 69.0582 69.4217 69.7851 70.1486 70.5121 70.8755 71.239 71.6025 71.9659 72.3294 1.07228 1.07669 1.08109 1.08549 1.08989 1.09428 1.09866 1.10303 1.1074 1.11176 1.11611 1.12047 1.1248 1.12914 1.13347 1.13779 1.14211 1.14642 1.15071 1.15501 1.15929 1.16358 1.16785 1.17212 1.17626 1.18063 1.18488 1.18913 1.19336 1.19758 1.20181 1.20602 1.21023 1.21443 1.21862 1.22281 1.227 1.23117 1.23534 1.2395 1.24366 1.2478 1.25194 1.25607 1.2602 1.26432 1.26844 1.27255 1.27659 1.28074 1.28483 1.28891 1.29299 1.29705 1.30111 1.30517 1.30921 1.31326 1.3173 1.32132 1.32534 1.32936 1.33336 1.33738 1.34136 1.34535 1.34934 1.35331 1.35728 1.36124 1.36519 1.36914 1.37308 1.37887 1.37865 1.38486 1.38878 1.39269 1.39659 1.40048 1.40437 1.40825 1.41213 1.41599 1.41985 1.42371 1.42757 1.4314 1.43619 1.44752 1.45886 1.47022 1.48157 1.49294 1.50433 1.51571 1.52712 1.53854 1.54995 1.56138 1.57282 1.58427 1.59573 1.6072 1.61868 1.63016 1.64167 1.65317 1.66468 1.67621 1.68775 1.69929 1.71085 1.72241 1.73399 1.74557 1.75716 1.76877 1.78038 1.79058 1.79708 1.80356 1.81004 1.81652 1.823 1.82944 1.83593 1.8424 1.84885 1.85531 1.86176 1.86822 1.87464 1.88109 1.88753 1.89396 1.90038 1.90681 1.91322 1.91964 1.92606 1.93294 1.97238 2.0121 2.05207 2.09231 2.13283 2.17361 2.21465 2.25596 2.29755 2.3394 2.38152 2.4239 2.46654 2.5094 2.55264 2.5961 2.63982 2.6838 2.72704 2.77257 2.81737 2.86243 2.90774 2.95334 2.99918 3.04531 3.06607 3.06855 3.07101 3.07346 3.0759 3.07835 3.08078 3.08322 3.08546 3.08806 3.09045 3.09285 3.09525 3.09764 3.10003 3.1024 3.10477 3.10712 3.10948 3.11182 3.11416 3.11649 3.11882 3.12114 3.12346 3.12576 3.12806 3.13035 3.13264 3.1349 3.13718 3.13945 
29.6619 67.7982 85.7358 89.015 108.721 0.0837128 0.0812757 0.0746182 0.0679524 0.0448617 1.0803 1.21332 1.3401 2.13767 2.59497 3.23519 2.20087 0 0.363464 0.726929 1.09039 1.45386 1.81732 2.18079 2.54425 2.90771 3.27118 3.63464 3.99811 4.36157 4.72504 5.0885 5.45196 5.81543 6.17889 6.54236 6.90582 7.26929 7.63275 7.99622 8.35968 8.72314 9.08661 9.45007 9.81354 10.177 10.5405 10.9039 11.2674 11.6309 11.9943 12.3578 12.7213 13.0847 13.4482 13.8116 14.1751 14.5386 14.902 15.2655 15.629 15.9924 16.3559 16.7194 17.0828 17.4463 17.8098 18.1732 18.5367 18.9001 19.2636 19.6271 19.9905 20.354 20.7175 21.0809 21.4444 21.8079 22.1713 22.5348 22.8983 23.2617 23.6252 23.9886 24.3521 24.7156 25.079 25.4425 25.806 26.1694 26.5329 26.8964 27.2598 27.6233 27.9868 28.3502 28.7137 29.0771 29.4406 29.8041 30.1675 30.531 30.8945 31.2579 31.6214 31.9849 32.3483 32.7118 33.0753 33.4387 33.8022 34.1656 34.5291 34.8926 35.256 35.6195 35.983 36.3464 36.7099 37.0734 37.4368 37.8003 38.1638 38.5272 38.8907 39.2541 39.6176 39.9811 40.3445 40.708 41.0715 41.4349 41.7984 42.1619 42.5253 42.8888 43.2523 43.6157 43.9792 44.3426 44.7061 45.0696 45.433 45.7965 46.16 46.5234 46.8869 47.2504 47.6138 47.9773 48.3408 48.7042 49.0677 49.4311 49.7946 50.1581 50.5215 50.885 51.2485 51.6119 51.9754 52.3389 52.7023 53.0658 53.4293 53.7927 54.1562 54.5196 54.8831 55.2466 55.61 55.9735 56.337 56.7004 57.0639 57.4274 57.7908 58.1543 58.5178 58.8812 59.2447 59.6081 59.9716 60.3351 60.6985 61.062 61.4255 61.7889 62.1524 62.5159 62.8793 63.2428 63.6063 63.9697 64.3332 64.6966 65.0601 65.4236 65.787 66.1505 66.514 66.8774 67.2409 67.6044 67.9678 68.3313 68.6948 69.0582 69.4217 69.7851 70.1486 70.5121 70.8755 71.239 71.6025 71.9659 72.3294 1.0803 1.08475 1.08918 1.09361 1.09803 1.10245 1.10687 1.1106 1.11566 1.12005 1.12443 1.12881 1.13318 1.13755 1.1419 1.14625 1.1506 1.15493 1.15926 1.16359 1.16791 1.17221 1.17645 1.18081 1.1851 1.18939 1.19366 1.19794 1.20221 1.20646 1.2107 1.21495 1.21919 1.22342 1.22765 1.23186 1.23607 1.24028 1.24448 1.24867 1.25284 1.25702 1.26119 1.26535 1.26951 1.27366 1.27781 1.28195 1.28607 1.2902 1.29433 1.29843 1.30253 1.30664 1.31085 1.31481 1.31888 1.32296 1.32702 1.33108 1.33513 1.33918 1.34321 1.34724 1.35126 1.35529 1.3593 1.3633 1.36729 1.37129 1.37527 1.3793 1.38322 1.38719 1.39114 1.39509 1.39905 1.40298 1.40691 1.41083 1.41475 1.41867 1.42257 1.42647 1.43036 1.43424 1.43813 1.44199 1.44585 1.45181 1.46024 1.46866 1.47708 1.4855 1.49393 1.50235 1.51077 1.51919 1.52761 1.53603 1.54446 1.55288 1.56129 1.56972 1.57815 1.58658 1.59499 1.60341 1.61184 1.62026 1.62868 1.63711 1.64554 1.65396 1.66238 1.67106 1.67923 1.68765 1.69607 1.7045 1.71292 1.72135 1.72976 1.73819 1.74662 1.75505 1.76347 1.77189 1.78032 1.78875 1.79717 1.80559 1.81402 1.8622 1.93732 2.0135 2.08666 2.11545 2.14435 2.17337 2.20252 2.23179 2.26118 2.2907 2.32034 2.3501 2.37998 2.40998 2.44012 2.47036 2.50074 2.53124 2.56186 2.5926 2.62346 2.65444 2.68556 2.71679 2.74815 2.77962 2.81122 2.84295 2.87479 2.90675 2.93884 2.97105 3.00339 3.03585 3.06844 3.10113 3.13396 3.16691 3.17164 3.17408 3.17652 3.17894 3.18137 3.18379 3.1862 3.18859 3.19099 3.19337 3.19575 3.19813 3.2005 3.20286 3.20522 3.20752 3.2099 3.21224 3.21455 3.21687 3.21918 3.22149 3.2238 3.22608 3.22837 3.23065 3.23292 3.23519 
33.0607 66.33 81.1955 86.2185 107.524 0.0824979 0.0799634 0.0763484 0.0699066 0.0417552 1.11703 1.25535 1.38749 2.26474 2.82544 3.38121 1.97748 0 0.363464 0.726929 1.09039 1.45386 1.81732 2.18079 2.54425 2.90771 3.27118 3.63464 3.99811 4.36157 4.72504 5.0885 5.45196 5.81543 6.17889 6.54236 6.90582 7.26929 7.63275 7.99622 8.35968 8.72314 9.08661 9.45007 9.81354 10.177 10.5405 10.9039 11.2674 11.6309 11.9943 12.3578 12.7213 13.0847 13.4482 13.8116 14.1751 14.5386 14.902 15.2655 15.629 15.9924 16.3559 16.7194 17.0828 17.4463 17.8098 18.1732 18.5367 18.9001 19.2636 19.6271 19.9905 20.354 20.7175 21.0809 21.4444 21.8079 22.1713 22.5348 22.8983 23.2617 23.6252 23.9886 24.3521 24.7156 25.079 25.4425 25.806 26.1694 26.5329 26.8964 27.2598 27.6233 27.9868 28.3502 28.7137 29.0771 29.4406 29.8041 30.1675 30.531 30.8945 31.2579 31.6214 31.9849 32.3483 32.7118 33.0753 33.4387 33.8022 34.1656 34.5291 34.8926 35.256 35.6195 35.983 36.3464 36.7099 37.0734 37.4368 37.8003 38.1638 38.5272 38.8907 39.2541 39.6176 39.9811 40.3445 40.708 41.0715 41.4349 41.7984 42.1619 42.5253 42.8888 43.2523 43.6157 43.9792 44.3426 44.7061 45.0696 45.433 45.7965 46.16 46.5234 46.8869 47.2504 47.6138 47.9773 48.3408 48.7042 49.0677 49.4311 49.7946 50.1581 50.5215 50.885 51.2485 51.6119 51.9754 52.3389 52.7023 53.0658 53.4293 53.7927 54.1562 54.5196 54.8831 55.2466 55.61 55.9735 56.337 56.7004 57.0639 57.4274 57.7908 58.1543 58.5178 58.8812 59.2447 59.6081 59.9716 60.3351 60.6985 61.062 61.4255 61.7889 62.1524 62.5159 62.8793 63.2428 63.6063 63.9697 64.3332 64.6966 65.0601 65.4236 65.787 66.1505 66.514 66.8774 67.2409 67.6044 67.9678 68.3313 68.6948 69.0582 69.4217 69.7851 70.1486 70.5121 70.8755 71.239 71.6025 71.9659 72.3294 1.11703 1.12165 1.12626 1.13086 1.13545 1.14004 1.14462 1.1492 1.15377 1.15833 1.16289 1.16744 1.17198 1.17652 1.18104 1.18557 1.19009 1.19459 1.19911 1.2036 1.20809 1.21257 1.21705 1.22151 1.22598 1.23045 1.23489 1.23933 1.24426 1.24821 1.25262 1.25704 1.26145 1.26586 1.27027 1.27465 1.27904 1.28342 1.28779 1.29216 1.29651 1.30086 1.30521 1.30955 1.31387 1.3182 1.32252 1.32684 1.33114 1.33544 1.33974 1.34402 1.3483 1.35257 1.35684 1.3611 1.36536 1.3696 1.37385 1.37808 1.38136 1.38652 1.39073 1.39494 1.39914 1.40334 1.40752 1.41171 1.41588 1.42004 1.42422 1.42836 1.43252 1.43665 1.44079 1.44492 1.44904 1.45316 1.45726 1.46137 1.46546 1.46956 1.47363 1.47771 1.48318 1.48967 1.49614 1.50261 1.50907 1.51553 1.52199 1.52845 1.53489 1.5413 1.54779 1.55423 1.56066 1.56709 1.57352 1.57994 1.58636 1.59277 1.59918 1.60558 1.61198 1.61838 1.62477 1.63115 1.63754 1.64393 1.6503 1.65667 1.66303 1.6694 1.67575 1.68212 1.68846 1.69482 1.70116 1.70749 1.71383 1.72016 1.74293 1.77401 1.80527 1.83668 1.86827 1.90002 1.93193 1.96402 1.99558 2.03041 2.0645 2.09876 2.13322 2.16817 2.20268 2.23769 2.27287 2.30825 2.3438 2.37954 2.41546 2.45157 2.48785 2.52433 2.56098 2.59781 2.63482 2.67203 2.70942 2.74698 2.78474 2.82268 2.86079 2.89908 2.93757 2.97624 3.01508 3.05411 3.09334 3.13396 3.17232 3.21208 3.25202 3.29215 3.30288 3.30536 3.30783 3.31031 3.31278 3.31523 3.31767 3.32011 3.32255 3.32498 3.32741 3.32981 3.33222 3.33463 3.33703 3.3394 3.34181 3.34416 3.34653 3.34888 3.35123 3.35359 3.35592 3.35786 3.36058 3.36291 3.36522 3.36752 3.36982 3.37212 3.37439 3.37668 3.37895 3.38121 
32.2575 66.3192 83.7422 87.4332 103.742 0.085259 0.0826623 0.0792094 0.0655005 0.0386859 1.02065 1.15825 1.28971 2.59298 3.4173 3.52834 1.47238 0 0.363464 0.726929 1.09039 1.45386 1.81732 2.18079 2.54425 2.90771 3.27118 3.63464 3.99811 4.36157 4.72504 5.0885 5.45196 5.81543 6.17889 6.54236 6.90582 7.26929 7.63275 7.99622 8.35968 8.72314 9.08661 9.45007 9.81354 10.177 10.5405 10.9039 11.2674 11.6309 11.9943 12.3578 12.7213 13.0847 13.4482 13.8116 14.1751 14.5386 14.902 15.2655 15.629 15.9924 16.3559 16.7194 17.0828 17.4463 17.8098 18.1732 18.5367 18.9001 19.2636 19.6271 19.9905 20.354 20.7175 21.0809 21.4444 21.8079 22.1713 22.5348 22.8983 23.2617 23.6252 23.9886 24.3521 24.7156 25.079 25.4425 25.806 26.1694 26.5329 26.8964 27.2598 27.6233 27.9868 28.3502 28.7137 29.0771 29.4406 29.8041 30.1675 30.531 30.8945 31.2579 31.6214 31.9849 32.3483 32.7118 33.0753 33.4387 33.8022 34.1656 34.5291 34.8926 35.256 35.6195 35.983 36.3464 36.7099 37.0734 37.4368 37.8003 38.1638 38.5272 38.8907 39.2541 39.6176 39.9811 40.3445 40.708 41.0715 41.4349 41.7984 42.1619 42.5253 42.8888 43.2523 43.6157 43.9792 44.3426 44.7061 45.0696 45.433 45.7965 46.16 46.5234 46.8869 47.2504 47.6138 47.9773 48.3408 48.7042 49.0677 49.4311 49.7946 50.1581 50.5215 50.885 51.2485 51.6119 51.9754 52.3389 52.7023 53.0658 53.4293 53.7927 54.1562 54.5196 54.8831 55.2466 55.61 55.9735 56.337 56.7004 57.0639 57.4274 57.7908 58.1543 58.5178 58.8812 59.2447 59.6081 59.9716 60.3351 60.6985 61.062 61.4255 61.7889 62.1524 62.5159 62.8793 63.2428 63.6063 63.9697 64.3332 64.6966 65.0601 65.4236 65.787 66.1505 66.514 66.8774 67.2409 67.6044 67.9678 68.3313 68.6948 69.0582 69.4217 69.7851 70.1486 70.5121 70.8755 71.239 71.6025 71.9659 72.3294 1.02065 1.02524 1.02983 1.0344 1.03898 1.04354 1.0481 1.05265 1.0572 1.06174 1.06627 1.0708 1.07532 1.07983 1.08434 1.08883 1.09333 1.09782 1.1023 1.10677 1.11125 1.11571 1.12016 1.1246 1.12904 1.13348 1.13791 1.14233 1.14675 1.15115 1.15556 1.15995 1.16434 1.16872 1.1731 1.17746 1.18183 1.18618 1.19053 1.19488 1.1992 1.20354 1.20786 1.21217 1.21648 1.22079 1.22508 1.22938 1.23366 1.23794 1.2422 1.24647 1.25073 1.25497 1.25922 1.26346 1.26769 1.27191 1.27614 1.28034 1.28455 1.28875 1.29294 1.29712 1.30129 1.30547 1.30964 1.31379 1.31794 1.32208 1.32623 1.33036 1.33448 1.33861 1.34271 1.34682 1.35092 1.35501 1.3591 1.36318 1.36725 1.37132 1.37674 1.37943 1.38348 1.38751 1.39221 1.39793 1.40365 1.40936 1.41508 1.42079 1.42648 1.43218 1.43787 1.44356 1.44924 1.45492 1.46058 1.46624 1.4719 1.47756 1.48321 1.48885 1.49449 1.50007 1.50576 1.51139 1.517 1.52261 1.52823 1.53383 1.53943 1.54503 1.55061 1.55619 1.56178 1.56735 1.57292 1.57849 1.58404 1.5896 1.59514 1.60069 1.60622 1.61176 1.61729 1.62282 1.62833 1.63384 1.876 2.23888 2.29001 2.34155 2.39343 2.44584 2.49862 2.55179 2.60538 2.65938 2.71378 2.7686 2.82383 2.87946 2.93551 2.99198 3.04885 3.10613 3.16382 3.22192 3.28043 3.33936 3.39869 3.41711 3.41968 3.42224 3.4248 3.42734 3.42989 3.43243 3.43496 3.43748 3.44 3.4425 3.44502 3.44751 3.45 3.45248 3.45496 3.45744 3.46006 3.46235 3.4648 3.46723 3.46968 3.4721 3.47452 3.47693 3.47935 3.48174 3.48415 3.48653 3.48891 3.49129 3.49364 3.49601 3.49837 3.5007 3.50305 3.50539 3.50772 3.51003 3.51235 3.51464 3.51694 3.51924 3.52151 3.5238 3.52607 3.52834 
28.2245 61.3535 84.5352 87.8876 104.216 0.0879683 0.0850273 0.0814566 0.0584519 0.0357265 0.939209 1.08119 1.21711 2.96959 3.55973 3.67287 2.48299 0 0.363464 0.726929 1.09039 1.45386 1.81732 2.18079 2.54425 2.90771 3.27118 3.63464 3.99811 4.36157 4.72504 5.0885 5.45196 5.81543 6.17889 6.54236 6.90582 7.26929 7.63275 7.99622 8.35968 8.72314 9.08661 9.45007 9.81354 10.177 10.5405 10.9039 11.2674 11.6309 11.9943 12.3578 12.7213 13.0847 13.4482 13.8116 14.1751 14.5386 14.902 15.2655 15.629 15.9924 16.3559 16.7194 17.0828 17.4463 17.8098 18.1732 18.5367 18.9001 19.2636 19.6271 19.9905 20.354 20.7175 21.0809 21.4444 21.8079 22.1713 22.5348 22.8983 23.2617 23.6252 23.9886 24.3521 24.7156 25.079 25.4425 25.806 26.1694 26.5329 26.8964 27.2598 27.6233 27.9868 28.3502 28.7137 29.0771 29.4406 29.8041 30.1675 30.531 30.8945 31.2579 31.6214 31.9849 32.3483 32.7118 33.0753 33.4387 33.8022 34.1656 34.5291 34.8926 35.256 35.6195 35.983 36.3464 36.7099 37.0734 37.4368 37.8003 38.1638 38.5272 38.8907 39.2541 39.6176 39.9811 40.3445 40.708 41.0715 41.4349 41.7984 42.1619 42.5253 42.8888 43.2523 43.6157 43.9792 44.3426 44.7061 45.0696 45.433 45.7965 46.16 46.5234 46.8869 47.2504 47.6138 47.9773 48.3408 48.7042 49.0677 49.4311 49.7946 50.1581 50.5215 50.885 51.2485 51.6119 51.9754 52.3389 52.7023 53.0658 53.4293 53.7927 54.1562 54.5196 54.8831 55.2466 55.61 55.9735 56.337 56.7004 57.0639 57.4274 57.7908 58.1543 58.5178 58.8812 59.2447 59.6081 59.9716 60.3351 60.6985 61.062 61.4255 61.7889 62.1524 62.5159 62.8793 63.2428 63.6063 63.9697 64.3332 64.6966 65.0601 65.4236 65.787 66.1505 66.514 66.8774 67.2409 67.6044 67.9678 68.3313 68.6948 69.0582 69.4217 69.7851 70.1486 70.5121 70.8755 71.239 71.6025 71.9659 72.3294 0.939209 0.943941 0.94867 0.953392 0.958102 0.962813 0.967519 0.972216 0.976894 0.981584 0.986254 0.990928 0.995584 1.00024 1.0049 1.00954 1.01417 1.0188 1.02342 1.02804 1.03265 1.03726 1.04186 1.04645 1.05103 1.0556 1.06018 1.06475 1.0693 1.07385 1.0784 1.08295 1.08747 1.09201 1.09652 1.10103 1.10554 1.11004 1.11453 1.11903 1.1235 1.12798 1.13245 1.13691 1.14136 1.1458 1.15025 1.15469 1.15911 1.16354 1.16796 1.17222 1.17677 1.18116 1.18555 1.18994 1.19431 1.19868 1.20304 1.2074 1.21175 1.2161 1.22044 1.22477 1.22909 1.23341 1.23806 1.24204 1.24633 1.25062 1.25491 1.25919 1.26346 1.26773 1.27207 1.2772 1.28234 1.28746 1.29258 1.29769 1.3028 1.3079 1.31299 1.31808 1.32317 1.32824 1.33332 1.33838 1.34345 1.3485 1.35355 1.35859 1.36362 1.36866 1.37337 1.37871 1.38372 1.38872 1.39372 1.39872 1.40371 1.40869 1.41368 1.41865 1.42361 1.42858 1.43353 1.43848 1.44343 1.44837 1.4533 1.45823 1.46315 1.46806 1.47297 1.47783 1.48278 1.48766 1.49255 1.49743 1.50231 1.50718 1.51205 1.5169 1.52175 1.5266 1.67134 1.81089 1.94901 2.08568 2.22091 2.3547 2.48703 2.61793 2.81113 2.85286 2.89484 2.93701 2.9794 3.02201 3.06485 3.1079 3.15117 3.19467 3.23838 3.28231 3.32645 3.37084 3.41542 3.46023 3.50526 3.5505 3.55895 3.55967 3.56039 3.56109 3.5618 3.57187 3.57442 3.57696 3.57949 3.58202 3.58453 3.58704 3.58955 3.59205 3.59454 3.597 3.59949 3.60197 3.60442 3.60688 3.60933 3.61177 3.6142 3.61664 3.61905 3.62147 3.62388 3.62628 3.62866 3.63106 3.63344 3.63582 3.63818 3.64054 3.64289 3.64524 3.64758 3.64991 3.65223 3.65456 3.65688 3.65918 3.66147 3.66376 3.66606 3.66834 3.6706 3.67287 
28.3721 63.5588 80.6516 86.4771 103.848 0.0810865 0.0788761 0.070614 0.0486805 0.0348274 1.17756 1.31094 1.43788 3.3497 3.60625 3.7173 2.71989 0 0.363464 0.726929 1.09039 1.45386 1.81732 2.18079 2.54425 2.90771 3.27118 3.63464 3.99811 4.36157 4.72504 5.0885 5.45196 5.81543 6.17889 6.54236 6.90582 7.26929 7.63275 7.99622 8.35968 8.72314 9.08661 9.45007 9.81354 10.177 10.5405 10.9039 11.2674 11.6309 11.9943 12.3578 12.7213 13.0847 13.4482 13.8116 14.1751 14.5386 14.902 15.2655 15.629 15.9924 16.3559 16.7194 17.0828 17.4463 17.8098 18.1732 18.5367 18.9001 19.2636 19.6271 19.9905 20.354 20.7175 21.0809 21.4444 21.8079 22.1713 22.5348 22.8983 23.2617 23.6252 23.9886 24.3521 24.7156 25.079 25.4425 25.806 26.1694 26.5329 26.8964 27.2598 27.6233 27.9868 28.3502 28.7137 29.0771 29.4406 29.8041 30.1675 30.531 30.8945 31.2579 31.6214 31.9849 32.3483 32.7118 33.0753 33.4387 33.8022 34.1656 34.5291 34.8926 35.256 35.6195 35.983 36.3464 36.7099 37.0734 37.4368 37.8003 38.1638 38.5272 38.8907 39.2541 39.6176 39.9811 40.3445 40.708 41.0715 41.4349 41.7984 42.1619 42.5253 42.8888 43.2523 43.6157 43.9792 44.3426 44.7061 45.0696 45.433 45.7965 46.16 46.5234 46.8869 47.2504 47.6138 47.9773 48.3408 48.7042 49.0677 49.4311 49.7946 50.1581 50.5215 50.885 51.2485 51.6119 51.9754 52.3389 52.7023 53.0658 53.4293 53.7927 54.1562 54.5196 54.8831 55.2466 55.61 55.9735 56.337 56.7004 57.0639 57.4274 57.7908 58.1543 58.5178 58.8812 59.2447 59.6081 59.9716 60.3351 60.6985 61.062 61.4255 61.7889 62.1524 62.5159 62.8793 63.2428 63.6063 63.9697 64.3332 64.6966 65.0601 65.4236 65.787 66.1505 66.514 66.8774 67.2409 67.6044 67.9678 68.3313 68.6948 69.0582 69.4217 69.7851 70.1486 70.5121 70.8755 71.239 71.6025 71.9659 72.3294 1.17756 1.18223 1.18666 1.19109 1.19553 1.19995 1.20436 1.20877 1.21317 1.21757 1.22196 1.22634 1.23072 1.23508 1.23944 1.2438 1.24815 1.25249 1.25683 1.26115 1.26547 1.26979 1.2741 1.2784 1.28269 1.28698 1.29126 1.29554 1.2998 1.30406 1.30832 1.31257 1.31681 1.32105 1.32528 1.3295 1.33371 1.33793 1.34213 1.34632 1.35051 1.35469 1.35887 1.36304 1.3672 1.37136 1.3755 1.37965 1.38303 1.38791 1.39203 1.39615 1.40025 1.40435 1.40845 1.41254 1.41662 1.4207 1.42476 1.42883 1.43289 1.43694 1.44098 1.44501 1.44904 1.45306 1.45707 1.46109 1.46509 1.46908 1.47307 1.47706 1.48103 1.485 1.48891 1.49361 1.50419 1.51478 1.5256 1.53597 1.54656 1.55716 1.56778 1.5784 1.58903 1.59965 1.61029 1.62093 1.63159 1.64224 1.6529 1.66357 1.67423 1.68491 1.69559 1.70628 1.71697 1.72768 1.73839 1.7491 1.75981 1.77053 1.78127 1.792 1.80274 1.8135 1.82424 1.83501 1.84576 1.85654 1.86732 1.8781 1.88888 1.89968 2.3782 2.8367 2.90008 2.92035 2.94066 2.96101 2.98139 3.00181 3.02226 3.04276 3.06329 3.08384 3.10445 3.1251 3.14576 3.16648 3.18724 3.20802 3.22884 3.2497 3.2706 3.29154 3.3125 3.3329 3.35455 3.37564 3.39675 3.41791 3.4391 3.46032 3.48158 3.50288 3.52423 3.5456 3.56701 3.58847 3.59831 3.60091 3.60349 3.60606 3.60864 3.6112 3.61375 3.61631 3.61867 3.62139 3.62392 3.62645 3.62896 3.63148 3.63397 3.63647 3.63896 3.64144 3.64392 3.6464 3.64886 3.65131 3.65376 3.65619 3.65863 3.66105 3.66349 3.6659 3.66831 3.6707 3.67311 3.67549 3.67786 3.68023 3.6826 3.68497 3.68732 3.68967 3.692 3.69433 3.69666 3.69899 3.70131 3.7036 3.70591 3.70819 3.71048 3.71277 3.71499 3.7173 
25.0626 66.7923 83.9437 90.5133 103.526 0.0858473 0.0835828 0.0722561 0.0494617 0.0387578 1.01201 1.14076 1.26323 3.10991 3.41382 3.52486 2.13992 0 0.363464 0.726929 1.09039 1.45386 1.81732 2.18079 2.54425 2.90771 3.27118 3.63464 3.99811 4.36157 4.72504 5.0885 5.45196 5.81543 6.17889 6.54236 6.90582 7.26929 7.63275 7.99622 8.35968 8.72314 9.08661 9.45007 9.81354 10.177 10.5405 10.9039 11.2674 11.6309 11.9943 12.3578 12.7213 13.0847 13.4482 13.8116 14.1751 14.5386 14.902 15.2655 15.629 15.9924 16.3559 16.7194 17.0828 17.4463 17.8098 18.1732 18.5367 18.9001 19.2636 19.6271 19.9905 20.354 20.7175 21.0809 21.4444 21.8079 22.1713 22.5348 22.8983 23.2617 23.6252 23.9886 24.3521 24.7156 25.079 25.4425 25.806 26.1694 26.5329 26.8964 27.2598 27.6233 27.9868 28.3502 28.7137 29.0771 29.4406 29.8041 30.1675 30.531 30.8945 31.2579 31.6214 31.9849 32.3483 32.7118 33.0753 33.4387 33.8022 34.1656 34.5291 34.8926 35.256 35.6195 35.983 36.3464 36.7099 37.0734 37.4368 37.8003 38.1638 38.5272 38.8907 39.2541 39.6176 39.9811 40.3445 40.708 41.0715 41.4349 41.7984 42.1619 42.5253 42.8888 43.2523 43.6157 43.9792 44.3426 44.7061 45.0696 45.433 45.7965 46.16 46.5234 46.8869 47.2504 47.6138 47.9773 48.3408 48.7042 49.0677 49.4311 49.7946 50.1581 50.5215 50.885 51.2485 51.6119 51.9754 52.3389 52.7023 53.0658 53.4293 53.7927 54.1562 54.5196 54.8831 55.2466 55.61 55.9735 56.337 56.7004 57.0639 57.4274 57.7908 58.1543 58.5178 58.8812 59.2447 59.6081 59.9716 60.3351 60.6985 61.062 61.4255 61.7889 62.1524 62.5159 62.8793 63.2428 63.6063 63.9697 64.3332 64.6966 65.0601 65.4236 65.787 66.1505 66.514 66.8774 67.2409 67.6044 67.9678 68.3313 68.6948 69.0582 69.4217 69.7851 70.1486 70.5121 70.8755 71.239 71.6025 71.9659 72.3294 1.01201 1.01632 1.02062 1.02491 1.02918 1.03347 1.03774 1.04201 1.04626 1.05051 1.05475 1.05899 1.06322 1.06744 1.07166 1.07587 1.08008 1.08427 1.08847 1.09265 1.09682 1.101 1.10516 1.10917 1.11347 1.11762 1.12175 1.12588 1.13 1.13412 1.13823 1.14233 1.14643 1.15052 1.15461 1.15868 1.16275 1.16681 1.17087 1.17492 1.17897 1.183 1.18703 1.19105 1.19507 1.19909 1.20309 1.20708 1.21107 1.21505 1.21903 1.223 1.22696 1.23091 1.23487 1.23881 1.24275 1.24668 1.2506 1.25451 1.25843 1.26233 1.26622 1.27011 1.27399 1.27786 1.28174 1.2856 1.28945 1.2933 1.29715 1.30098 1.30481 1.30863 1.31245 1.31625 1.32006 1.32384 1.32764 1.33143 1.3352 1.33897 1.34273 1.34648 1.35024 1.35398 1.35771 1.36144 1.36833 1.38181 1.39533 1.40885 1.42241 1.43598 1.44958 1.46319 1.47682 1.49047 1.50415 1.51783 1.53155 1.54527 1.55902 1.5728 1.58659 1.60041 1.61424 1.62809 1.64196 1.65586 1.66976 1.6837 1.69765 1.71162 1.72561 1.73963 1.75366 1.76772 1.78179 1.79588 1.80998 1.82412 1.83828 1.85245 1.86665 2.1888 2.86299 2.88376 2.90456 2.9254 2.94628 2.96721 2.98817 3.00918 3.03022 3.05131 3.07254 3.09361 3.11482 3.13606 3.15736 3.17868 3.20006 3.22146 3.24291 3.26441 3.28594 3.3075 3.32911 3.35077 3.37246 3.3942 3.41104 3.41362 3.41619 3.41875 3.42131 3.42387 3.42641 3.42894 3.43148 3.434 3.43653 3.43902 3.44154 3.44403 3.44651 3.44901 3.45148 3.45395 3.45641 3.45886 3.46109 3.46376 3.46619 3.46862 3.47105 3.47345 3.47586 3.47827 3.48065 3.48305 3.48543 3.4878 3.49017 3.49252 3.49489 3.49722 3.49956 3.5019 3.50424 3.50654 3.50886 3.51116 3.51346 3.51575 3.51805 3.52032 3.52258 3.52486 
24.3234 69.5479 94.1803 95.2924 106.991 0.0816434 0.0797123 0.0672431 0.0485732 0.034631 1.15845 1.28322 1.40167 2.07392 3.45724 3.72704 1.33112 0 0.363464 0.726929 1.09039 1.45386 1.81732 2.18079 2.54425 2.90771 3.27118 3.63464 3.99811 4.36157 4.72504 5.0885 5.45196 5.81543 6.17889 6.54236 6.90582 7.26929 7.63275 7.99622 8.35968 8.72314 9.08661 9.45007 9.81354 10.177 10.5405 10.9039 11.2674 11.6309 11.9943 12.3578 12.7213 13.0847 13.4482 13.8116 14.1751 14.5386 14.902 15.2655 15.629 15.9924 16.3559 16.7194 17.0828 17.4463 17.8098 18.1732 18.5367 18.9001 19.2636 19.6271 19.9905 20.354 20.7175 21.0809 21.4444 21.8079 22.1713 22.5348 22.8983 23.2617 23.6252 23.9886 24.3521 24.7156 25.079 25.4425 25.806 26.1694 26.5329 26.8964 27.2598 27.6233 27.9868 28.3502 28.7137 29.0771 29.4406 29.8041 30.1675 30.531 30.8945 31.2579 31.6214 31.9849 32.3483 32.7118 33.0753 33.4387 33.8022 34.1656 34.5291 34.8926 35.256 35.6195 35.983 36.3464 36.7099 37.0734 37.4368 37.8003 38.1638 38.5272 38.8907 39.2541 39.6176 39.9811 40.3445 40.708 41.0715 41.4349 41.7984 42.1619 42.5253 42.8888 43.2523 43.6157 43.9792 44.3426 44.7061 45.0696 45.433 45.7965 46.16 46.5234 46.8869 47.2504 47.6138 47.9773 48.3408 48.7042 49.0677 49.4311 49.7946 50.1581 50.5215 50.885 51.2485 51.6119 51.9754 52.3389 52.7023 53.0658 53.4293 53.7927 54.1562 54.5196 54.8831 55.2466 55.61 55.9735 56.337 56.7004 57.0639 57.4274 57.7908 58.1543 58.5178 58.8812 59.2447 59.6081 59.9716 60.3351 60.6985 61.062 61.4255 61.7889 62.1524 62.5159 62.8793 63.2428 63.6063 63.9697 64.3332 64.6966 65.0601 65.4236 65.787 66.1505 66.514 66.8774 67.2409 67.6044 67.9678 68.3313 68.6948 69.0582 69.4217 69.7851 70.1486 70.5121 70.8755 71.239 71.6025 71.9659 72.3294 1.15845 1.16263 1.1668 1.17096 1.17512 1.17926 1.1834 1.18754 1.19167 1.19578 1.1999 1.20401 1.20811 1.21221 1.21629 1.22037 1.22445 1.22851 1.23258 1.23663 1.24068 1.24479 1.24875 1.25278 1.2568 1.26081 1.26481 1.26882 1.27281 1.2768 1.28077 1.28475 1.28871 1.29268 1.29663 1.30057 1.30451 1.30844 1.31237 1.31629 1.3202 1.32411 1.328 1.3319 1.33578 1.33966 1.34353 1.34738 1.35126 1.3551 1.35895 1.36279 1.36662 1.37045 1.37426 1.37807 1.38198 1.38567 1.38947 1.39325 1.39703 1.4008 1.40456 1.40832 1.41207 1.41581 1.41954 1.42328 1.427 1.43073 1.43443 1.43814 1.44183 1.44552 1.4492 1.45288 1.45655 1.46021 1.46387 1.46752 1.47116 1.47479 1.47843 1.48205 1.48566 1.48927 1.49287 1.49647 1.50006 1.50364 1.50721 1.51078 1.51434 1.52471 1.53554 1.54637 1.55722 1.56807 1.57893 1.5898 1.60067 1.61155 1.62244 1.63333 1.64423 1.65514 1.66606 1.67698 1.68791 1.69886 1.7098 1.72075 1.73171 1.74268 1.75366 1.76464 1.77563 1.78663 1.79763 1.80864 1.81966 1.83047 1.84171 1.85277 1.86381 1.87486 1.88592 1.897 1.90807 1.91917 1.93025 1.94136 1.95246 1.96358 1.9747 1.99446 1.99422 2.00811 2.09934 2.20917 2.31829 2.42693 2.53505 2.64263 2.74968 2.85616 2.96212 3.06751 3.17238 3.31412 3.34902 3.38407 3.41923 3.45453 3.48996 3.5255 3.5618 3.597 3.6286 3.63114 3.63365 3.63618 3.6387 3.64121 3.64372 3.64621 3.64871 3.65118 3.65378 3.65613 3.6586 3.66104 3.6635 3.66594 3.66837 3.6708 3.67328 3.67563 3.67805 3.68044 3.68284 3.68522 3.68761 3.68998 3.69258 3.6947 3.69705 3.69942 3.70175 3.70409 3.7064 3.70873 3.71104 3.71334 3.71565 3.71795 3.72023 3.72251 3.72478 3.72704 
25.554 70.7922 92.8387 95.0259 111.325 0.0835799 0.0810231 0.0718711 0.0506044 0.0397426 1.09191 1.22199 1.3458 1.8581 3.06764 3.47736 1.47691 0 0.363464 0.726929 1.09039 1.45386 1.81732 2.18079 2.54425 2.90771 3.27118 3.63464 3.99811 4.36157 4.72504 5.0885 5.45196 5.81543 6.17889 6.54236 6.90582 7.26929 7.63275 7.99622 8.35968 8.72314 9.08661 9.45007 9.81354 10.177 10.5405 10.9039 11.2674 11.6309 11.9943 12.3578 12.7213 13.0847 13.4482 13.8116 14.1751 14.5386 14.902 15.2655 15.629 15.9924 16.3559 16.7194 17.0828 17.4463 17.8098 18.1732 18.5367 18.9001 19.2636 19.6271 19.9905 20.354 20.7175 21.0809 21.4444 21.8079 22.1713 22.5348 22.8983 23.2617 23.6252 23.9886 24.3521 24.7156 25.079 25.4425 25.806 26.1694 26.5329 26.8964 27.2598 27.6233 27.9868 28.3502 28.7137 29.0771 29.4406 29.8041 30.1675 30.531 30.8945 31.2579 31.6214 31.9849 32.3483 32.7118 33.0753 33.4387 33.8022 34.1656 34.5291 34.8926 35.256 35.6195 35.983 36.3464 36.7099 37.0734 37.4368 37.8003 38.1638 38.5272 38.8907 39.2541 39.6176 39.9811 40.3445 40.708 41.0715 41.4349 41.7984 42.1619 42.5253 42.8888 43.2523 43.6157 43.9792 44.3426 44.7061 45.0696 45.433 45.7965 46.16 46.5234 46.8869 47.2504 47.6138 47.9773 48.3408 48.7042 49.0677 49.4311 49.7946 50.1581 50.5215 50.885 51.2485 51.6119 51.9754 52.3389 52.7023 53.0658 53.4293 53.7927 54.1562 54.5196 54.8831 55.2466 55.61 55.9735 56.337 56.7004 57.0639 57.4274 57.7908 58.1543 58.5178 58.8812 59.2447 59.6081 59.9716 60.3351 60.6985 61.062 61.4255 61.7889 62.1524 62.5159 62.8793 63.2428 63.6063 63.9697 64.3332 64.6966 65.0601 65.4236 65.787 66.1505 66.514 66.8774 67.2409 67.6044 67.9678 68.3313 68.6948 69.0582 69.4217 69.7851 70.1486 70.5121 70.8755 71.239 71.6025 71.9659 72.3294 1.09191 1.09626 1.1006 1.10493 1.10926 1.11358 1.1179 1.12221 1.12651 1.1308 1.13509 1.13937 1.14358 1.14791 1.15217 1.15642 1.16067 1.16491 1.16915 1.17337 1.1776 1.18181 1.18602 1.19023 1.19442 1.1986 1.20278 1.20695 1.21113 1.21528 1.21944 1.22359 1.22773 1.23187 1.23598 1.24011 1.24422 1.24834 1.25242 1.25653 1.26061 1.2647 1.26876 1.27284 1.27689 1.28095 1.285 1.28904 1.29306 1.29709 1.30112 1.30513 1.30913 1.31313 1.31712 1.32112 1.3251 1.32907 1.33303 1.337 1.34094 1.34489 1.34884 1.35277 1.35669 1.36062 1.36454 1.36844 1.37233 1.37622 1.37951 1.384 1.38787 1.39173 1.3956 1.39945 1.4033 1.40713 1.41097 1.4148 1.41862 1.42243 1.42624 1.43004 1.43383 1.43761 1.44139 1.44516 1.44868 1.4527 1.45644 1.4602 1.46393 1.46766 1.47139 1.4751 1.47882 1.48486 1.49397 1.50308 1.51221 1.52133 1.53044 1.53957 1.5487 1.55782 1.56695 1.57608 1.58519 1.59457 1.6035 1.61263 1.62178 1.63092 1.64007 1.64921 1.65837 1.66753 1.67668 1.68583 1.69499 1.70415 1.71332 1.72248 1.73164 1.74082 1.74999 1.75917 1.76833 1.77752 1.7867 1.79588 1.80507 1.81425 1.82344 1.83264 1.84183 1.85102 1.86022 1.86941 1.87862 1.88782 2.26139 2.36247 2.46255 2.56164 2.65973 2.75685 2.85297 2.9481 3.01679 3.0333 3.04982 3.06632 3.08291 3.09951 3.1161 3.13258 3.14938 3.16605 3.18273 3.19943 3.21617 3.23292 3.24969 3.26647 3.28328 3.30013 3.31697 3.33384 3.35071 3.36764 3.38458 3.40153 3.41851 3.42114 3.42355 3.42597 3.42837 3.43078 3.43317 3.43556 3.43793 3.44032 3.44269 3.44503 3.44739 3.44973 3.45208 3.45441 3.45673 3.45906 3.46136 3.46368 3.46597 3.46826 3.47055 3.47284 3.4751 3.47736 
23.6311 67.83 88.0252 92.2484 109.878 0.083212 0.0801854 0.0739159 0.0426352 0.0361434 1.11395 1.24906 1.37796 3.28736 3.43855 3.65235 2.21709 0 0.363464 0.726929 1.09039 1.45386 1.81732 2.18079 2.54425 2.90771 3.27118 3.63464 3.99811 4.36157 4.72504 5.0885 5.45196 5.81543 6.17889 6.54236 6.90582 7.26929 7.63275 7.99622 8.35968 8.72314 9.08661 9.45007 9.81354 10.177 10.5405 10.9039 11.2674 11.6309 11.9943 12.3578 12.7213 13.0847 13.4482 13.8116 14.1751 14.5386 14.902 15.2655 15.629 15.9924 16.3559 16.7194 17.0828 17.4463 17.8098 18.1732 18.5367 18.9001 19.2636 19.6271 19.9905 20.354 20.7175 21.0809 21.4444 21.8079 22.1713 22.5348 22.8983 23.2617 23.6252 23.9886 24.3521 24.7156 25.079 25.4425 25.806 26.1694 26.5329 26.8964 27.2598 27.6233 27.9868 28.3502 28.7137 29.0771 29.4406 29.8041 30.1675 30.531 30.8945 31.2579 31.6214 31.9849 32.3483 32.7118 33.0753 33.4387 33.8022 34.1656 34.5291 34.8926 35.256 35.6195 35.983 36.3464 36.7099 37.0734 37.4368 37.8003 38.1638 38.5272 38.8907 39.2541 39.6176 39.9811 40.3445 40.708 41.0715 41.4349 41.7984 42.1619 42.5253 42.8888 43.2523 43.6157 43.9792 44.3426 44.7061 45.0696 45.433 45.7965 46.16 46.5234 46.8869 47.2504 47.6138 47.9773 48.3408 48.7042 49.0677 49.4311 49.7946 50.1581 50.5215 50.885 51.2485 51.6119 51.9754 52.3389 52.7023 53.0658 53.4293 53.7927 54.1562 54.5196 54.8831 55.2466 55.61 55.9735 56.337 56.7004 57.0639 57.4274 57.7908 58.1543 58.5178 58.8812 59.2447 59.6081 59.9716 60.3351 60.6985 61.062 61.4255 61.7889 62.1524 62.5159 62.8793 63.2428 63.6063 63.9697 64.3332 64.6966 65.0601 65.4236 65.787 66.1505 66.514 66.8774 67.2409 67.6044 67.9678 68.3313 68.6948 69.0582 69.4217 69.7851 70.1486 70.5121 70.8755 71.239 71.6025 71.9659 72.3294 1.11395 1.11846 1.12296 1.12746 1.13195 1.13644 1.14092 1.14539 1.14986 1.15431 1.15876 1.16321 1.16764 1.17208 1.1765 1.18093 1.18533 1.18975 1.19414 1.19853 1.20291 1.20729 1.21167 1.21603 1.22039 1.22475 1.22908 1.23343 1.23776 1.24208 1.2464 1.25072 1.25502 1.25932 1.26361 1.2679 1.27218 1.27645 1.28071 1.28498 1.28922 1.29347 1.29772 1.30195 1.30617 1.31039 1.31461 1.31881 1.32301 1.32721 1.33139 1.33557 1.33974 1.34391 1.34807 1.35222 1.35637 1.36051 1.36464 1.36878 1.37289 1.37701 1.38102 1.38521 1.38931 1.3934 1.39748 1.40156 1.40562 1.40968 1.41373 1.41778 1.42182 1.42586 1.42989 1.4339 1.43792 1.44193 1.44592 1.44992 1.45391 1.45789 1.46187 1.46584 1.4698 1.47376 1.4777 1.48164 1.48655 1.49403 1.50153 1.50902 1.51649 1.52398 1.53145 1.53893 1.5464 1.55388 1.56135 1.56882 1.57629 1.58375 1.59121 1.59868 1.60613 1.6136 1.62104 1.6285 1.63595 1.64339 1.65083 1.65828 1.66572 1.67316 1.6806 1.68803 1.69546 1.70289 1.71032 1.71774 1.72516 1.73258 1.74 1.74742 1.75484 1.76225 1.76966 2.11284 2.22616 2.33803 2.44844 2.5574 2.6649 2.77097 2.87556 2.97873 3.08043 3.18068 3.28965 3.29953 3.30939 3.31928 3.32915 3.33903 3.3489 3.35879 3.36865 3.37852 3.38841 3.39829 3.40816 3.41803 3.42792 3.43778 3.44765 3.45753 3.46742 3.47729 3.48715 3.49703 3.50691 3.51678 3.52667 3.53654 3.54641 3.55629 3.56847 3.5691 3.57897 3.58144 3.58391 3.58636 3.5888 3.59124 3.59368 3.59611 3.59854 3.60095 3.60335 3.60575 3.60815 3.61054 3.61292 3.6153 3.61765 3.62002 3.62241 3.62472 3.62706 3.62939 3.63171 3.63404 3.63636 3.63866 3.64085 3.64324 3.64553 3.64781 3.65009 3.65235 
19.897 65.318 89.5598 92.1883 108.606 0.0832844 0.0803468 0.0722974 0.0497502 0.0405925 1.11844 1.25201 1.38115 2.68191 3.16251 3.43662 1.83128 0 0.363464 0.726929 1.09039 1.45386 1.81732 2.18079 2.54425 2.90771 3.27118 3.63464 3.99811 4.36157 4.72504 5.0885 5.45196 5.81543 6.17889 6.54236 6.90582 7.26929 7.63275 7.99622 8.35968 8.72314 9.08661 9.45007 9.81354 10.177 10.5405 10.9039 11.2674 11.6309 11.9943 12.3578 12.7213 13.0847 13.4482 13.8116 14.1751 14.5386 14.902 15.2655 15.629 15.9924 16.3559 16.7194 17.0828 17.4463 17.8098 18.1732 18.5367 18.9001 19.2636 19.6271 19.9905 20.354 20.7175 21.0809 21.4444 21.8079 22.1713 22.5348 22.8983 23.2617 23.6252 23.9886 24.3521 24.7156 25.079 25.4425 25.806 26.1694 26.5329 26.8964 27.2598 27.6233 27.9868 28.3502 28.7137 29.0771 29.4406 29.8041 30.1675 30.531 30.8945 31.2579 31.6214 31.9849 32.3483 32.7118 33.0753 33.4387 33.8022 34.1656 34.5291 34.8926 35.256 35.6195 35.983 36.3464 36.7099 37.0734 37.4368 37.8003 38.1638 38.5272 38.8907 39.2541 39.6176 39.9811 40.3445 40.708 41.0715 41.4349 41.7984 42.1619 42.5253 42.8888 43.2523 43.6157 43.9792 44.3426 44.7061 45.0696 45.433 45.7965 46.16 46.5234 46.8869 47.2504 47.6138 47.9773 48.3408 48.7042 49.0677 49.4311 49.7946 50.1581 50.5215 50.885 51.2485 51.6119 51.9754 52.3389 52.7023 53.0658 53.4293 53.7927 54.1562 54.5196 54.8831 55.2466 55.61 55.9735 56.337 56.7004 57.0639 57.4274 57.7908 58.1543 58.5178 58.8812 59.2447 59.6081 59.9716 60.3351 60.6985 61.062 61.4255 61.7889 62.1524 62.5159 62.8793 63.2428 63.6063 63.9697 64.3332 64.6966 65.0601 65.4236 65.787 66.1505 66.514 66.8774 67.2409 67.6044 67.9678 68.3313 68.6948 69.0582 69.4217 69.7851 70.1486 70.5121 70.8755 71.239 71.6025 71.9659 72.3294 1.11844 1.12291 1.12743 1.13181 1.13624 1.14069 1.14511 1.14953 1.15395 1.15835 1.16276 1.16715 1.17154 1.17592 1.1803 1.18466 1.18903 1.19338 1.19773 1.20208 1.20641 1.21073 1.21506 1.21937 1.22368 1.22798 1.23228 1.23656 1.24084 1.24512 1.24939 1.25365 1.2579 1.26216 1.2664 1.27063 1.27487 1.27908 1.28331 1.28751 1.29172 1.29591 1.3001 1.30428 1.30845 1.31262 1.31679 1.32094 1.32509 1.32923 1.33337 1.3375 1.34161 1.34574 1.34985 1.35395 1.35804 1.36213 1.36621 1.37028 1.37436 1.37842 1.38102 1.38652 1.39057 1.3946 1.39863 1.40266 1.40667 1.41068 1.41469 1.41868 1.42267 1.42665 1.43063 1.43459 1.43855 1.44252 1.44647 1.45041 1.45435 1.45848 1.46635 1.47423 1.4821 1.48998 1.49785 1.50572 1.51359 1.52146 1.52932 1.53718 1.54505 1.5529 1.56076 1.56863 1.57648 1.58434 1.5922 1.60004 1.60789 1.61575 1.62359 1.63144 1.63928 1.64713 1.65497 1.66281 1.67065 1.67849 1.68633 1.69416 1.702 1.70983 1.71766 1.72549 1.73332 1.74114 1.74897 1.75679 1.76461 1.77243 1.78025 1.78807 1.79589 1.80371 1.81153 1.81934 1.82714 1.83495 1.84277 1.85058 1.85838 2.19825 2.30183 2.40429 2.50555 2.60568 2.70462 2.80243 2.89903 2.99464 3.00848 3.02234 3.03619 3.05007 3.06395 3.07784 3.09175 3.10567 3.11959 3.13354 3.14748 3.16145 3.17542 3.1894 3.20338 3.2174 3.23141 3.24544 3.25948 3.27351 3.28758 3.30165 3.31574 3.32982 3.34392 3.35805 3.36323 3.3657 3.36817 3.37062 3.37307 3.37553 3.37795 3.38038 3.38281 3.38522 3.38762 3.39003 3.39242 3.3948 3.3972 3.39957 3.40194 3.40429 3.40664 3.40898 3.41133 3.41367 3.41598 3.4183 3.42063 3.42293 3.42522 3.42752 3.42981 3.43207 3.43436 3.43662 
14.7794 63.1005 94.1007 94.9688 109.608 0.0883808 0.0847805 0.0747973 0.0419874 0.0284691 0.956871 1.09332 1.22358 2.31503 3.62787 4.03843 1.46675 0 0.363464 0.726929 1.09039 1.45386 1.81732 2.18079 2.54425 2.90771 3.27118 3.63464 3.99811 4.36157 4.72504 5.0885 5.45196 5.81543 6.17889 6.54236 6.90582 7.26929 7.63275 7.99622 8.35968 8.72314 9.08661 9.45007 9.81354 10.177 10.5405 10.9039 11.2674 11.6309 11.9943 12.3578 12.7213 13.0847 13.4482 13.8116 14.1751 14.5386 14.902 15.2655 15.629 15.9924 16.3559 16.7194 17.0828 17.4463 17.8098 18.1732 18.5367 18.9001 19.2636 19.6271 19.9905 20.354 20.7175 21.0809 21.4444 21.8079 22.1713 22.5348 22.8983 23.2617 23.6252 23.9886 24.3521 24.7156 25.079 25.4425 25.806 26.1694 26.5329 26.8964 27.2598 27.6233 27.9868 28.3502 28.7137 29.0771 29.4406 29.8041 30.1675 30.531 30.8945 31.2579 31.6214 31.9849 32.3483 32.7118 33.0753 33.4387 33.8022 34.1656 34.5291 34.8926 35.256 35.6195 35.983 36.3464 36.7099 37.0734 37.4368 37.8003 38.1638 38.5272 38.8907 39.2541 39.6176 39.9811 40.3445 40.708 41.0715 41.4349 41.7984 42.1619 42.5253 42.8888 43.2523 43.6157 43.9792 44.3426 44.7061 45.0696 45.433 45.7965 46.16 46.5234 46.8869 47.2504 47.6138 47.9773 48.3408 48.7042 49.0677 49.4311 49.7946 50.1581 50.5215 50.885 51.2485 51.6119 51.9754 52.3389 52.7023 53.0658 53.4293 53.7927 54.1562 54.5196 54.8831 55.2466 55.61 55.9735 56.337 56.7004 57.0639 57.4274 57.7908 58.1543 58.5178 58.8812 59.2447 59.6081 59.9716 60.3351 60.6985 61.062 61.4255 61.7889 62.1524 62.5159 62.8793 63.2428 63.6063 63.9697 64.3332 64.6966 65.0601 65.4236 65.787 66.1505 66.514 66.8774 67.2409 67.6044 67.9678 68.3313 68.6948 69.0582 69.4217 69.7851 70.1486 70.5121 70.8755 71.239 71.6025 71.9659 72.3294 0.956871 0.96143 0.965972 0.970519 0.975045 0.979576 0.984101 0.98861 0.993124 0.997624 1.00212 1.0066 1.01109 1.01556 1.02003 1.02449 1.02895 1.03339 1.03784 1.04227 1.0467 1.05113 1.05554 1.05995 1.06436 1.06875 1.07314 1.07753 1.0819 1.08627 1.09064 1.09498 1.09934 1.10368 1.10766 1.11235 1.11667 1.12099 1.1253 1.1296 1.1339 1.13819 1.14247 1.14675 1.15102 1.15529 1.15954 1.1638 1.16804 1.17227 1.17651 1.18073 1.18495 1.18916 1.19337 1.19757 1.20176 1.20594 1.21012 1.2143 1.21847 1.22262 1.22678 1.23092 1.23506 1.23919 1.24331 1.24744 1.25155 1.25566 1.25976 1.26385 1.26793 1.27202 1.27609 1.28015 1.28421 1.28827 1.29231 1.2981 1.30565 1.31321 1.32076 1.32832 1.33587 1.34342 1.35097 1.35851 1.36606 1.37484 1.38115 1.38869 1.39622 1.40377 1.4113 1.41883 1.42636 1.43389 1.44142 1.44894 1.45646 1.46399 1.47151 1.47903 1.48654 1.49406 1.50157 1.50908 1.51659 1.5241 1.53161 1.53912 1.54661 1.55412 1.56162 1.56911 1.57661 1.5841 1.59175 1.59909 1.60658 1.61406 1.62155 1.62914 1.63651 1.64399 1.65147 1.65895 1.66691 1.67389 1.68136 1.68882 1.79241 1.8841 1.97535 2.06609 2.15639 2.24624 2.33559 2.4245 2.51294 2.60093 2.6884 2.77544 2.86199 2.94616 3.03507 3.11888 3.20358 3.28783 3.37157 3.45488 3.53771 3.62527 3.70199 3.81407 3.84023 3.86643 3.8927 3.91904 3.94505 3.94758 3.9501 3.9526 3.95511 3.95761 3.96008 3.96257 3.96505 3.96751 3.96998 3.97227 3.97488 3.97733 3.97977 3.98219 3.98461 3.98704 3.98944 3.99184 3.99423 3.99662 3.99901 4.00137 4.00374 4.00611 4.00847 4.0108 4.01315 4.01546 4.01779 4.02012 4.02243 4.02474 4.02704 4.02933 4.03161 4.0339 4.03616 4.03843 
9.51214 59.2662 91.7395 97.7639 114.377 0.0857507 0.0822555 0.0713938 0.0470518 0.0291905 1.05931 1.19478 1.32405 1.91066 3.30198 4.00139 0.929879 0 0.363464 0.726929 1.09039 1.45386 1.81732 2.18079 2.54425 2.90771 3.27118 3.63464 3.99811 4.36157 4.72504 5.0885 5.45196 5.81543 6.17889 6.54236 6.90582 7.26929 7.63275 7.99622 8.35968 8.72314 9.08661 9.45007 9.81354 10.177 10.5405 10.9039 11.2674 11.6309 11.9943 12.3578 12.7213 13.0847 13.4482 13.8116 14.1751 14.5386 14.902 15.2655 15.629 15.9924 16.3559 16.7194 17.0828 17.4463 17.8098 18.1732 18.5367 18.9001 19.2636 19.6271 19.9905 20.354 20.7175 21.0809 21.4444 21.8079 22.1713 22.5348 22.8983 23.2617 23.6252 23.9886 24.3521 24.7156 25.079 25.4425 25.806 26.1694 26.5329 26.8964 27.2598 27.6233 27.9868 28.3502 28.7137 29.0771 29.4406 29.8041 30.1675 30.531 30.8945 31.2579 31.6214 31.9849 32.3483 32.7118 33.0753 33.4387 33.8022 34.1656 34.5291 34.8926 35.256 35.6195 35.983 36.3464 36.7099 37.0734 37.4368 37.8003 38.1638 38.5272 38.8907 39.2541 39.6176 39.9811 40.3445 40.708 41.0715 41.4349 41.7984 42.1619 42.5253 42.8888 43.2523 43.6157 43.9792 44.3426 44.7061 45.0696 45.433 45.7965 46.16 46.5234 46.8869 47.2504 47.6138 47.9773 48.3408 48.7042 49.0677 49.4311 49.7946 50.1581 50.5215 50.885 51.2485 51.6119 51.9754 52.3389 52.7023 53.0658 53.4293 53.7927 54.1562 54.5196 54.8831 55.2466 55.61 55.9735 56.337 56.7004 57.0639 57.4274 57.7908 58.1543 58.5178 58.8812 59.2447 59.6081 59.9716 60.3351 60.6985 61.062 61.4255 61.7889 62.1524 62.5159 62.8793 63.2428 63.6063 63.9697 64.3332 64.6966 65.0601 65.4236 65.787 66.1505 66.514 66.8774 67.2409 67.6044 67.9678 68.3313 68.6948 69.0582 69.4217 69.7851 70.1486 70.5121 70.8755 71.239 71.6025 71.9659 72.3294 1.05931 1.06384 1.06835 1.07286 1.07736 1.08185 1.08635 1.09084 1.09531 1.09978 1.10425 1.1087 1.11315 1.1176 1.12203 1.12646 1.13089 1.13531 1.13971 1.14412 1.14851 1.15291 1.15728 1.16166 1.16603 1.1704 1.17475 1.1791 1.18345 1.18779 1.19212 1.19644 1.20076 1.20506 1.20938 1.21368 1.21797 1.22225 1.22652 1.23079 1.23506 1.23932 1.24357 1.24782 1.25205 1.25629 1.26051 1.26473 1.26894 1.27315 1.27735 1.28154 1.28572 1.2899 1.29408 1.29824 1.30239 1.30656 1.3107 1.31484 1.31897 1.32309 1.32718 1.33133 1.33544 1.33953 1.34411 1.35205 1.35999 1.36794 1.37586 1.38381 1.39175 1.39967 1.40761 1.41554 1.42346 1.4314 1.43932 1.44725 1.45517 1.46309 1.47102 1.47893 1.48688 1.49478 1.50268 1.5106 1.51851 1.52642 1.53433 1.54225 1.55015 1.55806 1.56597 1.57386 1.58178 1.58967 1.5975 1.60547 1.61337 1.62126 1.62916 1.63705 1.64494 1.65283 1.66072 1.66861 1.67649 1.68439 1.6922 1.70015 1.70803 1.71591 1.72379 1.73167 1.73955 1.74742 1.7553 1.76316 1.77103 1.77891 1.78677 1.79464 1.8025 1.81037 1.81822 1.82609 1.83395 1.84181 1.84967 1.85752 1.86537 1.87322 1.88108 1.88893 1.89678 1.90462 1.91247 1.92032 1.92815 1.936 1.94385 1.95168 2.38304 2.70978 3.02225 3.12094 3.15049 3.18014 3.20988 3.23972 3.26964 3.29967 3.32978 3.35999 3.39029 3.42068 3.45116 3.48174 3.51243 3.54319 3.57404 3.60499 3.63604 3.66718 3.6984 3.72973 3.76115 3.79266 3.82425 3.85583 3.88773 3.91962 3.94272 3.94515 3.94749 3.94998 3.95239 3.9548 3.95719 3.95957 3.96197 3.96433 3.9667 3.96906 3.97141 3.97377 3.97611 3.97844 3.98076 3.98307 3.98538 3.98769 3.98999 3.9923 3.99457 3.99686 3.99912 4.00139 
6.60829 57.9284 89.9899 93.1034 116.946 0.0834127 0.0802141 0.0733635 0.0492523 0.0368778 1.14239 1.27515 1.40321 2.48014 3.1418 3.61632 1.72894 0 0.363464 0.726929 1.09039 1.45386 1.81732 2.18079 2.54425 2.90771 3.27118 3.63464 3.99811 4.36157 4.72504 5.0885 5.45196 5.81543 6.17889 6.54236 6.90582 7.26929 7.63275 7.99622 8.35968 8.72314 9.08661 9.45007 9.81354 10.177 10.5405 10.9039 11.2674 11.6309 11.9943 12.3578 12.7213 13.0847 13.4482 13.8116 14.1751 14.5386 14.902 15.2655 15.629 15.9924 16.3559 16.7194 17.0828 17.4463 17.8098 18.1732 18.5367 18.9001 19.2636 19.6271 19.9905 20.354 20.7175 21.0809 21.4444 21.8079 22.1713 22.5348 22.8983 23.2617 23.6252 23.9886 24.3521 24.7156 25.079 25.4425 25.806 26.1694 26.5329 26.8964 27.2598 27.6233 27.9868 28.3502 28.7137 29.0771 29.4406 29.8041 30.1675 30.531 30.8945 31.2579 31.6214 31.9849 32.3483 32.7118 33.0753 33.4387 33.8022 34.1656 34.5291 34.8926 35.256 35.6195 35.983 36.3464 36.7099 37.0734 37.4368 37.8003 38.1638 38.5272 38.8907 39.2541 39.6176 39.9811 40.3445 40.708 41.0715 41.4349 41.7984 42.1619 42.5253 42.8888 43.2523 43.6157 43.9792 44.3426 44.7061 45.0696 45.433 45.7965 46.16 46.5234 46.8869 47.2504 47.6138 47.9773 48.3408 48.7042 49.0677 49.4311 49.7946 50.1581 50.5215 50.885 51.2485 51.6119 51.9754 52.3389 52.7023 53.0658 53.4293 53.7927 54.1562 54.5196 54.8831 55.2466 55.61 55.9735 56.337 56.7004 57.0639 57.4274 57.7908 58.1543 58.5178 58.8812 59.2447 59.6081 59.9716 60.3351 60.6985 61.062 61.4255 61.7889 62.1524 62.5159 62.8793 63.2428 63.6063 63.9697 64.3332 64.6966 65.0601 65.4236 65.787 66.1505 66.514 66.8774 67.2409 67.6044 67.9678 68.3313 68.6948 69.0582 69.4217 69.7851 70.1486 70.5121 70.8755 71.239 71.6025 71.9659 72.3294 1.14239 1.14683 1.15125 1.15567 1.16009 1.1645 1.1689 1.17329 1.17769 1.18207 1.18645 1.19081 1.19517 1.19953 1.20387 1.20821 1.21255 1.21688 1.2212 1.22551 1.22983 1.23412 1.23842 1.24271 1.24699 1.25126 1.25553 1.2598 1.26405 1.2683 1.27254 1.27678 1.281 1.28523 1.28944 1.29365 1.29785 1.30205 1.30624 1.31041 1.31459 1.31875 1.32292 1.32707 1.33123 1.33536 1.33949 1.34363 1.34775 1.35187 1.35598 1.36007 1.36417 1.36826 1.37234 1.37641 1.38198 1.38455 1.3886 1.39265 1.39669 1.40179 1.40797 1.41415 1.42031 1.42649 1.43266 1.43882 1.44497 1.45112 1.45726 1.46341 1.46953 1.47567 1.48179 1.4879 1.49402 1.50014 1.50625 1.51235 1.51845 1.52502 1.53063 1.53671 1.54279 1.54886 1.55493 1.56099 1.56706 1.57311 1.57915 1.58521 1.59124 1.59728 1.6033 1.60933 1.61536 1.62138 1.62738 1.6334 1.6394 1.64539 1.65138 1.65737 1.66335 1.66933 1.67531 1.68128 1.68723 1.69319 1.69916 1.7051 1.71105 1.71698 1.72293 1.72885 1.73478 1.7407 1.74662 1.75253 1.75844 1.76434 1.77024 1.77613 1.78202 1.78791 1.79378 1.79966 1.80553 1.81139 1.81725 1.8231 1.82895 1.83479 2.07852 2.18694 2.29403 2.39973 2.50411 2.60717 2.70891 2.80923 2.90815 3.01124 3.02415 3.03708 3.05002 3.06296 3.07592 3.08888 3.10184 3.11483 3.12781 3.14081 3.1538 3.16681 3.17983 3.19286 3.20589 3.21893 3.23199 3.24506 3.25812 3.2712 3.28428 3.29737 3.31047 3.32358 3.33669 3.35027 3.36295 3.37609 3.38923 3.40239 3.41555 3.42872 3.44191 3.4551 3.4683 3.4815 3.49471 3.50794 3.52117 3.5344 3.54766 3.56091 3.57989 3.58039 3.59103 3.59338 3.59569 3.59803 3.60033 3.60264 3.60494 3.60724 3.60951 3.61178 3.6141 3.61632 
13.2313 62.8935 92.3281 99.6151 119.15 0.088086 0.0848655 0.0713066 0.0403305 0.0308382 0.964155 1.09682 1.22325 1.88339 3.44578 3.91735 1.52355 0 0.363464 0.726929 1.09039 1.45386 1.81732 2.18079 2.54425 2.90771 3.27118 3.63464 3.99811 4.36157 4.72504 5.0885 5.45196 5.81543 6.17889 6.54236 6.90582 7.26929 7.63275 7.99622 8.35968 8.72314 9.08661 9.45007 9.81354 10.177 10.5405 10.9039 11.2674 11.6309 11.9943 12.3578 12.7213 13.0847 13.4482 13.8116 14.1751 14.5386 14.902 15.2655 15.629 15.9924 16.3559 16.7194 17.0828 17.4463 17.8098 18.1732 18.5367 18.9001 19.2636 19.6271 19.9905 20.354 20.7175 21.0809 21.4444 21.8079 22.1713 22.5348 22.8983 23.2617 23.6252 23.9886 24.3521 24.7156 25.079 25.4425 25.806 26.1694 26.5329 26.8964 27.2598 27.6233 27.9868 28.3502 28.7137 29.0771 29.4406 29.8041 30.1675 30.531 30.8945 31.2579 31.6214 31.9849 32.3483 32.7118 33.0753 33.4387 33.8022 34.1656 34.5291 34.8926 35.256 35.6195 35.983 36.3464 36.7099 37.0734 37.4368 37.8003 38.1638 38.5272 38.8907 39.2541 39.6176 39.9811 40.3445 40.708 41.0715 41.4349 41.7984 42.1619 42.5253 42.8888 43.2523 43.6157 43.9792 44.3426 44.7061 45.0696 45.433 45.7965 46.16 46.5234 46.8869 47.2504 47.6138 47.9773 48.3408 48.7042 49.0677 49.4311 49.7946 50.1581 50.5215 50.885 51.2485 51.6119 51.9754 52.3389 52.7023 53.0658 53.4293 53.7927 54.1562 54.5196 54.8831 55.2466 55.61 55.9735 56.337 56.7004 57.0639 57.4274 57.7908 58.1543 58.5178 58.8812 59.2447 59.6081 59.9716 60.3351 60.6985 61.062 61.4255 61.7889 62.1524 62.5159 62.8793 63.2428 63.6063 63.9697 64.3332 64.6966 65.0601 65.4236 65.787 66.1505 66.514 66.8774 67.2409 67.6044 67.9678 68.3313 68.6948 69.0582 69.4217 69.7851 70.1486 70.5121 70.8755 71.239 71.6025 71.9659 72.3294 0.964155 0.96859 0.973005 0.977424 0.981836 0.986238 0.990646 0.995033 0.999414 1.0038 1.00817 1.01253 1.0169 1.02125 1.02559 1.02993 1.03425 1.03858 1.04291 1.04721 1.05152 1.05582 1.06011 1.0644 1.06867 1.07294 1.07721 1.08148 1.08573 1.08996 1.09421 1.09844 1.10266 1.10781 1.1111 1.1153 1.1195 1.12369 1.12788 1.13206 1.13623 1.1404 1.14455 1.14871 1.15286 1.15699 1.16112 1.16525 1.16937 1.17349 1.1776 1.18169 1.18578 1.18987 1.19395 1.19802 1.20208 1.20615 1.2102 1.21424 1.21828 1.22231 1.22634 1.23036 1.23438 1.2383 1.24239 1.24637 1.25036 1.25434 1.25832 1.26227 1.26624 1.27019 1.27414 1.27807 1.28201 1.28594 1.28986 1.29961 1.30941 1.31922 1.32903 1.33885 1.34867 1.35849 1.36833 1.37816 1.388 1.39785 1.4077 1.41755 1.4274 1.43726 1.44707 1.45701 1.46688 1.47675 1.48665 1.49653 1.50642 1.51632 1.52623 1.53614 1.54604 1.55596 1.56588 1.57583 1.58574 1.59566 1.60561 1.61555 1.62549 1.63545 1.6454 1.65537 1.66533 1.6753 1.68527 1.69525 1.70524 1.71522 1.72522 1.73522 1.74522 1.75522 1.76523 1.77525 1.78527 1.79529 1.80531 1.81536 1.8254 1.83544 1.84547 1.85553 1.86559 1.87565 1.88572 1.89577 1.90585 1.91593 1.92602 2.13398 2.41133 2.67926 2.93775 3.18681 3.3818 3.39439 3.40698 3.41959 3.43219 3.4448 3.45742 3.47005 3.48267 3.49532 3.50807 3.5206 3.53327 3.54593 3.56587 3.56653 3.58393 3.59663 3.60932 3.622 3.63471 3.64742 3.66014 3.67286 3.68558 3.69832 3.71104 3.72381 3.73655 3.74931 3.76206 3.77485 3.78761 3.80039 3.81318 3.82597 3.83877 3.85158 3.86438 3.87721 3.89003 3.8944 3.89674 3.89904 3.90146 3.90367 3.90596 3.90826 3.91054 3.91283 3.9151 3.91735 
15.8611 61.9696 92.1477 98.7227 116.705 0.0846532 0.0810291 0.0707032 0.0406758 0.0310122 1.08828 1.22738 1.36033 1.93307 3.46727 3.90852 0.863029 0 0.363464 0.726929 1.09039 1.45386 1.81732 2.18079 2.54425 2.90771 3.27118 3.63464 3.99811 4.36157 4.72504 5.0885 5.45196 5.81543 6.17889 6.54236 6.90582 7.26929 7.63275 7.99622 8.35968 8.72314 9.08661 9.45007 9.81354 10.177 10.5405 10.9039 11.2674 11.6309 11.9943 12.3578 12.7213 13.0847 13.4482 13.8116 14.1751 14.5386 14.902 15.2655 15.629 15.9924 16.3559 16.7194 17.0828 17.4463 17.8098 18.1732 18.5367 18.9001 19.2636 19.6271 19.9905 20.354 20.7175 21.0809 21.4444 21.8079 22.1713 22.5348 22.8983 23.2617 23.6252 23.9886 24.3521 24.7156 25.079 25.4425 25.806 26.1694 26.5329 26.8964 27.2598 27.6233 27.9868 28.3502 28.7137 29.0771 29.4406 29.8041 30.1675 30.531 30.8945 31.2579 31.6214 31.9849 32.3483 32.7118 33.0753 33.4387 33.8022 34.1656 34.5291 34.8926 35.256 35.6195 35.983 36.3464 36.7099 37.0734 37.4368 37.8003 38.1638 38.5272 38.8907 39.2541 39.6176 39.9811 40.3445 40.708 41.0715 41.4349 41.7984 42.1619 42.5253 42.8888 43.2523 43.6157 43.9792 44.3426 44.7061 45.0696 45.433 45.7965 46.16 46.5234 46.8869 47.2504 47.6138 47.9773 48.3408 48.7042 49.0677 49.4311 49.7946 50.1581 50.5215 50.885 51.2485 51.6119 51.9754 52.3389 52.7023 53.0658 53.4293 53.7927 54.1562 54.5196 54.8831 55.2466 55.61 55.9735 56.337 56.7004 57.0639 57.4274 57.7908 58.1543 58.5178 58.8812 59.2447 59.6081 59.9716 60.3351 60.6985 61.062 61.4255 61.7889 62.1524 62.5159 62.8793 63.2428 63.6063 63.9697 64.3332 64.6966 65.0601 65.4236 65.787 66.1505 66.514 66.8774 67.2409 67.6044 67.9678 68.3313 68.6948 69.0582 69.4217 69.7851 70.1486 70.5121 70.8755 71.239 71.6025 71.9659 72.3294 1.08828 1.09292 1.09755 1.10219 1.10681 1.11072 1.11603 1.12062 1.12523 1.12981 1.1344 1.13897 1.14358 1.1481 1.15265 1.1572 1.16175 1.16628 1.17081 1.17533 1.17984 1.18435 1.18885 1.19333 1.19784 1.20233 1.20681 1.21128 1.21574 1.22019 1.22464 1.22909 1.23352 1.23796 1.24238 1.24679 1.2512 1.25561 1.26001 1.2644 1.26879 1.27316 1.27744 1.2819 1.28626 1.29061 1.29496 1.2993 1.30362 1.30795 1.31227 1.31658 1.32089 1.32519 1.32949 1.33377 1.33805 1.34232 1.34659 1.35084 1.3551 1.35935 1.36358 1.36782 1.37205 1.37627 1.3803 1.3847 1.38889 1.39308 1.39727 1.40146 1.40563 1.41253 1.4206 1.42868 1.43674 1.44481 1.45288 1.46094 1.46901 1.47706 1.48513 1.49319 1.50125 1.5093 1.51737 1.52542 1.53348 1.54153 1.54959 1.55763 1.56569 1.57373 1.58179 1.58983 1.59798 1.60593 1.61398 1.62202 1.63006 1.63811 1.64615 1.65418 1.66222 1.67027 1.67829 1.68633 1.69437 1.70236 1.71042 1.71846 1.72649 1.73452 1.74255 1.75077 1.75861 1.76663 1.77465 1.78267 1.7907 1.79871 1.80673 1.81475 1.82277 1.83079 1.8388 1.84681 1.85484 1.86284 1.87086 1.87886 1.88688 1.89488 1.90289 1.9109 1.91891 1.92691 1.93491 1.94291 1.95091 2.15697 2.38213 2.60127 2.82359 3.02238 3.22254 3.38289 3.39675 3.41062 3.42451 3.43839 3.45229 3.4662 3.48013 3.49405 3.50799 3.52195 3.53589 3.54986 3.56454 3.57783 3.59182 3.60583 3.61985 3.63386 3.64789 3.66194 3.67599 3.69005 3.70412 3.7182 3.7323 3.74639 3.76049 3.77461 3.78874 3.80282 3.81704 3.83119 3.84535 3.85953 3.86911 3.87148 3.87384 3.87622 3.87855 3.8809 3.88325 3.88559 3.8879 3.89022 3.89253 3.89484 3.89715 3.89944 3.90173 3.904 3.90626 3.90852 
10.0154 56.3981 85.7515 96.5344 112.128 0.0882105 0.0844466 0.0825952 0.0538845 0.0386706 0.980859 1.12 1.25281 1.54031 2.89656 3.52901 2.18262 0 0.363464 0.726929 1.09039 1.45386 1.81732 2.18079 2.54425 2.90771 3.27118 3.63464 3.99811 4.36157 4.72504 5.0885 5.45196 5.81543 6.17889 6.54236 6.90582 7.26929 7.63275 7.99622 8.35968 8.72314 9.08661 9.45007 9.81354 10.177 10.5405 10.9039 11.2674 11.6309 11.9943 12.3578 12.7213 13.0847 13.4482 13.8116 14.1751 14.5386 14.902 15.2655 15.629 15.9924 16.3559 16.7194 17.0828 17.4463 17.8098 18.1732 18.5367 18.9001 19.2636 19.6271 19.9905 20.354 20.7175 21.0809 21.4444 21.8079 22.1713 22.5348 22.8983 23.2617 23.6252 23.9886 24.3521 24.7156 25.079 25.4425 25.806 26.1694 26.5329 26.8964 27.2598 27.6233 27.9868 28.3502 28.7137 29.0771 29.4406 29.8041 30.1675 30.531 30.8945 31.2579 31.6214 31.9849 32.3483 32.7118 33.0753 33.4387 33.8022 34.1656 34.5291 34.8926 35.256 35.6195 35.983 36.3464 36.7099 37.0734 37.4368 37.8003 38.1638 38.5272 38.8907 39.2541 39.6176 39.9811 40.3445 40.708 41.0715 41.4349 41.7984 42.1619 42.5253 42.8888 43.2523 43.6157 43.9792 44.3426 44.7061 45.0696 45.433 45.7965 46.16 46.5234 46.8869 47.2504 47.6138 47.9773 48.3408 48.7042 49.0677 49.4311 49.7946 50.1581 50.5215 50.885 51.2485 51.6119 51.9754 52.3389 52.7023 53.0658 53.4293 53.7927 54.1562 54.5196 54.8831 55.2466 55.61 55.9735 56.337 56.7004 57.0639 57.4274 57.7908 58.1543 58.5178 58.8812 59.2447 59.6081 59.9716 60.3351 60.6985 61.062 61.4255 61.7889 62.1524 62.5159 62.8793 63.2428 63.6063 63.9697 64.3332 64.6966 65.0601 65.4236 65.787 66.1505 66.514 66.8774 67.2409 67.6044 67.9678 68.3313 68.6948 69.0582 69.4217 69.7851 70.1486 70.5121 70.8755 71.239 71.6025 71.9659 72.3294 0.980859 0.985363 0.990001 0.994641 0.999259 1.00388 1.0085 1.0131 1.01771 1.0223 1.02689 1.03146 1.03604 1.04061 1.04517 1.04973 1.05428 1.05881 1.06335 1.06788 1.07241 1.07692 1.08143 1.08593 1.09043 1.09491 1.0994 1.10388 1.10854 1.1128 1.11726 1.12172 1.12616 1.1306 1.13503 1.13945 1.14387 1.14828 1.15268 1.15708 1.16147 1.16585 1.17023 1.1746 1.17897 1.18333 1.18769 1.19203 1.19636 1.2007 1.20502 1.20935 1.21365 1.21797 1.22226 1.22656 1.23084 1.23512 1.23983 1.24367 1.24787 1.25189 1.2559 1.2599 1.26389 1.26788 1.27187 1.27585 1.27981 1.28377 1.28773 1.29169 1.29562 1.29955 1.30348 1.30741 1.31133 1.31523 1.31914 1.32303 1.32693 1.33081 1.33468 1.33855 1.34242 1.34626 1.35012 1.35396 1.3578 1.36162 1.36545 1.36926 1.37397 1.37687 1.38067 1.38447 1.38824 1.39202 1.3958 1.39955 1.40331 1.40706 1.41081 1.41454 1.41826 1.42199 1.42571 1.42941 1.43311 1.43682 1.44051 1.44419 1.44787 1.45154 1.45519 1.45885 1.4625 1.46615 1.46978 1.47341 1.47703 1.48066 1.48426 1.48787 1.49146 1.49505 1.49863 1.50221 1.50578 1.50935 1.5129 1.51645 1.51999 1.52353 1.52706 1.53058 1.5341 1.53761 1.54112 1.54461 1.71602 1.89834 2.08758 2.28376 2.48687 2.69557 2.72021 2.74491 2.7697 2.79455 2.81946 2.84444 2.8695 2.89462 2.9198 2.94506 2.97039 2.99579 3.02125 3.04678 3.07239 3.09805 3.1238 3.1496 3.17547 3.20142 3.22744 3.25351 3.27966 3.30587 3.33217 3.35852 3.38495 3.41145 3.438 3.46462 3.47525 3.47767 3.48009 3.48249 3.48488 3.48727 3.48965 3.49203 3.49439 3.49676 3.4991 3.50145 3.50379 3.50613 3.50845 3.51077 3.51308 3.51539 3.51769 3.51997 3.52227 3.52454 3.5268 3.52901 
5.75546 54.0755 79.8288 92.1955 107.809 0.0843659 0.0814919 0.0728628 0.0507647 0.0442753 1.10693 1.2383 1.4051 2.87099 3.03152 3.26253 2.25076 0 0.363464 0.726929 1.09039 1.45386 1.81732 2.18079 2.54425 2.90771 3.27118 3.63464 3.99811 4.36157 4.72504 5.0885 5.45196 5.81543 6.17889 6.54236 6.90582 7.26929 7.63275 7.99622 8.35968 8.72314 9.08661 9.45007 9.81354 10.177 10.5405 10.9039 11.2674 11.6309 11.9943 12.3578 12.7213 13.0847 13.4482 13.8116 14.1751 14.5386 14.902 15.2655 15.629 15.9924 16.3559 16.7194 17.0828 17.4463 17.8098 18.1732 18.5367 18.9001 19.2636 19.6271 19.9905 20.354 20.7175 21.0809 21.4444 21.8079 22.1713 22.5348 22.8983 23.2617 23.6252 23.9886 24.3521 24.7156 25.079 25.4425 25.806 26.1694 26.5329 26.8964 27.2598 27.6233 27.9868 28.3502 28.7137 29.0771 29.4406 29.8041 30.1675 30.531 30.8945 31.2579 31.6214 31.9849 32.3483 32.7118 33.0753 33.4387 33.8022 34.1656 34.5291 34.8926 35.256 35.6195 35.983 36.3464 36.7099 37.0734 37.4368 37.8003 38.1638 38.5272 38.8907 39.2541 39.6176 39.9811 40.3445 40.708 41.0715 41.4349 41.7984 42.1619 42.5253 42.8888 43.2523 43.6157 43.9792 44.3426 44.7061 45.0696 45.433 45.7965 46.16 46.5234 46.8869 47.2504 47.6138 47.9773 48.3408 48.7042 49.0677 49.4311 49.7946 50.1581 50.5215 50.885 51.2485 51.6119 51.9754 52.3389 52.7023 53.0658 53.4293 53.7927 54.1562 54.5196 54.8831 55.2466 55.61 55.9735 56.337 56.7004 57.0639 57.4274 57.7908 58.1543 58.5178 58.8812 59.2447 59.6081 59.9716 60.3351 60.6985 61.062 61.4255 61.7889 62.1524 62.5159 62.8793 63.2428 63.6063 63.9697 64.3332 64.6966 65.0601 65.4236 65.787 66.1505 66.514 66.8774 67.2409 67.6044 67.9678 68.3313 68.6948 69.0582 69.4217 69.7851 70.1486 70.5121 70.8755 71.239 71.6025 71.9659 72.3294 1.10693 1.1109 1.1157 1.12009 1.12445 1.12882 1.13318 1.13752 1.14187 1.1462 1.15054 1.15485 1.15917 1.16348 1.16778 1.17207 1.17637 1.18066 1.18494 1.1892 1.19347 1.19771 1.20197 1.20621 1.21045 1.21467 1.2189 1.22312 1.22733 1.23153 1.23572 1.23991 1.24387 1.24828 1.25244 1.25662 1.26075 1.26491 1.26906 1.2732 1.27732 1.28144 1.28556 1.28967 1.29378 1.29787 1.30196 1.30604 1.31012 1.31419 1.31825 1.32246 1.33054 1.33862 1.34671 1.35479 1.36287 1.37094 1.37902 1.38709 1.39516 1.40324 1.41131 1.41938 1.42745 1.43551 1.44357 1.45165 1.4597 1.46776 1.47582 1.48388 1.49195 1.5 1.50805 1.5161 1.52416 1.53221 1.54026 1.5483 1.55635 1.5644 1.57244 1.58048 1.58852 1.59656 1.60461 1.61264 1.62068 1.62871 1.63674 1.64478 1.6528 1.66084 1.66886 1.6759 1.68491 1.69294 1.70096 1.70899 1.71701 1.72502 1.73303 1.74106 1.74907 1.75708 1.7651 1.77312 1.78112 1.78913 1.79713 1.80514 1.81315 1.82115 1.82915 1.85188 1.90858 1.96586 2.02372 2.08216 2.14118 2.20079 2.26097 2.32174 2.3831 2.44503 2.50754 2.57062 2.63429 2.69853 2.76338 2.80016 2.81062 2.82105 2.83154 2.842 2.85247 2.86293 2.8734 2.88388 2.89435 2.90483 2.91531 2.92579 2.93627 2.94676 2.95724 2.96773 2.97822 2.98871 2.99921 3.00971 3.0202 3.03071 3.0412 3.05171 3.06223 3.07274 3.08324 3.09376 3.10427 3.1148 3.12531 3.13461 3.14636 3.1569 3.16742 3.17795 3.18848 3.19162 3.19408 3.19653 3.19899 3.20144 3.20387 3.20629 3.20871 3.21113 3.21353 3.21595 3.21834 3.22073 3.22311 3.22547 3.22785 3.23021 3.23256 3.2349 3.23725 3.23958 3.2419 3.24423 3.24652 3.24884 3.25114 3.25343 3.25571 3.25799 3.26026 3.26253 
0.375302 55.2562 82.4149 91.583 104.847 0.0829621 0.0804398 0.0660855 0.0422278 0.0373264 1.15191 1.27798 1.45803 3.323 3.47512 3.5944 2.58247 0 0.363464 0.726929 1.09039 1.45386 1.81732 2.18079 2.54425 2.90771 3.27118 3.63464 3.99811 4.36157 4.72504 5.0885 5.45196 5.81543 6.17889 6.54236 6.90582 7.26929 7.63275 7.99622 8.35968 8.72314 9.08661 9.45007 9.81354 10.177 10.5405 10.9039 11.2674 11.6309 11.9943 12.3578 12.7213 13.0847 13.4482 13.8116 14.1751 14.5386 14.902 15.2655 15.629 15.9924 16.3559 16.7194 17.0828 17.4463 17.8098 18.1732 18.5367 18.9001 19.2636 19.6271 19.9905 20.354 20.7175 21.0809 21.4444 21.8079 22.1713 22.5348 22.8983 23.2617 23.6252 23.9886 24.3521 24.7156 25.079 25.4425 25.806 26.1694 26.5329 26.8964 27.2598 27.6233 27.9868 28.3502 28.7137 29.0771 29.4406 29.8041 30.1675 30.531 30.8945 31.2579 31.6214 31.9849 32.3483 32.7118 33.0753 33.4387 33.8022 34.1656 34.5291 34.8926 35.256 35.6195 35.983 36.3464 36.7099 37.0734 37.4368 37.8003 38.1638 38.5272 38.8907 39.2541 39.6176 39.9811 40.3445 40.708 41.0715 41.4349 41.7984 42.1619 42.5253 42.8888 43.2523 43.6157 43.9792 44.3426 44.7061 45.0696 45.433 45.7965 46.16 46.5234 46.8869 47.2504 47.6138 47.9773 48.3408 48.7042 49.0677 49.4311 49.7946 50.1581 50.5215 50.885 51.2485 51.6119 51.9754 52.3389 52.7023 53.0658 53.4293 53.7927 54.1562 54.5196 54.8831 55.2466 55.61 55.9735 56.337 56.7004 57.0639 57.4274 57.7908 58.1543 58.5178 58.8812 59.2447 59.6081 59.9716 60.3351 60.6985 61.062 61.4255 61.7889 62.1524 62.5159 62.8793 63.2428 63.6063 63.9697 64.3332 64.6966 65.0601 65.4236 65.787 66.1505 66.514 66.8774 67.2409 67.6044 67.9678 68.3313 68.6948 69.0582 69.4217 69.7851 70.1486 70.5121 70.8755 71.239 71.6025 71.9659 72.3294 1.15191 1.15613 1.16034 1.16454 1.16874 1.17293 1.17711 1.18129 1.18546 1.18963 1.19378 1.19793 1.20208 1.20621 1.21034 1.21447 1.21858 1.22269 1.2268 1.23089 1.23498 1.23907 1.24314 1.24721 1.25128 1.25533 1.25938 1.26343 1.26746 1.27149 1.27551 1.27952 1.28353 1.28753 1.29153 1.29552 1.29951 1.30348 1.30745 1.31141 1.31536 1.31932 1.32326 1.32719 1.33112 1.33504 1.33895 1.34287 1.34676 1.35065 1.35454 1.35843 1.3623 1.36616 1.37501 1.38647 1.39794 1.4094 1.42088 1.43237 1.44387 1.45538 1.4669 1.47842 1.48995 1.50148 1.51304 1.52459 1.53617 1.54774 1.55933 1.57093 1.58253 1.59413 1.60576 1.61739 1.62902 1.64068 1.65233 1.664 1.67567 1.68735 1.69904 1.71074 1.72245 1.73417 1.7459 1.75763 1.76937 1.78113 1.79289 1.80466 1.81645 1.82823 1.84003 1.85184 1.86365 1.87548 1.88731 1.89915 1.911 1.92286 1.93472 1.94661 1.95848 1.97038 1.98228 1.99912 1.99902 2.01805 2.02999 2.04193 2.05388 2.06586 2.07783 2.08981 2.1018 2.24405 2.42728 2.61609 2.81047 3.01042 3.16628 3.17622 3.18616 3.19609 3.20603 3.21597 3.22591 3.23583 3.24577 3.25571 3.26566 3.27558 3.28553 3.29546 3.3054 3.31534 3.32528 3.33522 3.34516 3.35509 3.36505 3.37498 3.38491 3.39485 3.40478 3.41473 3.42467 3.43461 3.44454 3.45449 3.46441 3.47435 3.4843 3.48831 3.49087 3.49341 3.49595 3.49849 3.50102 3.50356 3.50607 3.50858 3.51109 3.51358 3.51606 3.51855 3.52102 3.5235 3.52595 3.52842 3.53086 3.53331 3.53574 3.53816 3.54059 3.54301 3.54541 3.54781 3.55021 3.55259 3.55497 3.55735 3.55971 3.56208 3.56443 3.56677 3.56911 3.57146 3.57377 3.58234 3.58281 3.58328 3.58374 3.58419 3.58464 3.58508 3.58551 3.5944 
4.27918 62.2899 94.5587 101.694 109.291 0.0857116 0.0832211 0.0704218 0.0416064 0.039363 1.04427 1.16866 1.28674 1.8951 3.2638 3.49563 1.30418 0 0.363464 0.726929 1.09039 1.45386 1.81732 2.18079 2.54425 2.90771 3.27118 3.63464 3.99811 4.36157 4.72504 5.0885 5.45196 5.81543 6.17889 6.54236 6.90582 7.26929 7.63275 7.99622 8.35968 8.72314 9.08661 9.45007 9.81354 10.177 10.5405 10.9039 11.2674 11.6309 11.9943 12.3578 12.7213 13.0847 13.4482 13.8116 14.1751 14.5386 14.902 15.2655 15.629 15.9924 16.3559 16.7194 17.0828 17.4463 17.8098 18.1732 18.5367 18.9001 19.2636 19.6271 19.9905 20.354 20.7175 21.0809 21.4444 21.8079 22.1713 22.5348 22.8983 23.2617 23.6252 23.9886 24.3521 24.7156 25.079 25.4425 25.806 26.1694 26.5329 26.8964 27.2598 27.6233 27.9868 28.3502 28.7137 29.0771 29.4406 29.8041 30.1675 30.531 30.8945 31.2579 31.6214 31.9849 32.3483 32.7118 33.0753 33.4387 33.8022 34.1656 34.5291 34.8926 35.256 35.6195 35.983 36.3464 36.7099 37.0734 37.4368 37.8003 38.1638 38.5272 38.8907 39.2541 39.6176 39.9811 40.3445 40.708 41.0715 41.4349 41.7984 42.1619 42.5253 42.8888 43.2523 43.6157 43.9792 44.3426 44.7061 45.0696 45.433 45.7965 46.16 46.5234 46.8869 47.2504 47.6138 47.9773 48.3408 48.7042 49.0677 49.4311 49.7946 50.1581 50.5215 50.885 51.2485 51.6119 51.9754 52.3389 52.7023 53.0658 53.4293 53.7927 54.1562 54.5196 54.8831 55.2466 55.61 55.9735 56.337 56.7004 57.0639 57.4274 57.7908 58.1543 58.5178 58.8812 59.2447 59.6081 59.9716 60.3351 60.6985 61.062 61.4255 61.7889 62.1524 62.5159 62.8793 63.2428 63.6063 63.9697 64.3332 64.6966 65.0601 65.4236 65.787 66.1505 66.514 66.8774 67.2409 67.6044 67.9678 68.3313 68.6948 69.0582 69.4217 69.7851 70.1486 70.5121 70.8755 71.239 71.6025 71.9659 72.3294 1.04427 1.04844 1.05259 1.05675 1.06089 1.06503 1.06916 1.07327 1.07753 1.0815 1.08561 1.08969 1.09379 1.09787 1.10195 1.10601 1.10991 1.11413 1.11818 1.12222 1.12619 1.13029 1.1343 1.13832 1.14233 1.14632 1.15032 1.15431 1.15829 1.16226 1.16622 1.17019 1.17415 1.17809 1.18203 1.18596 1.18989 1.19381 1.19772 1.20163 1.20553 1.20943 1.21331 1.21719 1.22106 1.22486 1.22879 1.23265 1.23649 1.24033 1.24416 1.24799 1.25181 1.25562 1.25943 1.26322 1.26702 1.2708 1.27458 1.27835 1.28211 1.28588 1.28962 1.29336 1.29711 1.30084 1.30456 1.30835 1.312 1.31569 1.31939 1.32309 1.32677 1.33045 1.33412 1.33783 1.34668 1.35552 1.36436 1.3732 1.38205 1.3909 1.39974 1.40859 1.41744 1.42629 1.43515 1.444 1.45285 1.4617 1.47056 1.47943 1.48829 1.49715 1.506 1.51487 1.52373 1.5326 1.54147 1.55034 1.5592 1.56808 1.57695 1.58582 1.59469 1.60357 1.61245 1.62133 1.63021 1.63909 1.64797 1.65685 1.66574 1.67461 1.68351 1.6924 1.70128 1.71019 1.71906 1.72795 1.73685 1.74575 1.75465 1.76353 1.77244 1.78134 1.79025 1.79914 1.80809 1.81695 1.82586 1.83476 1.84368 1.85258 1.8615 1.8704 1.87932 1.88824 1.89714 1.90606 1.91498 1.92389 1.93283 1.94174 1.95067 1.95959 1.96851 1.97744 1.99093 1.99062 2.31522 2.63849 2.94731 3.24174 3.30734 3.31553 3.32371 3.33189 3.34006 3.34824 3.35641 3.36457 3.37274 3.38089 3.38905 3.39721 3.40536 3.41351 3.42165 3.42472 3.42718 3.42964 3.43209 3.43453 3.43696 3.43939 3.44182 3.44423 3.44665 3.44905 3.45145 3.45382 3.45621 3.45857 3.46096 3.46332 3.46566 3.468 3.47035 3.47269 3.47501 3.47733 3.47964 3.48194 3.48424 3.48654 3.48882 3.49109 3.49337 3.49563 
3.96326 55.8914 90.2205 98.6726 108.015 0.0821511 0.0798364 0.0736028 0.0490028 0.043131 1.1737 1.2993 1.43139 1.85401 3.0139 3.31619 2.22216 0 0.363464 0.726929 1.09039 1.45386 1.81732 2.18079 2.54425 2.90771 3.27118 3.63464 3.99811 4.36157 4.72504 5.0885 5.45196 5.81543 6.17889 6.54236 6.90582 7.26929 7.63275 7.99622 8.35968 8.72314 9.08661 9.45007 9.81354 10.177 10.5405 10.9039 11.2674 11.6309 11.9943 12.3578 12.7213 13.0847 13.4482 13.8116 14.1751 14.5386 14.902 15.2655 15.629 15.9924 16.3559 16.7194 17.0828 17.4463 17.8098 18.1732 18.5367 18.9001 19.2636 19.6271 19.9905 20.354 20.7175 21.0809 21.4444 21.8079 22.1713 22.5348 22.8983 23.2617 23.6252 23.9886 24.3521 24.7156 25.079 25.4425 25.806 26.1694 26.5329 26.8964 27.2598 27.6233 27.9868 28.3502 28.7137 29.0771 29.4406 29.8041 30.1675 30.531 30.8945 31.2579 31.6214 31.9849 32.3483 32.7118 33.0753 33.4387 33.8022 34.1656 34.5291 34.8926 35.256 35.6195 35.983 36.3464 36.7099 37.0734 37.4368 37.8003 38.1638 38.5272 38.8907 39.2541 39.6176 39.9811 40.3445 40.708 41.0715 41.4349 41.7984 42.1619 42.5253 42.8888 43.2523 43.6157 43.9792 44.3426 44.7061 45.0696 45.433 45.7965 46.16 46.5234 46.8869 47.2504 47.6138 47.9773 48.3408 48.7042 49.0677 49.4311 49.7946 50.1581 50.5215 50.885 51.2485 51.6119 51.9754 52.3389 52.7023 53.0658 53.4293 53.7927 54.1562 54.5196 54.8831 55.2466 55.61 55.9735 56.337 56.7004 57.0639 57.4274 57.7908 58.1543 58.5178 58.8812 59.2447 59.6081 59.9716 60.3351 60.6985 61.062 61.4255 61.7889 62.1524 62.5159 62.8793 63.2428 63.6063 63.9697 64.3332 64.6966 65.0601 65.4236 65.787 66.1505 66.514 66.8774 67.2409 67.6044 67.9678 68.3313 68.6948 69.0582 69.4217 69.7851 70.1486 70.5121 70.8755 71.239 71.6025 71.9659 72.3294 1.1737 1.1779 1.1821 1.18629 1.19047 1.19464 1.19881 1.20297 1.20713 1.21115 1.21542 1.21955 1.22368 1.2278 1.23191 1.23603 1.24012 1.24422 1.24831 1.25238 1.25646 1.26053 1.26459 1.26865 1.27269 1.27674 1.28077 1.2848 1.28882 1.29283 1.29683 1.30084 1.30482 1.30881 1.3128 1.31676 1.32073 1.32469 1.32865 1.33259 1.33653 1.34046 1.34439 1.34831 1.35222 1.35612 1.36003 1.36392 1.36781 1.37169 1.37556 1.37942 1.38254 1.38713 1.39098 1.3956 1.40136 1.40711 1.41285 1.4186 1.42433 1.43007 1.43579 1.44151 1.44722 1.45293 1.45864 1.46434 1.47003 1.47571 1.4814 1.48708 1.49275 1.4984 1.50407 1.50973 1.51537 1.52103 1.52666 1.5323 1.53793 1.54356 1.54917 1.55479 1.56039 1.56599 1.57159 1.57718 1.58276 1.58834 1.59392 1.59949 1.60505 1.61062 1.61616 1.62172 1.62726 1.6328 1.63834 1.64386 1.64938 1.65489 1.6604 1.66591 1.67141 1.67691 1.6824 1.68788 1.69335 1.69883 1.7043 1.70976 1.71522 1.72068 1.72612 1.73155 1.737 1.74243 1.74786 1.75326 1.75868 1.7641 1.7695 1.7749 1.78029 1.78568 1.79106 1.79644 1.8018 1.80717 1.81254 1.81789 1.82324 1.82859 1.83393 1.83926 1.84459 1.84991 1.85523 1.86054 1.86585 1.87115 1.87645 1.88174 1.9195 2.25096 2.60328 2.92017 2.93556 2.95096 2.96636 2.9818 2.99725 3.01271 3.02802 3.0437 3.05921 3.07474 3.0903 3.10586 3.12146 3.13705 3.15267 3.1683 3.18395 3.19962 3.21532 3.23102 3.24281 3.24528 3.24774 3.2502 3.25264 3.25509 3.25752 3.25995 3.26237 3.26478 3.26719 3.2696 3.27198 3.27438 3.27675 3.27913 3.28149 3.28386 3.28621 3.28856 3.29089 3.29323 3.29556 3.29788 3.30019 3.3025 3.3048 3.30708 3.30938 3.31164 3.31393 3.31619 
8.47758 61.1247 91.8322 96.5288 110.121 0.0839544 0.0817617 0.07135 0.0491066 0.0427463 1.09884 1.22295 1.34072 1.91051 3.03799 3.33432 1.61479 0 0.363464 0.726929 1.09039 1.45386 1.81732 2.18079 2.54425 2.90771 3.27118 3.63464 3.99811 4.36157 4.72504 5.0885 5.45196 5.81543 6.17889 6.54236 6.90582 7.26929 7.63275 7.99622 8.35968 8.72314 9.08661 9.45007 9.81354 10.177 10.5405 10.9039 11.2674 11.6309 11.9943 12.3578 12.7213 13.0847 13.4482 13.8116 14.1751 14.5386 14.902 15.2655 15.629 15.9924 16.3559 16.7194 17.0828 17.4463 17.8098 18.1732 18.5367 18.9001 19.2636 19.6271 19.9905 20.354 20.7175 21.0809 21.4444 21.8079 22.1713 22.5348 22.8983 23.2617 23.6252 23.9886 24.3521 24.7156 25.079 25.4425 25.806 26.1694 26.5329 26.8964 27.2598 27.6233 27.9868 28.3502 28.7137 29.0771 29.4406 29.8041 30.1675 30.531 30.8945 31.2579 31.6214 31.9849 32.3483 32.7118 33.0753 33.4387 33.8022 34.1656 34.5291 34.8926 35.256 35.6195 35.983 36.3464 36.7099 37.0734 37.4368 37.8003 38.1638 38.5272 38.8907 39.2541 39.6176 39.9811 40.3445 40.708 41.0715 41.4349 41.7984 42.1619 42.5253 42.8888 43.2523 43.6157 43.9792 44.3426 44.7061 45.0696 45.433 45.7965 46.16 46.5234 46.8869 47.2504 47.6138 47.9773 48.3408 48.7042 49.0677 49.4311 49.7946 50.1581 50.5215 50.885 51.2485 51.6119 51.9754 52.3389 52.7023 53.0658 53.4293 53.7927 54.1562 54.5196 54.8831 55.2466 55.61 55.9735 56.337 56.7004 57.0639 57.4274 57.7908 58.1543 58.5178 58.8812 59.2447 59.6081 59.9716 60.3351 60.6985 61.062 61.4255 61.7889 62.1524 62.5159 62.8793 63.2428 63.6063 63.9697 64.3332 64.6966 65.0601 65.4236 65.787 66.1505 66.514 66.8774 67.2409 67.6044 67.9678 68.3313 68.6948 69.0582 69.4217 69.7851 70.1486 70.5121 70.8755 71.239 71.6025 71.9659 72.3294 1.09884 1.103 1.10715 1.11082 1.11541 1.11954 1.12366 1.12778 1.13189 1.13598 1.14007 1.14416 1.14824 1.15231 1.15638 1.16043 1.16449 1.16853 1.17256 1.17671 1.18062 1.18464 1.18866 1.19266 1.19666 1.20065 1.20464 1.20862 1.21259 1.21655 1.22051 1.22446 1.2284 1.23235 1.23628 1.24019 1.24412 1.24802 1.25194 1.25582 1.25972 1.2636 1.26748 1.27135 1.27521 1.27907 1.28292 1.28676 1.29059 1.29443 1.29824 1.30207 1.30587 1.30968 1.31347 1.31726 1.32105 1.32482 1.32859 1.33235 1.33611 1.33986 1.3436 1.34734 1.35105 1.35479 1.3585 1.3622 1.36591 1.3696 1.37329 1.3793 1.38679 1.39479 1.40279 1.4108 1.41879 1.42678 1.43477 1.44278 1.45059 1.45876 1.46675 1.47474 1.48273 1.49071 1.4987 1.50668 1.51466 1.52265 1.53063 1.53861 1.54659 1.55456 1.56254 1.57051 1.57849 1.58646 1.59444 1.60241 1.61038 1.61835 1.62631 1.63428 1.64224 1.65021 1.65817 1.66613 1.67297 1.68204 1.69 1.69796 1.70592 1.71387 1.72182 1.72978 1.73772 1.74567 1.75363 1.76157 1.76952 1.77746 1.78541 1.79335 1.80129 1.80924 1.81717 1.82511 1.83304 1.84098 1.84891 1.85685 1.86478 1.8727 1.88064 1.88857 1.8965 1.90442 1.91234 1.92027 1.92819 1.93612 2.12788 2.32394 2.51365 2.69832 2.878 2.96716 2.9788 2.99046 3.00211 3.01377 3.02543 3.0371 3.04878 3.06046 3.07213 3.08382 3.09552 3.10718 3.11892 3.13063 3.14234 3.15407 3.16578 3.17752 3.18924 3.20098 3.21272 3.22447 3.23624 3.24799 3.25975 3.27152 3.27564 3.27807 3.28049 3.28292 3.28531 3.28771 3.29012 3.2925 3.29489 3.29726 3.29963 3.30184 3.30434 3.30669 3.30902 3.31136 3.31367 3.316 3.31831 3.32061 3.32291 3.32521 3.32749 3.32977 3.33205 3.33432 
3.59758 60.5761 92.0373 97.5353 111.29 0.0858234 0.0833691 0.0728821 0.0546377 0.0417037 1.04154 1.16598 1.28409 1.84384 2.78199 3.38365 1.9038 0 0.363464 0.726929 1.09039 1.45386 1.81732 2.18079 2.54425 2.90771 3.27118 3.63464 3.99811 4.36157 4.72504 5.0885 5.45196 5.81543 6.17889 6.54236 6.90582 7.26929 7.63275 7.99622 8.35968 8.72314 9.08661 9.45007 9.81354 10.177 10.5405 10.9039 11.2674 11.6309 11.9943 12.3578 12.7213 13.0847 13.4482 13.8116 14.1751 14.5386 14.902 15.2655 15.629 15.9924 16.3559 16.7194 17.0828 17.4463 17.8098 18.1732 18.5367 18.9001 19.2636 19.6271 19.9905 20.354 20.7175 21.0809 21.4444 21.8079 22.1713 22.5348 22.8983 23.2617 23.6252 23.9886 24.3521 24.7156 25.079 25.4425 25.806 26.1694 26.5329 26.8964 27.2598 27.6233 27.9868 28.3502 28.7137 29.0771 29.4406 29.8041 30.1675 30.531 30.8945 31.2579 31.6214 31.9849 32.3483 32.7118 33.0753 33.4387 33.8022 34.1656 34.5291 34.8926 35.256 35.6195 35.983 36.3464 36.7099 37.0734 37.4368 37.8003 38.1638 38.5272 38.8907 39.2541 39.6176 39.9811 40.3445 40.708 41.0715 41.4349 41.7984 42.1619 42.5253 42.8888 43.2523 43.6157 43.9792 44.3426 44.7061 45.0696 45.433 45.7965 46.16 46.5234 46.8869 47.2504 47.6138 47.9773 48.3408 48.7042 49.0677 49.4311 49.7946 50.1581 50.5215 50.885 51.2485 51.6119 51.9754 52.3389 52.7023 53.0658 53.4293 53.7927 54.1562 54.5196 54.8831 55.2466 55.61 55.9735 56.337 56.7004 57.0639 57.4274 57.7908 58.1543 58.5178 58.8812 59.2447 59.6081 59.9716 60.3351 60.6985 61.062 61.4255 61.7889 62.1524 62.5159 62.8793 63.2428 63.6063 63.9697 64.3332 64.6966 65.0601 65.4236 65.787 66.1505 66.514 66.8774 67.2409 67.6044 67.9678 68.3313 68.6948 69.0582 69.4217 69.7851 70.1486 70.5121 70.8755 71.239 71.6025 71.9659 72.3294 1.04154 1.0457 1.04986 1.05401 1.05815 1.06229 1.06642 1.07054 1.07466 1.07877 1.08288 1.08697 1.09107 1.09515 1.09922 1.10329 1.10736 1.11141 1.11546 1.11951 1.12354 1.12758 1.13159 1.1356 1.13962 1.14362 1.14762 1.15161 1.15559 1.15957 1.16353 1.1675 1.17145 1.17522 1.17933 1.18328 1.1872 1.19113 1.19504 1.19895 1.20285 1.20675 1.21063 1.21451 1.21839 1.22225 1.22612 1.22997 1.23382 1.23767 1.24135 1.24532 1.24915 1.25295 1.25676 1.26057 1.26436 1.26814 1.27192 1.27569 1.27947 1.28322 1.28698 1.29073 1.29447 1.2982 1.30192 1.30564 1.30935 1.31306 1.31676 1.32296 1.3308 1.33865 1.3465 1.35433 1.36218 1.37002 1.37773 1.38569 1.39352 1.40136 1.4092 1.41703 1.42486 1.43268 1.44051 1.44834 1.45616 1.46399 1.4718 1.47963 1.48745 1.49527 1.50308 1.51089 1.51872 1.52652 1.53433 1.54215 1.54995 1.55775 1.56556 1.57337 1.58117 1.58897 1.59677 1.60456 1.61237 1.62016 1.62795 1.63574 1.64353 1.65133 1.65912 1.6669 1.67469 1.68247 1.69025 1.69804 1.70582 1.71359 1.72137 1.72915 1.73692 1.7447 1.75247 1.76024 1.76802 1.77578 1.78355 1.79131 1.79908 1.80684 1.8146 1.82236 1.83012 1.83787 1.84563 1.85338 1.86113 1.86889 1.87664 1.88439 1.89214 1.89987 1.90763 1.91536 1.9231 2.68606 2.7095 2.73301 2.75657 2.78017 2.80386 2.8276 2.85141 2.87528 2.8992 2.9232 2.94724 2.97135 2.99551 3.01975 3.04405 3.0684 3.09281 3.11729 3.14183 3.16643 3.1911 3.21581 3.24059 3.26545 3.29035 3.31531 3.32984 3.33225 3.33466 3.33707 3.33946 3.34185 3.34423 3.34661 3.34897 3.35133 3.35369 3.35603 3.35754 3.3607 3.36303 3.36535 3.36767 3.36997 3.37226 3.37456 3.37685 3.37912 3.3814 3.38365 
3.23619 60.4791 89.2436 96.3999 109.602 0.087417 0.0849539 0.0676126 0.0513763 0.0376462 0.986466 1.11066 1.22852 2.25927 3.09013 3.58594 1.85432 0 0.363464 0.726929 1.09039 1.45386 1.81732 2.18079 2.54425 2.90771 3.27118 3.63464 3.99811 4.36157 4.72504 5.0885 5.45196 5.81543 6.17889 6.54236 6.90582 7.26929 7.63275 7.99622 8.35968 8.72314 9.08661 9.45007 9.81354 10.177 10.5405 10.9039 11.2674 11.6309 11.9943 12.3578 12.7213 13.0847 13.4482 13.8116 14.1751 14.5386 14.902 15.2655 15.629 15.9924 16.3559 16.7194 17.0828 17.4463 17.8098 18.1732 18.5367 18.9001 19.2636 19.6271 19.9905 20.354 20.7175 21.0809 21.4444 21.8079 22.1713 22.5348 22.8983 23.2617 23.6252 23.9886 24.3521 24.7156 25.079 25.4425 25.806 26.1694 26.5329 26.8964 27.2598 27.6233 27.9868 28.3502 28.7137 29.0771 29.4406 29.8041 30.1675 30.531 30.8945 31.2579 31.6214 31.9849 32.3483 32.7118 33.0753 33.4387 33.8022 34.1656 34.5291 34.8926 35.256 35.6195 35.983 36.3464 36.7099 37.0734 37.4368 37.8003 38.1638 38.5272 38.8907 39.2541 39.6176 39.9811 40.3445 40.708 41.0715 41.4349 41.7984 42.1619 42.5253 42.8888 43.2523 43.6157 43.9792 44.3426 44.7061 45.0696 45.433 45.7965 46.16 46.5234 46.8869 47.2504 47.6138 47.9773 48.3408 48.7042 49.0677 49.4311 49.7946 50.1581 50.5215 50.885 51.2485 51.6119 51.9754 52.3389 52.7023 53.0658 53.4293 53.7927 54.1562 54.5196 54.8831 55.2466 55.61 55.9735 56.337 56.7004 57.0639 57.4274 57.7908 58.1543 58.5178 58.8812 59.2447 59.6081 59.9716 60.3351 60.6985 61.062 61.4255 61.7889 62.1524 62.5159 62.8793 63.2428 63.6063 63.9697 64.3332 64.6966 65.0601 65.4236 65.787 66.1505 66.514 66.8774 67.2409 67.6044 67.9678 68.3313 68.6948 69.0582 69.4217 69.7851 70.1486 70.5121 70.8755 71.239 71.6025 71.9659 72.3294 0.986466 0.990623 0.994768 0.998917 1.00305 1.00718 1.0113 1.01541 1.01953 1.02363 1.02773 1.03182 1.0359 1.03997 1.04421 1.04811 1.05217 1.05621 1.06025 1.06428 1.06832 1.07233 1.07634 1.08036 1.08435 1.08835 1.09234 1.09632 1.10029 1.10426 1.10826 1.11217 1.11612 1.12006 1.12399 1.12792 1.13184 1.13576 1.13966 1.14356 1.14745 1.15134 1.15523 1.15909 1.16296 1.16682 1.17068 1.17452 1.17837 1.18219 1.18601 1.18984 1.19365 1.19746 1.20125 1.20504 1.20883 1.21261 1.21638 1.22015 1.22391 1.22765 1.2314 1.23514 1.23853 1.24259 1.24631 1.25003 1.25373 1.25742 1.26112 1.2648 1.27336 1.28574 1.29814 1.31055 1.32297 1.3354 1.34785 1.36032 1.3728 1.3853 1.39781 1.41034 1.42287 1.43543 1.448 1.46059 1.47318 1.4857 1.49843 1.51106 1.52372 1.5364 1.54909 1.56179 1.57451 1.58723 1.59998 1.61274 1.62551 1.6383 1.65111 1.66393 1.67676 1.68961 1.70247 1.71534 1.72824 1.74115 1.75406 1.767 1.77995 1.79292 1.8059 1.81889 1.83165 1.84492 1.85796 1.87102 1.88409 1.89717 1.91027 1.92338 1.9365 1.94965 1.9628 1.97597 1.996 1.99579 2.01556 2.02879 2.04205 2.0553 2.06857 2.08185 2.09516 2.1766 2.28429 2.39399 2.50569 2.61938 2.73505 2.812 2.83921 2.86651 2.89391 2.92138 2.94894 2.97657 3.0043 3.03211 3.06001 3.08799 3.11604 3.14418 3.1724 3.20072 3.22912 3.25759 3.28615 3.3148 3.34354 3.37234 3.40124 3.43022 3.45928 3.48844 3.50543 3.5079 3.51037 3.51282 3.51527 3.5177 3.52015 3.52257 3.525 3.52741 3.52982 3.53222 3.53463 3.53701 3.53938 3.54176 3.54412 3.54648 3.54883 3.55118 3.55352 3.55586 3.55818 3.56049 3.56281 3.56512 3.56743 3.56971 3.57199 3.57427 3.57654 3.58594 
7.42323 63.1829 88.2115 98.4907 112.23 0.085542 0.0831903 0.0597307 0.0448166 0.0286974 1.04477 1.16886 1.28663 2.86681 3.44505 4.02669 1.33519 0 0.363464 0.726929 1.09039 1.45386 1.81732 2.18079 2.54425 2.90771 3.27118 3.63464 3.99811 4.36157 4.72504 5.0885 5.45196 5.81543 6.17889 6.54236 6.90582 7.26929 7.63275 7.99622 8.35968 8.72314 9.08661 9.45007 9.81354 10.177 10.5405 10.9039 11.2674 11.6309 11.9943 12.3578 12.7213 13.0847 13.4482 13.8116 14.1751 14.5386 14.902 15.2655 15.629 15.9924 16.3559 16.7194 17.0828 17.4463 17.8098 18.1732 18.5367 18.9001 19.2636 19.6271 19.9905 20.354 20.7175 21.0809 21.4444 21.8079 22.1713 22.5348 22.8983 23.2617 23.6252 23.9886 24.3521 24.7156 25.079 25.4425 25.806 26.1694 26.5329 26.8964 27.2598 27.6233 27.9868 28.3502 28.7137 29.0771 29.4406 29.8041 30.1675 30.531 30.8945 31.2579 31.6214 31.9849 32.3483 32.7118 33.0753 33.4387 33.8022 34.1656 34.5291 34.8926 35.256 35.6195 35.983 36.3464 36.7099 37.0734 37.4368 37.8003 38.1638 38.5272 38.8907 39.2541 39.6176 39.9811 40.3445 40.708 41.0715 41.4349 41.7984 42.1619 42.5253 42.8888 43.2523 43.6157 43.9792 44.3426 44.7061 45.0696 45.433 45.7965 46.16 46.5234 46.8869 47.2504 47.6138 47.9773 48.3408 48.7042 49.0677 49.4311 49.7946 50.1581 50.5215 50.885 51.2485 51.6119 51.9754 52.3389 52.7023 53.0658 53.4293 53.7927 54.1562 54.5196 54.8831 55.2466 55.61 55.9735 56.337 56.7004 57.0639 57.4274 57.7908 58.1543 58.5178 58.8812 59.2447 59.6081 59.9716 60.3351 60.6985 61.062 61.4255 61.7889 62.1524 62.5159 62.8793 63.2428 63.6063 63.9697 64.3332 64.6966 65.0601 65.4236 65.787 66.1505 66.514 66.8774 67.2409 67.6044 67.9678 68.3313 68.6948 69.0582 69.4217 69.7851 70.1486 70.5121 70.8755 71.239 71.6025 71.9659 72.3294 1.04477 1.04893 1.05307 1.05721 1.06134 1.06547 1.06959 1.0737 1.07781 1.08191 1.086 1.09008 1.09417 1.09824 1.1023 1.10636 1.10991 1.11446 1.11849 1.12253 1.12656 1.13057 1.13458 1.13859 1.14252 1.14658 1.15056 1.15454 1.15851 1.16247 1.16643 1.17038 1.17433 1.17826 1.1822 1.18612 1.19004 1.19394 1.19785 1.20175 1.20563 1.20952 1.2134 1.21727 1.22113 1.22498 1.22884 1.23268 1.23652 1.24034 1.24417 1.24798 1.25179 1.2556 1.25939 1.26318 1.26696 1.27073 1.2745 1.27826 1.28202 1.28577 1.28951 1.29325 1.29697 1.30069 1.30441 1.30835 1.31182 1.31552 1.31921 1.32289 1.32656 1.33023 1.33389 1.33754 1.34119 1.34483 1.35776 1.37748 1.39736 1.41724 1.43718 1.4572 1.47726 1.49738 1.51757 1.53783 1.55813 1.5785 1.59893 1.61942 1.63997 1.66059 1.68126 1.70199 1.72279 1.74364 1.76456 1.78553 1.80657 1.82766 1.84883 1.87004 1.89132 1.91266 1.93406 1.95552 1.97704 1.99892 2.02026 2.04196 2.06372 2.08556 2.10744 2.12937 2.15138 2.17345 2.19557 2.21777 2.24002 2.26232 2.28469 2.30712 2.32961 2.35216 2.37476 2.39899 2.4412 2.48365 2.52635 2.56931 2.61252 2.65599 2.69972 2.74371 2.78793 2.83243 2.87718 2.92201 2.96742 3.01292 3.05869 3.10331 3.13665 3.17014 3.20373 3.23747 3.27131 3.30528 3.33937 3.37359 3.40792 3.44238 3.47698 3.51169 3.54652 3.58147 3.61655 3.65175 3.68708 3.72252 3.75809 3.79379 3.8296 3.86555 3.90161 3.9378 3.95331 3.95577 3.95824 3.9607 3.96315 3.96559 3.96801 3.97045 3.97288 3.9753 3.97771 3.98009 3.98249 3.98488 3.98726 3.98965 3.992 3.99437 3.99672 3.99907 4.00141 4.00374 4.00606 4.00838 4.01069 4.013 4.01531 4.01759 4.01987 4.02215 4.02442 4.02669 
10.7517 69.9061 92.0133 102.136 112.744 0.086701 0.0835983 0.059108 0.0398632 0.0206305 1.00782 1.13582 1.25754 2.5131 3.66091 4.451 0.9323 0 0.363464 0.726929 1.09039 1.45386 1.81732 2.18079 2.54425 2.90771 3.27118 3.63464 3.99811 4.36157 4.72504 5.0885 5.45196 5.81543 6.17889 6.54236 6.90582 7.26929 7.63275 7.99622 8.35968 8.72314 9.08661 9.45007 9.81354 10.177 10.5405 10.9039 11.2674 11.6309 11.9943 12.3578 12.7213 13.0847 13.4482 13.8116 14.1751 14.5386 14.902 15.2655 15.629 15.9924 16.3559 16.7194 17.0828 17.4463 17.8098 18.1732 18.5367 18.9001 19.2636 19.6271 19.9905 20.354 20.7175 21.0809 21.4444 21.8079 22.1713 22.5348 22.8983 23.2617 23.6252 23.9886 24.3521 24.7156 25.079 25.4425 25.806 26.1694 26.5329 26.8964 27.2598 27.6233 27.9868 28.3502 28.7137 29.0771 29.4406 29.8041 30.1675 30.531 30.8945 31.2579 31.6214 31.9849 32.3483 32.7118 33.0753 33.4387 33.8022 34.1656 34.5291 34.8926 35.256 35.6195 35.983 36.3464 36.7099 37.0734 37.4368 37.8003 38.1638 38.5272 38.8907 39.2541 39.6176 39.9811 40.3445 40.708 41.0715 41.4349 41.7984 42.1619 42.5253 42.8888 43.2523 43.6157 43.9792 44.3426 44.7061 45.0696 45.433 45.7965 46.16 46.5234 46.8869 47.2504 47.6138 47.9773 48.3408 48.7042 49.0677 49.4311 49.7946 50.1581 50.5215 50.885 51.2485 51.6119 51.9754 52.3389 52.7023 53.0658 53.4293 53.7927 54.1562 54.5196 54.8831 55.2466 55.61 55.9735 56.337 56.7004 57.0639 57.4274 57.7908 58.1543 58.5178 58.8812 59.2447 59.6081 59.9716 60.3351 60.6985 61.062 61.4255 61.7889 62.1524 62.5159 62.8793 63.2428 63.6063 63.9697 64.3332 64.6966 65.0601 65.4236 65.787 66.1505 66.514 66.8774 67.2409 67.6044 67.9678 68.3313 68.6948 69.0582 69.4217 69.7851 70.1486 70.5121 70.8755 71.239 71.6025 71.9659 72.3294 1.00782 1.0121 1.01638 1.02064 1.0249 1.02916 1.0334 1.03764 1.04187 1.0461 1.05032 1.05453 1.05874 1.06294 1.06713 1.07131 1.07549 1.07967 1.08384 1.08799 1.09215 1.0963 1.10043 1.10456 1.10905 1.11282 1.11693 1.12104 1.12513 1.12923 1.13331 1.13739 1.14151 1.14553 1.14959 1.15364 1.15768 1.16172 1.16576 1.16979 1.1738 1.17781 1.18182 1.18582 1.1898 1.19379 1.19777 1.20174 1.20571 1.20966 1.21362 1.21756 1.2215 1.22543 1.22936 1.23328 1.23718 1.24109 1.24499 1.24888 1.25276 1.25668 1.26051 1.26438 1.26824 1.2721 1.27594 1.27977 1.2836 1.28742 1.29124 1.29505 1.29886 1.30265 1.30672 1.31023 1.31401 1.31778 1.32155 1.3253 1.32905 1.3328 1.33654 1.34024 1.34398 1.3477 1.35142 1.35512 1.35882 1.3625 1.36619 1.36986 1.37397 1.3772 1.38085 1.3845 1.38814 1.40698 1.43113 1.45538 1.47973 1.50419 1.52874 1.55341 1.57817 1.60304 1.62801 1.65308 1.67824 1.70352 1.72889 1.75437 1.77995 1.80563 1.83208 1.8573 1.88329 1.90938 1.93559 1.96187 1.99745 2.01479 2.04138 2.06809 2.09489 2.12181 2.14882 2.17594 2.20315 2.23047 2.2576 2.28542 2.31305 2.34077 2.36861 2.39653 2.42457 2.45843 2.52958 2.60151 2.6742 2.74767 2.82189 2.8969 2.97267 3.0492 3.12651 3.20459 3.28344 3.36172 3.43415 3.5072 3.58088 3.65517 3.73008 3.80561 3.88175 3.9585 4.03591 4.11393 4.19255 4.2718 4.35168 4.36518 4.36769 4.37019 4.37267 4.37516 4.37763 4.38011 4.38257 4.38501 4.38746 4.38991 4.39235 4.39478 4.3972 4.39978 4.40202 4.40442 4.40681 4.4092 4.41158 4.41396 4.41633 4.41869 4.42104 4.42338 4.42573 4.42806 4.43038 4.4327 4.43501 4.43732 4.43962 4.44191 4.44419 4.44647 4.44875 4.451 
9.57777 70.901 92.3408 107.017 117.107 0.0830673 0.080013 0.0629197 0.0343103 0.0141627 1.13647 1.26404 1.38532 2.24339 3.25094 4.80532 1.05637 0 0.363464 0.726929 1.09039 1.45386 1.81732 2.18079 2.54425 2.90771 3.27118 3.63464 3.99811 4.36157 4.72504 5.0885 5.45196 5.81543 6.17889 6.54236 6.90582 7.26929 7.63275 7.99622 8.35968 8.72314 9.08661 9.45007 9.81354 10.177 10.5405 10.9039 11.2674 11.6309 11.9943 12.3578 12.7213 13.0847 13.4482 13.8116 14.1751 14.5386 14.902 15.2655 15.629 15.9924 16.3559 16.7194 17.0828 17.4463 17.8098 18.1732 18.5367 18.9001 19.2636 19.6271 19.9905 20.354 20.7175 21.0809 21.4444 21.8079 22.1713 22.5348 22.8983 23.2617 23.6252 23.9886 24.3521 24.7156 25.079 25.4425 25.806 26.1694 26.5329 26.8964 27.2598 27.6233 27.9868 28.3502 28.7137 29.0771 29.4406 29.8041 30.1675 30.531 30.8945 31.2579 31.6214 31.9849 32.3483 32.7118 33.0753 33.4387 33.8022 34.1656 34.5291 34.8926 35.256 35.6195 35.983 36.3464 36.7099 37.0734 37.4368 37.8003 38.1638 38.5272 38.8907 39.2541 39.6176 39.9811 40.3445 40.708 41.0715 41.4349 41.7984 42.1619 42.5253 42.8888 43.2523 43.6157 43.9792 44.3426 44.7061 45.0696 45.433 45.7965 46.16 46.5234 46.8869 47.2504 47.6138 47.9773 48.3408 48.7042 49.0677 49.4311 49.7946 50.1581 50.5215 50.885 51.2485 51.6119 51.9754 52.3389 52.7023 53.0658 53.4293 53.7927 54.1562 54.5196 54.8831 55.2466 55.61 55.9735 56.337 56.7004 57.0639 57.4274 57.7908 58.1543 58.5178 58.8812 59.2447 59.6081 59.9716 60.3351 60.6985 61.062 61.4255 61.7889 62.1524 62.5159 62.8793 63.2428 63.6063 63.9697 64.3332 64.6966 65.0601 65.4236 65.787 66.1505 66.514 66.8774 67.2409 67.6044 67.9678 68.3313 68.6948 69.0582 69.4217 69.7851 70.1486 70.5121 70.8755 71.239 71.6025 71.9659 72.3294 1.13647 1.14074 1.145 1.14925 1.1535 1.15774 1.16197 1.16619 1.17041 1.17463 1.17884 1.18303 1.18723 1.19142 1.19559 1.19976 1.20393 1.20809 1.21224 1.21639 1.22053 1.22465 1.22878 1.2329 1.23701 1.24112 1.24521 1.24931 1.2534 1.25747 1.26155 1.26561 1.26966 1.27372 1.27776 1.2818 1.28583 1.28985 1.29388 1.29789 1.30189 1.30589 1.30988 1.31386 1.31784 1.32181 1.32577 1.32974 1.33368 1.33763 1.34157 1.34551 1.34942 1.35334 1.35726 1.36115 1.36505 1.36894 1.37283 1.3767 1.38136 1.38444 1.38829 1.39214 1.39598 1.39982 1.40366 1.40748 1.41129 1.4151 1.4189 1.4227 1.42649 1.43028 1.43405 1.43782 1.44158 1.44534 1.44908 1.45283 1.45657 1.46029 1.46402 1.46773 1.47144 1.47515 1.47884 1.48253 1.48622 1.48988 1.49356 1.49722 1.50087 1.50452 1.50817 1.5118 1.51543 1.53168 1.5484 1.56516 1.58197 1.5988 1.61568 1.63258 1.64954 1.66652 1.68354 1.7006 1.7177 1.73483 1.75199 1.76919 1.78644 1.80371 1.82102 1.83838 1.85576 1.8732 1.89065 1.90815 1.92569 1.94326 1.96086 1.97852 1.99677 2.01392 2.03166 2.04946 2.06729 2.08516 2.10306 2.12099 2.13898 2.15698 2.17503 2.19312 2.21123 2.2294 2.24759 2.26581 2.28409 2.30716 2.38051 2.45472 2.5298 2.60575 2.68256 2.76025 2.8388 2.91821 2.99848 3.07963 3.16165 3.24454 3.32829 3.41291 3.49838 3.58473 3.67362 3.76697 3.86124 3.95652 4.05277 4.15001 4.24821 4.3474 4.44754 4.54868 4.65079 4.73443 4.73689 4.73934 4.74179 4.74423 4.74666 4.74909 4.75151 4.75393 4.75635 4.75874 4.76114 4.76351 4.7659 4.76827 4.77064 4.773 4.77536 4.7777 4.78005 4.78238 4.78471 4.78702 4.78932 4.79164 4.79392 4.79623 4.79851 4.8008 4.80306 4.80532 
7.96017 72.4622 93.2098 103.702 112.554 0.0872382 0.0827238 0.0569992 0.0288154 0.00678886 1.01036 1.14538 1.27419 2.52124 5.11354 5.22458 0.626888 0 0.363464 0.726929 1.09039 1.45386 1.81732 2.18079 2.54425 2.90771 3.27118 3.63464 3.99811 4.36157 4.72504 5.0885 5.45196 5.81543 6.17889 6.54236 6.90582 7.26929 7.63275 7.99622 8.35968 8.72314 9.08661 9.45007 9.81354 10.177 10.5405 10.9039 11.2674 11.6309 11.9943 12.3578 12.7213 13.0847 13.4482 13.8116 14.1751 14.5386 14.902 15.2655 15.629 15.9924 16.3559 16.7194 17.0828 17.4463 17.8098 18.1732 18.5367 18.9001 19.2636 19.6271 19.9905 20.354 20.7175 21.0809 21.4444 21.8079 22.1713 22.5348 22.8983 23.2617 23.6252 23.9886 24.3521 24.7156 25.079 25.4425 25.806 26.1694 26.5329 26.8964 27.2598 27.6233 27.9868 28.3502 28.7137 29.0771 29.4406 29.8041 30.1675 30.531 30.8945 31.2579 31.6214 31.9849 32.3483 32.7118 33.0753 33.4387 33.8022 34.1656 34.5291 34.8926 35.256 35.6195 35.983 36.3464 36.7099 37.0734 37.4368 37.8003 38.1638 38.5272 38.8907 39.2541 39.6176 39.9811 40.3445 40.708 41.0715 41.4349 41.7984 42.1619 42.5253 42.8888 43.2523 43.6157 43.9792 44.3426 44.7061 45.0696 45.433 45.7965 46.16 46.5234 46.8869 47.2504 47.6138 47.9773 48.3408 48.7042 49.0677 49.4311 49.7946 50.1581 50.5215 50.885 51.2485 51.6119 51.9754 52.3389 52.7023 53.0658 53.4293 53.7927 54.1562 54.5196 54.8831 55.2466 55.61 55.9735 56.337 56.7004 57.0639 57.4274 57.7908 58.1543 58.5178 58.8812 59.2447 59.6081 59.9716 60.3351 60.6985 61.062 61.4255 61.7889 62.1524 62.5159 62.8793 63.2428 63.6063 63.9697 64.3332 64.6966 65.0601 65.4236 65.787 66.1505 66.514 66.8774 67.2409 67.6044 67.9678 68.3313 68.6948 69.0582 69.4217 69.7851 70.1486 70.5121 70.8755 71.239 71.6025 71.9659 72.3294 1.01036 1.01486 1.01937 1.02386 1.02835 1.03284 1.03731 1.04178 1.04624 1.05069 1.05515 1.05958 1.06402 1.06844 1.07287 1.07728 1.0817 1.0861 1.09049 1.09489 1.09927 1.10364 1.10801 1.11237 1.11673 1.12108 1.12542 1.12975 1.13408 1.13841 1.14273 1.14704 1.15134 1.15564 1.15992 1.16421 1.16849 1.17275 1.17702 1.18128 1.18552 1.18977 1.194 1.19824 1.20246 1.20668 1.21089 1.21509 1.21929 1.22348 1.22766 1.23184 1.23601 1.24018 1.24433 1.24849 1.25263 1.25677 1.2609 1.26502 1.26913 1.27325 1.27735 1.28145 1.28554 1.28963 1.2937 1.29778 1.30184 1.30591 1.30996 1.314 1.31804 1.32207 1.3261 1.33011 1.33412 1.33813 1.34213 1.34612 1.35011 1.35409 1.35805 1.36203 1.36598 1.36993 1.37568 1.3754 1.38176 1.38568 1.38959 1.39352 1.39742 1.40131 1.40521 1.4091 1.41298 1.41685 1.42072 1.42458 1.42843 1.43228 1.43611 1.45051 1.47881 1.50727 1.53586 1.56461 1.5935 1.62254 1.65173 1.68107 1.71055 1.74017 1.76995 1.79988 1.82996 1.86018 1.89055 1.92106 1.95172 1.98254 2.0135 2.04462 2.07587 2.10726 2.13882 2.17052 2.20237 2.23436 2.2665 2.29879 2.33123 2.36382 2.39654 2.42943 2.46246 2.49563 2.52895 2.67157 2.89817 3.13235 3.3741 3.62343 3.88034 4.06967 4.26117 4.45651 4.65562 4.85857 5.06533 5.10818 5.11078 5.11334 5.11591 5.11849 5.12104 5.12358 5.12615 5.12868 5.13121 5.13372 5.13624 5.13875 5.14155 5.14363 5.14571 5.14873 5.1512 5.15367 5.15614 5.15859 5.16103 5.16349 5.16592 5.16834 5.17076 5.17319 5.17559 5.178 5.18039 5.18278 5.18515 5.18754 5.18989 5.19225 5.19462 5.19695 5.19929 5.20163 5.20396 5.20627 5.20859 5.21089 5.21319 5.21548 5.21776 5.22004 5.22231 5.22458 
12.3658 74.0536 94.642 100.923 110.168 0.0835935 0.0799605 0.0544605 0.0403769 0.0214283 1.12007 1.25128 1.37623 2.57354 4.02776 4.40817 0.669552 0 0.363464 0.726929 1.09039 1.45386 1.81732 2.18079 2.54425 2.90771 3.27118 3.63464 3.99811 4.36157 4.72504 5.0885 5.45196 5.81543 6.17889 6.54236 6.90582 7.26929 7.63275 7.99622 8.35968 8.72314 9.08661 9.45007 9.81354 10.177 10.5405 10.9039 11.2674 11.6309 11.9943 12.3578 12.7213 13.0847 13.4482 13.8116 14.1751 14.5386 14.902 15.2655 15.629 15.9924 16.3559 16.7194 17.0828 17.4463 17.8098 18.1732 18.5367 18.9001 19.2636 19.6271 19.9905 20.354 20.7175 21.0809 21.4444 21.8079 22.1713 22.5348 22.8983 23.2617 23.6252 23.9886 24.3521 24.7156 25.079 25.4425 25.806 26.1694 26.5329 26.8964 27.2598 27.6233 27.9868 28.3502 28.7137 29.0771 29.4406 29.8041 30.1675 30.531 30.8945 31.2579 31.6214 31.9849 32.3483 32.7118 33.0753 33.4387 33.8022 34.1656 34.5291 34.8926 35.256 35.6195 35.983 36.3464 36.7099 37.0734 37.4368 37.8003 38.1638 38.5272 38.8907 39.2541 39.6176 39.9811 40.3445 40.708 41.0715 41.4349 41.7984 42.1619 42.5253 42.8888 43.2523 43.6157 43.9792 44.3426 44.7061 45.0696 45.433 45.7965 46.16 46.5234 46.8869 47.2504 47.6138 47.9773 48.3408 48.7042 49.0677 49.4311 49.7946 50.1581 50.5215 50.885 51.2485 51.6119 51.9754 52.3389 52.7023 53.0658 53.4293 53.7927 54.1562 54.5196 54.8831 55.2466 55.61 55.9735 56.337 56.7004 57.0639 57.4274 57.7908 58.1543 58.5178 58.8812 59.2447 59.6081 59.9716 60.3351 60.6985 61.062 61.4255 61.7889 62.1524 62.5159 62.8793 63.2428 63.6063 63.9697 64.3332 64.6966 65.0601 65.4236 65.787 66.1505 66.514 66.8774 67.2409 67.6044 67.9678 68.3313 68.6948 69.0582 69.4217 69.7851 70.1486 70.5121 70.8755 71.239 71.6025 71.9659 72.3294 1.12007 1.12446 1.12883 1.1332 1.13757 1.14193 1.14628 1.15063 1.15496 1.1593 1.16362 1.16793 1.17225 1.17655 1.18084 1.18514 1.18943 1.19371 1.19797 1.20224 1.20649 1.21074 1.21499 1.21923 1.22345 1.22768 1.2319 1.23611 1.24032 1.24417 1.2487 1.25289 1.25707 1.26124 1.2654 1.26956 1.27371 1.27785 1.282 1.28613 1.29025 1.29436 1.29848 1.30259 1.30667 1.31077 1.31486 1.31893 1.323 1.32706 1.33113 1.33517 1.33922 1.34325 1.34728 1.35132 1.35532 1.35934 1.36334 1.36734 1.37132 1.37531 1.38102 1.38085 1.38723 1.39119 1.39514 1.39908 1.40301 1.40696 1.41086 1.41479 1.41869 1.4226 1.4265 1.43039 1.43427 1.43816 1.44202 1.44589 1.44974 1.4536 1.45744 1.46127 1.4651 1.46892 1.47275 1.47655 1.48036 1.48416 1.48795 1.49173 1.49551 1.49927 1.50304 1.50679 1.51055 1.5143 1.51803 1.52177 1.52548 1.5292 1.53292 1.53662 1.54032 1.55241 1.58124 1.6102 1.63932 1.66859 1.698 1.72756 1.75727 1.78713 1.81712 1.84728 1.87757 1.90802 1.9386 1.96934 1.99745 2.03125 2.06242 2.09376 2.12523 2.15684 2.18861 2.22052 2.2526 2.28479 2.31716 2.34965 2.3823 2.41509 2.44805 2.48114 2.51438 2.54776 2.58128 2.61497 2.64879 2.74039 2.85406 2.96956 3.08693 3.20615 3.32506 3.42096 3.51798 3.61612 3.71537 3.81575 3.91722 4.01983 4.12354 4.22838 4.30463 4.3072 4.30974 4.31227 4.3148 4.31733 4.31984 4.32235 4.32486 4.32736 4.32984 4.33232 4.33479 4.33726 4.33972 4.34218 4.34464 4.34709 4.34951 4.35195 4.35437 4.35678 4.35919 4.36159 4.36397 4.36637 4.36875 4.37113 4.37349 4.37585 4.37821 4.38055 4.38288 4.38521 4.38754 4.38987 4.39218 4.3945 4.39678 4.39908 4.40136 4.40363 4.40592 4.40817 
12.8124 75.7049 96.125 99.3707 113.817 0.0857098 0.0825942 0.052187 0.0372155 0.0152944 1.03653 1.16353 1.28422 2.55052 4.21313 4.74243 0.492045 0 0.363464 0.726929 1.09039 1.45386 1.81732 2.18079 2.54425 2.90771 3.27118 3.63464 3.99811 4.36157 4.72504 5.0885 5.45196 5.81543 6.17889 6.54236 6.90582 7.26929 7.63275 7.99622 8.35968 8.72314 9.08661 9.45007 9.81354 10.177 10.5405 10.9039 11.2674 11.6309 11.9943 12.3578 12.7213 13.0847 13.4482 13.8116 14.1751 14.5386 14.902 15.2655 15.629 15.9924 16.3559 16.7194 17.0828 17.4463 17.8098 18.1732 18.5367 18.9001 19.2636 19.6271 19.9905 20.354 20.7175 21.0809 21.4444 21.8079 22.1713 22.5348 22.8983 23.2617 23.6252 23.9886 24.3521 24.7156 25.079 25.4425 25.806 26.1694 26.5329 26.8964 27.2598 27.6233 27.9868 28.3502 28.7137 29.0771 29.4406 29.8041 30.1675 30.531 30.8945 31.2579 31.6214 31.9849 32.3483 32.7118 33.0753 33.4387 33.8022 34.1656 34.5291 34.8926 35.256 35.6195 35.983 36.3464 36.7099 37.0734 37.4368 37.8003 38.1638 38.5272 38.8907 39.2541 39.6176 39.9811 40.3445 40.708 41.0715 41.4349 41.7984 42.1619 42.5253 42.8888 43.2523 43.6157 43.9792 44.3426 44.7061 45.0696 45.433 45.7965 46.16 46.5234 46.8869 47.2504 47.6138 47.9773 48.3408 48.7042 49.0677 49.4311 49.7946 50.1581 50.5215 50.885 51.2485 51.6119 51.9754 52.3389 52.7023 53.0658 53.4293 53.7927 54.1562 54.5196 54.8831 55.2466 55.61 55.9735 56.337 56.7004 57.0639 57.4274 57.7908 58.1543 58.5178 58.8812 59.2447 59.6081 59.9716 60.3351 60.6985 61.062 61.4255 61.7889 62.1524 62.5159 62.8793 63.2428 63.6063 63.9697 64.3332 64.6966 65.0601 65.4236 65.787 66.1505 66.514 66.8774 67.2409 67.6044 67.9678 68.3313 68.6948 69.0582 69.4217 69.7851 70.1486 70.5121 70.8755 71.239 71.6025 71.9659 72.3294 1.03653 1.04078 1.04525 1.04925 1.05349 1.05771 1.06192 1.06612 1.07032 1.07452 1.07872 1.08289 1.08706 1.09123 1.09539 1.09954 1.10369 1.10782 1.11196 1.11609 1.12021 1.12433 1.12843 1.13253 1.13662 1.1407 1.14479 1.14886 1.15292 1.15698 1.16104 1.16508 1.16912 1.17315 1.17717 1.1812 1.18521 1.18922 1.19321 1.19721 1.20119 1.20517 1.20914 1.21311 1.21707 1.22102 1.22496 1.2289 1.23284 1.23676 1.24067 1.24459 1.24849 1.25239 1.25628 1.26017 1.26404 1.26791 1.27178 1.27564 1.27948 1.28333 1.28716 1.291 1.29483 1.29864 1.30245 1.30626 1.31006 1.31385 1.31762 1.3214 1.32517 1.32894 1.3327 1.33644 1.34019 1.34393 1.34766 1.35138 1.35509 1.35884 1.36251 1.36621 1.3699 1.37595 1.37568 1.38092 1.38458 1.38824 1.3919 1.39553 1.39918 1.4028 1.40642 1.41004 1.41365 1.41725 1.42085 1.42444 1.42802 1.4316 1.43516 1.43872 1.44228 1.44582 1.44937 1.4529 1.45644 1.45996 1.46347 1.46698 1.49145 1.52909 1.56699 1.60518 1.64364 1.68239 1.72142 1.76072 1.80032 1.84018 1.88033 1.92076 1.96148 1.99658 2.04373 2.08528 2.12712 2.16896 2.21161 2.25429 2.29723 2.34048 2.38399 2.42777 2.47185 2.51621 2.56084 2.60575 2.9012 3.19733 3.60763 3.66078 3.71423 3.76798 3.82203 3.87639 3.93103 3.98599 4.04124 4.0968 4.15265 4.20881 4.26527 4.32203 4.37906 4.43642 4.49639 4.55205 4.61031 4.65158 4.65409 4.65659 4.65911 4.66159 4.66402 4.66658 4.66905 4.67152 4.67397 4.67644 4.6789 4.68133 4.68375 4.6862 4.68861 4.69103 4.69343 4.69583 4.69823 4.70062 4.703 4.70536 4.7078 4.71011 4.71245 4.7148 4.71714 4.71948 4.72181 4.72412 4.72644 4.72874 4.73103 4.73334 4.7356 4.73789 4.74017 4.74243 
15.6598 75.8832 91.6672 97.2693 114.426 0.0829968 0.0800366 0.056086 0.0486441 0.0186043 1.12764 1.25492 1.37589 2.73303 3.61166 4.56066 1.041 0 0.363464 0.726929 1.09039 1.45386 1.81732 2.18079 2.54425 2.90771 3.27118 3.63464 3.99811 4.36157 4.72504 5.0885 5.45196 5.81543 6.17889 6.54236 6.90582 7.26929 7.63275 7.99622 8.35968 8.72314 9.08661 9.45007 9.81354 10.177 10.5405 10.9039 11.2674 11.6309 11.9943 12.3578 12.7213 13.0847 13.4482 13.8116 14.1751 14.5386 14.902 15.2655 15.629 15.9924 16.3559 16.7194 17.0828 17.4463 17.8098 18.1732 18.5367 18.9001 19.2636 19.6271 19.9905 20.354 20.7175 21.0809 21.4444 21.8079 22.1713 22.5348 22.8983 23.2617 23.6252 23.9886 24.3521 24.7156 25.079 25.4425 25.806 26.1694 26.5329 26.8964 27.2598 27.6233 27.9868 28.3502 28.7137 29.0771 29.4406 29.8041 30.1675 30.531 30.8945 31.2579 31.6214 31.9849 32.3483 32.7118 33.0753 33.4387 33.8022 34.1656 34.5291 34.8926 35.256 35.6195 35.983 36.3464 36.7099 37.0734 37.4368 37.8003 38.1638 38.5272 38.8907 39.2541 39.6176 39.9811 40.3445 40.708 41.0715 41.4349 41.7984 42.1619 42.5253 42.8888 43.2523 43.6157 43.9792 44.3426 44.7061 45.0696 45.433 45.7965 46.16 46.5234 46.8869 47.2504 47.6138 47.9773 48.3408 48.7042 49.0677 49.4311 49.7946 50.1581 50.5215 50.885 51.2485 51.6119 51.9754 52.3389 52.7023 53.0658 53.4293 53.7927 54.1562 54.5196 54.8831 55.2466 55.61 55.9735 56.337 56.7004 57.0639 57.4274 57.7908 58.1543 58.5178 58.8812 59.2447 59.6081 59.9716 60.3351 60.6985 61.062 61.4255 61.7889 62.1524 62.5159 62.8793 63.2428 63.6063 63.9697 64.3332 64.6966 65.0601 65.4236 65.787 66.1505 66.514 66.8774 67.2409 67.6044 67.9678 68.3313 68.6948 69.0582 69.4217 69.7851 70.1486 70.5121 70.8755 71.239 71.6025 71.9659 72.3294 1.12764 1.13191 1.13616 1.1404 1.14464 1.14887 1.15309 1.15731 1.16151 1.16571 1.16991 1.1741 1.17828 1.18246 1.18663 1.19079 1.19495 1.1991 1.20324 1.20737 1.21151 1.21563 1.21975 1.22385 1.22796 1.23204 1.23613 1.24022 1.24426 1.24836 1.25242 1.25648 1.26052 1.26457 1.2686 1.27262 1.27665 1.28066 1.28467 1.28867 1.29266 1.29665 1.30064 1.30461 1.30858 1.31255 1.3165 1.32044 1.32439 1.32832 1.33224 1.33617 1.34008 1.34399 1.34788 1.35178 1.35566 1.35955 1.36342 1.36729 1.37114 1.375 1.38102 1.38085 1.38653 1.39035 1.39416 1.39798 1.40178 1.40559 1.40938 1.41316 1.41694 1.42072 1.42448 1.42825 1.43199 1.43574 1.43947 1.44321 1.44693 1.45037 1.45437 1.45807 1.46176 1.46547 1.46915 1.47283 1.47651 1.48016 1.48382 1.48748 1.49112 1.49475 1.49838 1.50202 1.50563 1.50924 1.51286 1.51645 1.52049 1.52362 1.5272 1.53077 1.53434 1.5379 1.54145 1.54499 1.54853 1.55206 1.56414 1.60367 1.6435 1.68364 1.72405 1.76479 1.80581 1.84714 1.88878 1.9307 1.97294 2.01547 2.0583 2.10143 2.14487 2.1886 2.23263 2.27697 2.32161 2.36656 2.41179 2.45732 2.50316 2.54931 2.59048 2.62768 2.66579 2.70373 2.74186 2.78017 2.81868 2.85735 2.89622 2.94288 3.00684 3.07132 3.13633 3.20189 3.26796 3.33458 3.40172 3.46938 3.5376 3.60634 3.67561 3.74543 3.81576 3.88663 3.95805 4.02997 4.10245 4.17545 4.24897 4.32304 4.39765 4.47277 4.48233 4.4848 4.48729 4.48974 4.49222 4.49467 4.49711 4.49955 4.502 4.50442 4.50685 4.50927 4.51166 4.51407 4.51647 4.51885 4.52123 4.52362 4.52598 4.52834 4.53068 4.53304 4.53873 4.54003 4.54133 4.54263 4.54391 4.54519 4.54647 4.54773 4.55385 4.55613 4.5584 4.56066 
12.7816 76.2935 90.2769 96.0829 117.053 0.0878163 0.0846588 0.0519536 0.0438539 0.0161926 0.963398 1.09009 1.2105 3.2169 3.85481 4.69277 2.07693 0 0.363464 0.726929 1.09039 1.45386 1.81732 2.18079 2.54425 2.90771 3.27118 3.63464 3.99811 4.36157 4.72504 5.0885 5.45196 5.81543 6.17889 6.54236 6.90582 7.26929 7.63275 7.99622 8.35968 8.72314 9.08661 9.45007 9.81354 10.177 10.5405 10.9039 11.2674 11.6309 11.9943 12.3578 12.7213 13.0847 13.4482 13.8116 14.1751 14.5386 14.902 15.2655 15.629 15.9924 16.3559 16.7194 17.0828 17.4463 17.8098 18.1732 18.5367 18.9001 19.2636 19.6271 19.9905 20.354 20.7175 21.0809 21.4444 21.8079 22.1713 22.5348 22.8983 23.2617 23.6252 23.9886 24.3521 24.7156 25.079 25.4425 25.806 26.1694 26.5329 26.8964 27.2598 27.6233 27.9868 28.3502 28.7137 29.0771 29.4406 29.8041 30.1675 30.531 30.8945 31.2579 31.6214 31.9849 32.3483 32.7118 33.0753 33.4387 33.8022 34.1656 34.5291 34.8926 35.256 35.6195 35.983 36.3464 36.7099 37.0734 37.4368 37.8003 38.1638 38.5272 38.8907 39.2541 39.6176 39.9811 40.3445 40.708 41.0715 41.4349 41.7984 42.1619 42.5253 42.8888 43.2523 43.6157 43.9792 44.3426 44.7061 45.0696 45.433 45.7965 46.16 46.5234 46.8869 47.2504 47.6138 47.9773 48.3408 48.7042 49.0677 49.4311 49.7946 50.1581 50.5215 50.885 51.2485 51.6119 51.9754 52.3389 52.7023 53.0658 53.4293 53.7927 54.1562 54.5196 54.8831 55.2466 55.61 55.9735 56.337 56.7004 57.0639 57.4274 57.7908 58.1543 58.5178 58.8812 59.2447 59.6081 59.9716 60.3351 60.6985 61.062 61.4255 61.7889 62.1524 62.5159 62.8793 63.2428 63.6063 63.9697 64.3332 64.6966 65.0601 65.4236 65.787 66.1505 66.514 66.8774 67.2409 67.6044 67.9678 68.3313 68.6948 69.0582 69.4217 69.7851 70.1486 70.5121 70.8755 71.239 71.6025 71.9659 72.3294 0.963398 0.967632 0.971869 0.976094 0.980515 0.984522 0.988725 0.992922 0.997109 1.0013 1.00547 1.00965 1.01381 1.01797 1.02211 1.02626 1.0304 1.03453 1.03865 1.04277 1.04688 1.05099 1.05507 1.05917 1.06325 1.06733 1.0714 1.07546 1.07952 1.08357 1.08761 1.09165 1.09567 1.0997 1.10372 1.1075 1.11173 1.11573 1.11971 1.1237 1.12768 1.13167 1.13561 1.13956 1.14351 1.14745 1.15138 1.15532 1.15924 1.16316 1.16706 1.17096 1.17486 1.17875 1.18264 1.1865 1.19038 1.19423 1.19809 1.20194 1.20578 1.20961 1.21345 1.21727 1.22111 1.22489 1.22869 1.23248 1.23628 1.24005 1.24383 1.2476 1.25136 1.25511 1.25885 1.2626 1.26633 1.27007 1.27378 1.2775 1.2812 1.28491 1.2886 1.29228 1.29596 1.29963 1.30347 1.30697 1.31062 1.31427 1.31791 1.32154 1.32517 1.32879 1.33239 1.33601 1.33961 1.3432 1.34679 1.35036 1.35394 1.3575 1.36106 1.36462 1.3701 1.36975 1.37524 1.37876 1.38228 1.38578 1.38929 1.39279 1.39629 1.39977 1.40333 1.43575 1.53911 1.6449 1.75312 1.86377 1.97684 2.09235 2.21028 2.33064 2.45344 2.57881 2.70631 2.76389 2.80568 2.84767 2.88989 2.93234 2.975 3.01788 3.06098 3.10433 3.14591 3.18597 3.2262 3.26661 3.3072 3.34799 3.38895 3.43008 3.47137 3.51291 3.55449 3.59645 3.63852 3.68075 3.72316 3.76577 3.80855 3.85151 3.89464 3.93798 3.98148 4.02517 4.06904 4.1131 4.15733 4.20174 4.24635 4.29114 4.3361 4.38124 4.42657 4.47208 4.51777 4.56364 4.6097 4.62679 4.62923 4.63167 4.63412 4.63654 4.63896 4.64137 4.64379 4.64618 4.64858 4.65098 4.65334 4.65571 4.65809 4.66044 4.66284 4.66514 4.6675 4.66982 4.67214 4.67447 4.67679 4.67909 4.68139 4.68366 4.68596 4.68824 4.6905 4.69277 
9.041 75.4559 90.4801 93.6008 114.035 0.0869552 0.0838729 0.0567687 0.0403842 0.0159778 0.996775 1.12234 1.24159 3.69365 4.27108 4.70464 2.46351 0 0.363464 0.726929 1.09039 1.45386 1.81732 2.18079 2.54425 2.90771 3.27118 3.63464 3.99811 4.36157 4.72504 5.0885 5.45196 5.81543 6.17889 6.54236 6.90582 7.26929 7.63275 7.99622 8.35968 8.72314 9.08661 9.45007 9.81354 10.177 10.5405 10.9039 11.2674 11.6309 11.9943 12.3578 12.7213 13.0847 13.4482 13.8116 14.1751 14.5386 14.902 15.2655 15.629 15.9924 16.3559 16.7194 17.0828 17.4463 17.8098 18.1732 18.5367 18.9001 19.2636 19.6271 19.9905 20.354 20.7175 21.0809 21.4444 21.8079 22.1713 22.5348 22.8983 23.2617 23.6252 23.9886 24.3521 24.7156 25.079 25.4425 25.806 26.1694 26.5329 26.8964 27.2598 27.6233 27.9868 28.3502 28.7137 29.0771 29.4406 29.8041 30.1675 30.531 30.8945 31.2579 31.6214 31.9849 32.3483 32.7118 33.0753 33.4387 33.8022 34.1656 34.5291 34.8926 35.256 35.6195 35.983 36.3464 36.7099 37.0734 37.4368 37.8003 38.1638 38.5272 38.8907 39.2541 39.6176 39.9811 40.3445 40.708 41.0715 41.4349 41.7984 42.1619 42.5253 42.8888 43.2523 43.6157 43.9792 44.3426 44.7061 45.0696 45.433 45.7965 46.16 46.5234 46.8869 47.2504 47.6138 47.9773 48.3408 48.7042 49.0677 49.4311 49.7946 50.1581 50.5215 50.885 51.2485 51.6119 51.9754 52.3389 52.7023 53.0658 53.4293 53.7927 54.1562 54.5196 54.8831 55.2466 55.61 55.9735 56.337 56.7004 57.0639 57.4274 57.7908 58.1543 58.5178 58.8812 59.2447 59.6081 59.9716 60.3351 60.6985 61.062 61.4255 61.7889 62.1524 62.5159 62.8793 63.2428 63.6063 63.9697 64.3332 64.6966 65.0601 65.4236 65.787 66.1505 66.514 66.8774 67.2409 67.6044 67.9678 68.3313 68.6948 69.0582 69.4217 69.7851 70.1486 70.5121 70.8755 71.239 71.6025 71.9659 72.3294 0.996775 1.00098 1.00518 1.00936 1.01354 1.01771 1.02188 1.02604 1.03019 1.03434 1.03848 1.04262 1.04675 1.05086 1.05498 1.05909 1.06318 1.06727 1.07137 1.07544 1.07951 1.08358 1.08764 1.09169 1.09574 1.09978 1.10381 1.10867 1.11186 1.11587 1.11987 1.12387 1.12786 1.13185 1.13583 1.13981 1.14377 1.14773 1.15168 1.15562 1.15956 1.16349 1.16742 1.17134 1.17525 1.17915 1.18305 1.18694 1.19082 1.19471 1.19858 1.20244 1.20636 1.21015 1.21399 1.21783 1.22166 1.22549 1.2293 1.23312 1.23691 1.24071 1.2445 1.24829 1.25206 1.2558 1.2596 1.26335 1.2671 1.27084 1.27458 1.27831 1.28204 1.28575 1.28946 1.29316 1.29687 1.30055 1.30423 1.30791 1.31158 1.31524 1.31889 1.32254 1.32619 1.32982 1.33346 1.33707 1.34069 1.3443 1.3479 1.3515 1.35509 1.35866 1.36224 1.36581 1.36937 1.37243 1.37648 1.38002 1.38354 1.38707 1.3906 1.39411 1.39762 1.40111 1.40462 1.40811 1.41159 1.41505 1.41853 1.42198 1.43767 1.49077 1.54447 1.59879 1.6537 1.70923 1.76537 1.82209 1.87944 1.93739 1.99712 2.0551 2.11489 2.17524 2.23622 2.52908 2.7771 3.02259 3.26549 3.44807 3.48397 3.52 3.55618 3.59247 3.62889 3.66545 3.70214 3.73896 3.7759 3.81298 3.85019 3.88753 3.925 3.96261 4.00033 4.0382 4.07618 4.11431 4.15255 4.19093 4.22945 4.26809 4.30686 4.34578 4.38481 4.42398 4.46326 4.5027 4.54226 4.58194 4.6163 4.6188 4.6213 4.6238 4.6263 4.62878 4.63125 4.63372 4.63619 4.63864 4.64109 4.64354 4.64597 4.6484 4.65081 4.65322 4.65564 4.65804 4.66043 4.66283 4.66521 4.66757 4.66994 4.67229 4.67467 4.677 4.67933 4.68167 4.684 4.68633 4.68864 4.69094 4.69324 4.69554 4.69781 4.70009 4.70236 4.70464 
5.02349 72.4913 88.4475 95.0748 117.427 0.0875651 0.0842027 0.0587611 0.0468274 0.0199718 0.985542 1.11241 1.23296 3.07562 3.61809 4.48652 1.7595 0 0.363464 0.726929 1.09039 1.45386 1.81732 2.18079 2.54425 2.90771 3.27118 3.63464 3.99811 4.36157 4.72504 5.0885 5.45196 5.81543 6.17889 6.54236 6.90582 7.26929 7.63275 7.99622 8.35968 8.72314 9.08661 9.45007 9.81354 10.177 10.5405 10.9039 11.2674 11.6309 11.9943 12.3578 12.7213 13.0847 13.4482 13.8116 14.1751 14.5386 14.902 15.2655 15.629 15.9924 16.3559 16.7194 17.0828 17.4463 17.8098 18.1732 18.5367 18.9001 19.2636 19.6271 19.9905 20.354 20.7175 21.0809 21.4444 21.8079 22.1713 22.5348 22.8983 23.2617 23.6252 23.9886 24.3521 24.7156 25.079 25.4425 25.806 26.1694 26.5329 26.8964 27.2598 27.6233 27.9868 28.3502 28.7137 29.0771 29.4406 29.8041 30.1675 30.531 30.8945 31.2579 31.6214 31.9849 32.3483 32.7118 33.0753 33.4387 33.8022 34.1656 34.5291 34.8926 35.256 35.6195 35.983 36.3464 36.7099 37.0734 37.4368 37.8003 38.1638 38.5272 38.8907 39.2541 39.6176 39.9811 40.3445 40.708 41.0715 41.4349 41.7984 42.1619 42.5253 42.8888 43.2523 43.6157 43.9792 44.3426 44.7061 45.0696 45.433 45.7965 46.16 46.5234 46.8869 47.2504 47.6138 47.9773 48.3408 48.7042 49.0677 49.4311 49.7946 50.1581 50.5215 50.885 51.2485 51.6119 51.9754 52.3389 52.7023 53.0658 53.4293 53.7927 54.1562 54.5196 54.8831 55.2466 55.61 55.9735 56.337 56.7004 57.0639 57.4274 57.7908 58.1543 58.5178 58.8812 59.2447 59.6081 59.9716 60.3351 60.6985 61.062 61.4255 61.7889 62.1524 62.5159 62.8793 63.2428 63.6063 63.9697 64.3332 64.6966 65.0601 65.4236 65.787 66.1505 66.514 66.8774 67.2409 67.6044 67.9678 68.3313 68.6948 69.0582 69.4217 69.7851 70.1486 70.5121 70.8755 71.239 71.6025 71.9659 72.3294 0.985542 0.989789 0.994027 0.998251 1.00248 1.0067 1.01091 1.01511 1.01931 1.02349 1.02768 1.03185 1.03602 1.04018 1.04421 1.04849 1.05262 1.05676 1.06089 1.06501 1.06913 1.07324 1.07735 1.08144 1.08552 1.08961 1.09368 1.09775 1.10181 1.10587 1.10991 1.11396 1.11799 1.12202 1.12604 1.13006 1.13407 1.13806 1.14206 1.14605 1.15003 1.154 1.15797 1.16193 1.16588 1.16983 1.17377 1.17771 1.18163 1.18556 1.18954 1.19337 1.19728 1.20117 1.20505 1.20894 1.21281 1.21668 1.22054 1.2244 1.22823 1.23208 1.23591 1.23974 1.24356 1.24737 1.25119 1.25497 1.25877 1.26256 1.26633 1.27011 1.27388 1.27763 1.28139 1.28513 1.28887 1.2926 1.29633 1.30005 1.30376 1.30747 1.31117 1.31486 1.31854 1.32222 1.32589 1.32957 1.33322 1.33687 1.34052 1.34415 1.34778 1.35142 1.35503 1.35865 1.36224 1.36584 1.36943 1.37178 1.3766 1.38018 1.38374 1.3873 1.39588 1.43761 1.47971 1.52217 1.56499 1.60818 1.65173 1.69563 1.73992 1.78455 1.82955 1.87492 1.92066 1.96675 2.01321 2.06003 2.10721 2.15477 2.20267 2.25095 2.29959 2.34782 2.39796 2.45075 2.51426 2.57837 2.64308 2.70838 2.77429 2.84081 2.90791 2.97563 3.01493 3.04919 3.08357 3.1181 3.15274 3.18753 3.22244 3.25748 3.29266 3.32799 3.36343 3.39902 3.43474 3.47057 3.50656 3.54268 3.57891 3.61531 3.6518 3.68847 3.72522 3.76214 3.79918 3.83637 3.87367 3.91112 3.94871 3.98641 4.02399 4.06223 4.10033 4.13859 4.17695 4.21547 4.2541 4.29289 4.33179 4.37083 4.41002 4.43029 4.4327 4.43512 4.43753 4.43992 4.44233 4.44472 4.44709 4.44946 4.45184 4.4542 4.45655 4.45894 4.46124 4.46358 4.46589 4.46822 4.47052 4.47284 4.47513 4.47741 4.47971 4.482 4.48425 4.48652 
2.788 71.3767 86.4592 93.4678 113.552 0.083072 0.0791252 0.0541701 0.0466188 0.0219593 1.15768 1.28854 1.41315 3.24093 3.81282 4.37977 1.88358 0 0.363464 0.726929 1.09039 1.45386 1.81732 2.18079 2.54425 2.90771 3.27118 3.63464 3.99811 4.36157 4.72504 5.0885 5.45196 5.81543 6.17889 6.54236 6.90582 7.26929 7.63275 7.99622 8.35968 8.72314 9.08661 9.45007 9.81354 10.177 10.5405 10.9039 11.2674 11.6309 11.9943 12.3578 12.7213 13.0847 13.4482 13.8116 14.1751 14.5386 14.902 15.2655 15.629 15.9924 16.3559 16.7194 17.0828 17.4463 17.8098 18.1732 18.5367 18.9001 19.2636 19.6271 19.9905 20.354 20.7175 21.0809 21.4444 21.8079 22.1713 22.5348 22.8983 23.2617 23.6252 23.9886 24.3521 24.7156 25.079 25.4425 25.806 26.1694 26.5329 26.8964 27.2598 27.6233 27.9868 28.3502 28.7137 29.0771 29.4406 29.8041 30.1675 30.531 30.8945 31.2579 31.6214 31.9849 32.3483 32.7118 33.0753 33.4387 33.8022 34.1656 34.5291 34.8926 35.256 35.6195 35.983 36.3464 36.7099 37.0734 37.4368 37.8003 38.1638 38.5272 38.8907 39.2541 39.6176 39.9811 40.3445 40.708 41.0715 41.4349 41.7984 42.1619 42.5253 42.8888 43.2523 43.6157 43.9792 44.3426 44.7061 45.0696 45.433 45.7965 46.16 46.5234 46.8869 47.2504 47.6138 47.9773 48.3408 48.7042 49.0677 49.4311 49.7946 50.1581 50.5215 50.885 51.2485 51.6119 51.9754 52.3389 52.7023 53.0658 53.4293 53.7927 54.1562 54.5196 54.8831 55.2466 55.61 55.9735 56.337 56.7004 57.0639 57.4274 57.7908 58.1543 58.5178 58.8812 59.2447 59.6081 59.9716 60.3351 60.6985 61.062 61.4255 61.7889 62.1524 62.5159 62.8793 63.2428 63.6063 63.9697 64.3332 64.6966 65.0601 65.4236 65.787 66.1505 66.514 66.8774 67.2409 67.6044 67.9678 68.3313 68.6948 69.0582 69.4217 69.7851 70.1486 70.5121 70.8755 71.239 71.6025 71.9659 72.3294 1.15768 1.16206 1.16642 1.17078 1.17513 1.17948 1.18382 1.18815 1.19248 1.1968 1.20112 1.20543 1.20972 1.21402 1.2183 1.22258 1.22685 1.23112 1.23538 1.23964 1.24388 1.24813 1.25236 1.25658 1.2608 1.26501 1.26921 1.27342 1.27761 1.2818 1.28598 1.29015 1.29431 1.29847 1.30263 1.30677 1.31091 1.31505 1.31917 1.32329 1.32741 1.33151 1.33561 1.33971 1.34379 1.34787 1.35196 1.35601 1.36007 1.36412 1.36817 1.37221 1.37623 1.38241 1.38227 1.38829 1.3923 1.3963 1.4003 1.40428 1.40826 1.41223 1.4162 1.42015 1.42411 1.42805 1.43199 1.43592 1.43984 1.44377 1.44768 1.45158 1.45549 1.45938 1.46326 1.46714 1.47102 1.47488 1.47874 1.48259 1.48644 1.49027 1.4941 1.49793 1.50175 1.50556 1.50937 1.51316 1.51696 1.52075 1.52453 1.5283 1.53206 1.53582 1.53957 1.54332 1.54706 1.5674 1.61404 1.6611 1.70858 1.75647 1.8048 1.85353 1.90268 1.95228 1.99921 2.05269 2.10355 2.1548 2.2065 2.2586 2.31114 2.36409 2.41745 2.47124 2.52546 2.58009 2.62187 2.6501 2.67844 2.70683 2.73534 2.76393 2.79262 2.82142 2.85029 2.87927 2.90834 2.93749 2.96675 2.9987 3.03408 3.06958 3.10525 3.14104 3.17698 3.21308 3.24931 3.28567 3.32218 3.35883 3.39563 3.43258 3.46966 3.5069 3.54426 3.58178 3.61944 3.65724 3.69519 3.73327 3.7715 3.80987 3.84839 3.88705 3.92584 3.96478 4.00388 4.04309 4.08248 4.12199 4.16164 4.20144 4.2414 4.28148 4.30143 4.30393 4.3064 4.30886 4.31133 4.31378 4.31623 4.31867 4.3211 4.32354 4.32597 4.32837 4.33077 4.33319 4.33558 4.33797 4.34035 4.34273 4.34508 4.34744 4.34981 4.35214 4.35448 4.35683 4.35914 4.36147 4.36377 4.36609 4.36837 4.37067 4.37297 4.37524 4.37751 4.37977 
1.00127 74.1392 87.6014 94.0142 116.962 0.0855778 0.0815553 0.0674504 0.0537547 0.0194033 1.06836 1.1977 1.32076 2.66463 3.41094 4.51727 0.965354 0 0.363464 0.726929 1.09039 1.45386 1.81732 2.18079 2.54425 2.90771 3.27118 3.63464 3.99811 4.36157 4.72504 5.0885 5.45196 5.81543 6.17889 6.54236 6.90582 7.26929 7.63275 7.99622 8.35968 8.72314 9.08661 9.45007 9.81354 10.177 10.5405 10.9039 11.2674 11.6309 11.9943 12.3578 12.7213 13.0847 13.4482 13.8116 14.1751 14.5386 14.902 15.2655 15.629 15.9924 16.3559 16.7194 17.0828 17.4463 17.8098 18.1732 18.5367 18.9001 19.2636 19.6271 19.9905 20.354 20.7175 21.0809 21.4444 21.8079 22.1713 22.5348 22.8983 23.2617 23.6252 23.9886 24.3521 24.7156 25.079 25.4425 25.806 26.1694 26.5329 26.8964 27.2598 27.6233 27.9868 28.3502 28.7137 29.0771 29.4406 29.8041 30.1675 30.531 30.8945 31.2579 31.6214 31.9849 32.3483 32.7118 33.0753 33.4387 33.8022 34.1656 34.5291 34.8926 35.256 35.6195 35.983 36.3464 36.7099 37.0734 37.4368 37.8003 38.1638 38.5272 38.8907 39.2541 39.6176 39.9811 40.3445 40.708 41.0715 41.4349 41.7984 42.1619 42.5253 42.8888 43.2523 43.6157 43.9792 44.3426 44.7061 45.0696 45.433 45.7965 46.16 46.5234 46.8869 47.2504 47.6138 47.9773 48.3408 48.7042 49.0677 49.4311 49.7946 50.1581 50.5215 50.885 51.2485 51.6119 51.9754 52.3389 52.7023 53.0658 53.4293 53.7927 54.1562 54.5196 54.8831 55.2466 55.61 55.9735 56.337 56.7004 57.0639 57.4274 57.7908 58.1543 58.5178 58.8812 59.2447 59.6081 59.9716 60.3351 60.6985 61.062 61.4255 61.7889 62.1524 62.5159 62.8793 63.2428 63.6063 63.9697 64.3332 64.6966 65.0601 65.4236 65.787 66.1505 66.514 66.8774 67.2409 67.6044 67.9678 68.3313 68.6948 69.0582 69.4217 69.7851 70.1486 70.5121 70.8755 71.239 71.6025 71.9659 72.3294 1.06836 1.07268 1.077 1.08132 1.08561 1.08991 1.09413 1.09849 1.10277 1.10704 1.1104 1.11555 1.1198 1.12404 1.12828 1.13251 1.13674 1.14095 1.14517 1.14936 1.15356 1.15775 1.16194 1.16611 1.17029 1.17445 1.1786 1.18275 1.18689 1.19104 1.19516 1.19929 1.2034 1.20751 1.21161 1.21571 1.2198 1.22387 1.22796 1.23202 1.23608 1.24015 1.24419 1.24824 1.25227 1.2563 1.26032 1.26434 1.26835 1.27236 1.27627 1.28034 1.28433 1.28829 1.29226 1.29622 1.30018 1.30414 1.30807 1.31201 1.31594 1.31986 1.32378 1.32769 1.33159 1.33552 1.33937 1.34325 1.34712 1.351 1.35486 1.35872 1.36256 1.36641 1.37025 1.37407 1.3782 1.3817 1.38552 1.38932 1.39311 1.3969 1.40068 1.40446 1.40823 1.41199 1.41574 1.41949 1.42323 1.42697 1.4307 1.43442 1.43812 1.44184 1.44554 1.44923 1.45292 1.45661 1.46027 1.46395 1.46761 1.47126 1.4749 1.47854 1.48219 1.4858 1.48943 1.50798 1.53071 1.55354 1.57645 1.59944 1.62253 1.6457 1.66895 1.69228 1.71571 1.73923 1.76281 1.7865 1.81026 1.83411 1.85806 1.88208 1.90619 1.93038 1.95467 1.97904 1.996 2.02802 2.05265 2.07736 2.12697 2.21684 2.3081 2.40076 2.49481 2.59026 2.68462 2.73077 2.77723 2.82396 2.87098 2.91829 2.96587 3.01375 3.06193 3.11037 3.15909 3.20813 3.25743 3.30701 3.3569 3.40706 3.45751 3.50825 3.5618 3.61058 3.66218 3.71404 3.76621 3.81866 3.8714 3.92442 3.97772 4.03131 4.08497 4.13936 4.19382 4.24856 4.30358 4.35888 4.41447 4.45628 4.45861 4.46105 4.46346 4.46588 4.46829 4.47069 4.47308 4.47546 4.47786 4.48022 4.4826 4.48496 4.4873 4.48965 4.49199 4.49432 4.49664 4.49896 4.50128 4.50358 4.50589 4.50817 4.51046 4.51274 4.51501 4.51727 
3.00671 78.737 88.744 90.6527 112.325 0.0821143 0.076836 0.0627092 0.0552517 0.0217013 1.20682 1.34305 1.47308 2.98393 3.80099 4.39356 2.20325 0 0.363464 0.726929 1.09039 1.45386 1.81732 2.18079 2.54425 2.90771 3.27118 3.63464 3.99811 4.36157 4.72504 5.0885 5.45196 5.81543 6.17889 6.54236 6.90582 7.26929 7.63275 7.99622 8.35968 8.72314 9.08661 9.45007 9.81354 10.177 10.5405 10.9039 11.2674 11.6309 11.9943 12.3578 12.7213 13.0847 13.4482 13.8116 14.1751 14.5386 14.902 15.2655 15.629 15.9924 16.3559 16.7194 17.0828 17.4463 17.8098 18.1732 18.5367 18.9001 19.2636 19.6271 19.9905 20.354 20.7175 21.0809 21.4444 21.8079 22.1713 22.5348 22.8983 23.2617 23.6252 23.9886 24.3521 24.7156 25.079 25.4425 25.806 26.1694 26.5329 26.8964 27.2598 27.6233 27.9868 28.3502 28.7137 29.0771 29.4406 29.8041 30.1675 30.531 30.8945 31.2579 31.6214 31.9849 32.3483 32.7118 33.0753 33.4387 33.8022 34.1656 34.5291 34.8926 35.256 35.6195 35.983 36.3464 36.7099 37.0734 37.4368 37.8003 38.1638 38.5272 38.8907 39.2541 39.6176 39.9811 40.3445 40.708 41.0715 41.4349 41.7984 42.1619 42.5253 42.8888 43.2523 43.6157 43.9792 44.3426 44.7061 45.0696 45.433 45.7965 46.16 46.5234 46.8869 47.2504 47.6138 47.9773 48.3408 48.7042 49.0677 49.4311 49.7946 50.1581 50.5215 50.885 51.2485 51.6119 51.9754 52.3389 52.7023 53.0658 53.4293 53.7927 54.1562 54.5196 54.8831 55.2466 55.61 55.9735 56.337 56.7004 57.0639 57.4274 57.7908 58.1543 58.5178 58.8812 59.2447 59.6081 59.9716 60.3351 60.6985 61.062 61.4255 61.7889 62.1524 62.5159 62.8793 63.2428 63.6063 63.9697 64.3332 64.6966 65.0601 65.4236 65.787 66.1505 66.514 66.8774 67.2409 67.6044 67.9678 68.3313 68.6948 69.0582 69.4217 69.7851 70.1486 70.5121 70.8755 71.239 71.6025 71.9659 72.3294 1.20682 1.21127 1.2159 1.22044 1.22497 1.22949 1.234 1.23851 1.24302 1.2475 1.252 1.25648 1.26096 1.26542 1.26989 1.27434 1.27878 1.28323 1.28767 1.2921 1.29652 1.30093 1.30538 1.30975 1.31403 1.31853 1.32291 1.32728 1.33165 1.33601 1.34037 1.34472 1.34906 1.3534 1.35772 1.36205 1.36636 1.37068 1.37497 1.37927 1.38382 1.38784 1.39212 1.3964 1.40066 1.40491 1.40917 1.41341 1.41765 1.42188 1.42609 1.43032 1.43453 1.43873 1.44292 1.44712 1.4513 1.45547 1.45965 1.46381 1.46797 1.47212 1.47626 1.4804 1.48454 1.48865 1.49277 1.49689 1.50099 1.50509 1.50918 1.51327 1.51735 1.52141 1.52548 1.52954 1.53359 1.53763 1.54167 1.5457 1.54973 1.55374 1.55775 1.56176 1.56575 1.56975 1.57374 1.57772 1.58168 1.58564 1.58961 1.59356 1.59751 1.60145 1.60538 1.6093 1.61322 1.61706 1.62104 1.62495 1.62883 1.63271 1.63659 1.64048 1.64433 1.6482 1.65205 1.6559 1.65974 1.66357 1.66739 1.67218 1.67503 1.67883 1.68264 1.68737 1.72321 1.75928 1.79558 1.83211 1.86888 1.90588 1.94311 1.98056 2.01826 2.05617 2.09433 2.1327 2.17132 2.21016 2.24922 2.64686 2.69572 2.7449 2.79442 2.84424 2.89441 2.94488 2.9957 3.04681 3.09828 3.15006 3.20215 3.25458 3.30734 3.36041 3.41381 3.46754 3.52158 3.57595 3.63065 3.68568 3.74102 3.79669 3.85269 3.909 3.96565 4.02261 4.07991 4.13753 4.19546 4.25374 4.30522 4.30775 4.31024 4.31274 4.31523 4.31771 4.32019 4.32266 4.32512 4.32758 4.33002 4.33247 4.3349 4.33733 4.33975 4.34217 4.34457 4.34698 4.34937 4.35176 4.35414 4.35652 4.35889 4.36125 4.3636 4.36595 4.36827 4.37061 4.37293 4.37525 4.37756 4.37988 4.38217 4.38447 4.38675 4.38903 4.39131 4.39356 
4.1911 74.4449 81.0228 87.5213 110.002 0.0850564 0.0800425 0.0604605 0.0603654 0.0225056 1.09871 1.23491 1.36491 3.0663 4.03956 4.35063 1.13849 0 0.363464 0.726929 1.09039 1.45386 1.81732 2.18079 2.54425 2.90771 3.27118 3.63464 3.99811 4.36157 4.72504 5.0885 5.45196 5.81543 6.17889 6.54236 6.90582 7.26929 7.63275 7.99622 8.35968 8.72314 9.08661 9.45007 9.81354 10.177 10.5405 10.9039 11.2674 11.6309 11.9943 12.3578 12.7213 13.0847 13.4482 13.8116 14.1751 14.5386 14.902 15.2655 15.629 15.9924 16.3559 16.7194 17.0828 17.4463 17.8098 18.1732 18.5367 18.9001 19.2636 19.6271 19.9905 20.354 20.7175 21.0809 21.4444 21.8079 22.1713 22.5348 22.8983 23.2617 23.6252 23.9886 24.3521 24.7156 25.079 25.4425 25.806 26.1694 26.5329 26.8964 27.2598 27.6233 27.9868 28.3502 28.7137 29.0771 29.4406 29.8041 30.1675 30.531 30.8945 31.2579 31.6214 31.9849 32.3483 32.7118 33.0753 33.4387 33.8022 34.1656 34.5291 34.8926 35.256 35.6195 35.983 36.3464 36.7099 37.0734 37.4368 37.8003 38.1638 38.5272 38.8907 39.2541 39.6176 39.9811 40.3445 40.708 41.0715 41.4349 41.7984 42.1619 42.5253 42.8888 43.2523 43.6157 43.9792 44.3426 44.7061 45.0696 45.433 45.7965 46.16 46.5234 46.8869 47.2504 47.6138 47.9773 48.3408 48.7042 49.0677 49.4311 49.7946 50.1581 50.5215 50.885 51.2485 51.6119 51.9754 52.3389 52.7023 53.0658 53.4293 53.7927 54.1562 54.5196 54.8831 55.2466 55.61 55.9735 56.337 56.7004 57.0639 57.4274 57.7908 58.1543 58.5178 58.8812 59.2447 59.6081 59.9716 60.3351 60.6985 61.062 61.4255 61.7889 62.1524 62.5159 62.8793 63.2428 63.6063 63.9697 64.3332 64.6966 65.0601 65.4236 65.787 66.1505 66.514 66.8774 67.2409 67.6044 67.9678 68.3313 68.6948 69.0582 69.4217 69.7851 70.1486 70.5121 70.8755 71.239 71.6025 71.9659 72.3294 1.09871 1.10327 1.1078 1.11233 1.11686 1.12138 1.1259 1.13041 1.13491 1.1394 1.14388 1.14836 1.15284 1.15731 1.16176 1.16622 1.17066 1.17511 1.17954 1.18397 1.18839 1.1928 1.19721 1.20162 1.20601 1.2104 1.21477 1.21914 1.22352 1.22788 1.23223 1.23658 1.24092 1.24526 1.24958 1.25391 1.25822 1.26253 1.26683 1.27113 1.27541 1.2797 1.28398 1.28824 1.29251 1.29677 1.30102 1.30526 1.30949 1.31372 1.31794 1.32215 1.32637 1.33057 1.33477 1.33895 1.34314 1.34731 1.35149 1.35565 1.35981 1.36396 1.3681 1.37223 1.37637 1.38049 1.3846 1.38872 1.39282 1.39691 1.40101 1.40509 1.40917 1.41325 1.4173 1.42137 1.42541 1.42946 1.43349 1.43753 1.44155 1.44556 1.44957 1.45359 1.45759 1.46157 1.46556 1.46953 1.4735 1.47747 1.48143 1.48539 1.48933 1.49327 1.4972 1.50112 1.50504 1.50895 1.51286 1.51676 1.52049 1.52453 1.52841 1.53229 1.53615 1.54002 1.61396 1.99912 2.31174 2.31484 2.31794 2.32102 2.32411 2.32718 2.33024 2.3333 2.33636 2.33942 2.34245 2.34548 2.34769 2.35154 2.35454 2.35756 2.36055 2.36355 2.39009 2.4451 2.50058 2.55651 2.61288 2.66971 2.72699 2.78473 2.84291 2.90156 2.96064 3.02019 3.08019 3.14063 3.20153 3.26288 3.32469 3.38694 3.44965 3.5128 3.57643 3.64051 3.70502 3.76999 3.83542 3.9013 3.96762 4.03442 4.10165 4.16933 4.23746 4.24965 4.25219 4.25528 4.25656 4.25978 4.26229 4.26482 4.26732 4.26982 4.27231 4.2748 4.27726 4.27974 4.2822 4.28466 4.2871 4.28954 4.29199 4.2944 4.29683 4.29925 4.30164 4.30406 4.30645 4.30883 4.31121 4.31359 4.31587 4.31832 4.32066 4.32301 4.32536 4.32768 4.33002 4.33234 4.33464 4.33695 4.33925 4.34154 4.34383 4.3461 4.34838 4.35063 
8.67528 75.8385 80.1697 83.2428 109.534 0.0834552 0.0783067 0.0698836 0.0588506 0.0263092 1.15016 1.28891 1.42151 3.27619 3.85763 4.15027 1.96696 0 0.363464 0.726929 1.09039 1.45386 1.81732 2.18079 2.54425 2.90771 3.27118 3.63464 3.99811 4.36157 4.72504 5.0885 5.45196 5.81543 6.17889 6.54236 6.90582 7.26929 7.63275 7.99622 8.35968 8.72314 9.08661 9.45007 9.81354 10.177 10.5405 10.9039 11.2674 11.6309 11.9943 12.3578 12.7213 13.0847 13.4482 13.8116 14.1751 14.5386 14.902 15.2655 15.629 15.9924 16.3559 16.7194 17.0828 17.4463 17.8098 18.1732 18.5367 18.9001 19.2636 19.6271 19.9905 20.354 20.7175 21.0809 21.4444 21.8079 22.1713 22.5348 22.8983 23.2617 23.6252 23.9886 24.3521 24.7156 25.079 25.4425 25.806 26.1694 26.5329 26.8964 27.2598 27.6233 27.9868 28.3502 28.7137 29.0771 29.4406 29.8041 30.1675 30.531 30.8945 31.2579 31.6214 31.9849 32.3483 32.7118 33.0753 33.4387 33.8022 34.1656 34.5291 34.8926 35.256 35.6195 35.983 36.3464 36.7099 37.0734 37.4368 37.8003 38.1638 38.5272 38.8907 39.2541 39.6176 39.9811 40.3445 40.708 41.0715 41.4349 41.7984 42.1619 42.5253 42.8888 43.2523 43.6157 43.9792 44.3426 44.7061 45.0696 45.433 45.7965 46.16 46.5234 46.8869 47.2504 47.6138 47.9773 48.3408 48.7042 49.0677 49.4311 49.7946 50.1581 50.5215 50.885 51.2485 51.6119 51.9754 52.3389 52.7023 53.0658 53.4293 53.7927 54.1562 54.5196 54.8831 55.2466 55.61 55.9735 56.337 56.7004 57.0639 57.4274 57.7908 58.1543 58.5178 58.8812 59.2447 59.6081 59.9716 60.3351 60.6985 61.062 61.4255 61.7889 62.1524 62.5159 62.8793 63.2428 63.6063 63.9697 64.3332 64.6966 65.0601 65.4236 65.787 66.1505 66.514 66.8774 67.2409 67.6044 67.9678 68.3313 68.6948 69.0582 69.4217 69.7851 70.1486 70.5121 70.8755 71.239 71.6025 71.9659 72.3294 1.15016 1.15478 1.15941 1.16402 1.16864 1.17324 1.17784 1.18242 1.18701 1.19158 1.19616 1.20072 1.20528 1.20983 1.21437 1.21891 1.22344 1.22797 1.23249 1.23699 1.2415 1.246 1.25048 1.25498 1.25945 1.26393 1.26839 1.27285 1.2773 1.28174 1.28618 1.29062 1.29504 1.29946 1.30387 1.30828 1.31267 1.31707 1.32146 1.32584 1.33022 1.33458 1.33894 1.34329 1.34774 1.35198 1.35631 1.36064 1.36496 1.36927 1.37358 1.37788 1.38254 1.38647 1.39074 1.39502 1.39929 1.40355 1.4078 1.41205 1.41629 1.42052 1.42475 1.42898 1.43319 1.4374 1.44161 1.4458 1.44998 1.45417 1.45835 1.46252 1.46668 1.47084 1.47497 1.47913 1.48327 1.48739 1.49152 1.49564 1.49975 1.50385 1.50795 1.51203 1.51613 1.5202 1.52399 1.52834 1.53239 1.53645 1.54049 1.54453 1.54856 1.55258 1.5566 1.56061 1.56462 1.56861 1.5726 1.57659 1.58057 1.58454 1.58851 1.59247 1.59642 1.60037 1.60431 1.60824 1.61217 1.66447 1.7304 1.79719 1.86482 2.28021 2.44156 2.47501 2.50859 2.54233 2.57621 2.61024 2.64441 2.67874 2.71322 2.74783 2.78259 2.8175 2.85257 2.88776 2.92311 2.95861 2.99425 3.03005 3.06599 3.10208 3.1383 3.17481 3.21122 3.24788 3.2847 3.32168 3.35877 3.39605 3.43345 3.47101 3.5087 3.55372 3.58454 3.62268 3.66098 3.69941 3.73799 3.77671 3.81558 3.85461 3.89378 3.93309 3.97255 4.01216 4.05183 4.05437 4.05689 4.05942 4.06193 4.06445 4.06694 4.06945 4.07195 4.07441 4.07689 4.07937 4.0818 4.08428 4.08673 4.08917 4.09161 4.09405 4.09646 4.09888 4.10128 4.10368 4.10607 4.10846 4.11084 4.11322 4.11558 4.11795 4.12029 4.12266 4.12499 4.12733 4.12964 4.13197 4.13428 4.13659 4.13889 4.14117 4.14345 4.14574 4.14801 4.15027 
9.89296 78.4871 83.6519 84.5385 107.739 0.0890585 0.0823745 0.0671888 0.0656842 0.019653 0.965166 1.11089 1.2506 3.45395 4.39272 4.50376 2.19134 0 0.363464 0.726929 1.09039 1.45386 1.81732 2.18079 2.54425 2.90771 3.27118 3.63464 3.99811 4.36157 4.72504 5.0885 5.45196 5.81543 6.17889 6.54236 6.90582 7.26929 7.63275 7.99622 8.35968 8.72314 9.08661 9.45007 9.81354 10.177 10.5405 10.9039 11.2674 11.6309 11.9943 12.3578 12.7213 13.0847 13.4482 13.8116 14.1751 14.5386 14.902 15.2655 15.629 15.9924 16.3559 16.7194 17.0828 17.4463 17.8098 18.1732 18.5367 18.9001 19.2636 19.6271 19.9905 20.354 20.7175 21.0809 21.4444 21.8079 22.1713 22.5348 22.8983 23.2617 23.6252 23.9886 24.3521 24.7156 25.079 25.4425 25.806 26.1694 26.5329 26.8964 27.2598 27.6233 27.9868 28.3502 28.7137 29.0771 29.4406 29.8041 30.1675 30.531 30.8945 31.2579 31.6214 31.9849 32.3483 32.7118 33.0753 33.4387 33.8022 34.1656 34.5291 34.8926 35.256 35.6195 35.983 36.3464 36.7099 37.0734 37.4368 37.8003 38.1638 38.5272 38.8907 39.2541 39.6176 39.9811 40.3445 40.708 41.0715 41.4349 41.7984 42.1619 42.5253 42.8888 43.2523 43.6157 43.9792 44.3426 44.7061 45.0696 45.433 45.7965 46.16 46.5234 46.8869 47.2504 47.6138 47.9773 48.3408 48.7042 49.0677 49.4311 49.7946 50.1581 50.5215 50.885 51.2485 51.6119 51.9754 52.3389 52.7023 53.0658 53.4293 53.7927 54.1562 54.5196 54.8831 55.2466 55.61 55.9735 56.337 56.7004 57.0639 57.4274 57.7908 58.1543 58.5178 58.8812 59.2447 59.6081 59.9716 60.3351 60.6985 61.062 61.4255 61.7889 62.1524 62.5159 62.8793 63.2428 63.6063 63.9697 64.3332 64.6966 65.0601 65.4236 65.787 66.1505 66.514 66.8774 67.2409 67.6044 67.9678 68.3313 68.6948 69.0582 69.4217 69.7851 70.1486 70.5121 70.8755 71.239 71.6025 71.9659 72.3294 0.965166 0.970022 0.974877 0.97971 0.984552 0.989373 0.994201 0.999021 1.00382 1.00863 1.01343 1.01822 1.02301 1.02778 1.03256 1.03732 1.04208 1.04683 1.05158 1.05631 1.06105 1.06578 1.07049 1.07521 1.07992 1.08461 1.08931 1.094 1.09868 1.10335 1.10826 1.11268 1.11734 1.12199 1.12663 1.13127 1.1359 1.14053 1.14514 1.14975 1.15436 1.15895 1.16354 1.16813 1.17271 1.17728 1.18185 1.18641 1.19097 1.19551 1.20005 1.20458 1.20911 1.21363 1.21815 1.22265 1.22716 1.23165 1.23614 1.24063 1.24511 1.24957 1.25404 1.25849 1.26294 1.26738 1.27182 1.27625 1.28067 1.2851 1.28951 1.29392 1.2983 1.30271 1.30709 1.31147 1.31584 1.32021 1.32457 1.32893 1.33327 1.33762 1.34195 1.34627 1.3506 1.35491 1.35923 1.36353 1.36782 1.37211 1.37456 1.38068 1.38495 1.38921 1.39347 1.39771 1.40197 1.40621 1.41044 1.41466 1.41888 1.42309 1.42731 1.4315 1.43569 1.43988 1.44406 1.44824 1.4524 1.45656 1.46075 1.46487 1.46901 1.47315 1.47727 1.48141 1.48553 1.48963 1.49373 1.54435 1.88283 2.09726 2.15636 2.23165 2.3079 2.3851 2.46324 2.54233 2.62236 2.70335 2.78526 2.86814 2.95195 3.03671 3.12278 3.20906 3.29666 3.3852 3.47468 3.56511 3.6565 3.74882 3.84209 3.93631 4.03146 4.12756 4.22461 4.32261 4.37955 4.38216 4.38476 4.38735 4.38995 4.39253 4.39509 4.39766 4.40022 4.40277 4.40532 4.40785 4.41037 4.4129 4.41542 4.41793 4.42042 4.42293 4.42542 4.4279 4.43037 4.43284 4.43531 4.43777 4.44022 4.44266 4.4451 4.44753 4.44995 4.45236 4.45476 4.45716 4.45956 4.46195 4.46433 4.4667 4.46907 4.47142 4.47378 4.47613 4.47847 4.48081 4.48313 4.48544 4.48777 4.49006 4.49236 4.49467 4.49694 4.49922 4.5015 4.50376 
10.3137 75.5816 80.8396 84.6402 108.895 0.0886975 0.0825869 0.0803762 0.0766302 0.0197739 0.973213 1.11746 1.25567 2.52749 4.38619 4.49722 0.885597 0 0.363464 0.726929 1.09039 1.45386 1.81732 2.18079 2.54425 2.90771 3.27118 3.63464 3.99811 4.36157 4.72504 5.0885 5.45196 5.81543 6.17889 6.54236 6.90582 7.26929 7.63275 7.99622 8.35968 8.72314 9.08661 9.45007 9.81354 10.177 10.5405 10.9039 11.2674 11.6309 11.9943 12.3578 12.7213 13.0847 13.4482 13.8116 14.1751 14.5386 14.902 15.2655 15.629 15.9924 16.3559 16.7194 17.0828 17.4463 17.8098 18.1732 18.5367 18.9001 19.2636 19.6271 19.9905 20.354 20.7175 21.0809 21.4444 21.8079 22.1713 22.5348 22.8983 23.2617 23.6252 23.9886 24.3521 24.7156 25.079 25.4425 25.806 26.1694 26.5329 26.8964 27.2598 27.6233 27.9868 28.3502 28.7137 29.0771 29.4406 29.8041 30.1675 30.531 30.8945 31.2579 31.6214 31.9849 32.3483 32.7118 33.0753 33.4387 33.8022 34.1656 34.5291 34.8926 35.256 35.6195 35.983 36.3464 36.7099 37.0734 37.4368 37.8003 38.1638 38.5272 38.8907 39.2541 39.6176 39.9811 40.3445 40.708 41.0715 41.4349 41.7984 42.1619 42.5253 42.8888 43.2523 43.6157 43.9792 44.3426 44.7061 45.0696 45.433 45.7965 46.16 46.5234 46.8869 47.2504 47.6138 47.9773 48.3408 48.7042 49.0677 49.4311 49.7946 50.1581 50.5215 50.885 51.2485 51.6119 51.9754 52.3389 52.7023 53.0658 53.4293 53.7927 54.1562 54.5196 54.8831 55.2466 55.61 55.9735 56.337 56.7004 57.0639 57.4274 57.7908 58.1543 58.5178 58.8812 59.2447 59.6081 59.9716 60.3351 60.6985 61.062 61.4255 61.7889 62.1524 62.5159 62.8793 63.2428 63.6063 63.9697 64.3332 64.6966 65.0601 65.4236 65.787 66.1505 66.514 66.8774 67.2409 67.6044 67.9678 68.3313 68.6948 69.0582 69.4217 69.7851 70.1486 70.5121 70.8755 71.239 71.6025 71.9659 72.3294 0.973213 0.978017 0.982815 0.987612 0.992399 0.997185 1.00196 1.00672 1.01148 1.01624 1.02099 1.02574 1.03047 1.0352 1.03992 1.04464 1.04935 1.05405 1.05875 1.06345 1.06813 1.0728 1.07748 1.08214 1.0868 1.09145 1.0961 1.10074 1.10537 1.11 1.11462 1.11923 1.12385 1.12845 1.13304 1.13762 1.14221 1.14678 1.15135 1.15591 1.16047 1.16502 1.16957 1.1741 1.17863 1.18315 1.18767 1.19218 1.19668 1.20118 1.20567 1.21015 1.21463 1.21912 1.22357 1.22803 1.23248 1.23693 1.24136 1.24581 1.25022 1.25465 1.25906 1.26347 1.26787 1.27227 1.27665 1.28103 1.28541 1.28977 1.29414 1.2985 1.30284 1.30696 1.31153 1.31586 1.32018 1.32449 1.32881 1.33311 1.33741 1.3417 1.34599 1.35026 1.35454 1.3588 1.36306 1.36731 1.37156 1.37484 1.38004 1.38426 1.38847 1.39269 1.39689 1.4011 1.4053 1.40948 1.41367 1.41783 1.422 1.42618 1.43032 1.43448 1.43862 1.44276 1.44689 1.45101 1.45513 1.45924 1.46334 1.46744 1.47628 1.4853 1.49433 1.50336 1.51239 1.52143 1.53046 1.5395 1.54855 1.55759 1.56663 1.57568 1.58859 1.60967 1.63084 1.65206 1.67337 1.69473 1.71617 1.73768 1.84408 1.95665 2.07169 2.1892 2.30917 2.43161 2.55652 2.6839 2.81373 2.94603 3.0808 3.218 3.35774 3.49991 3.64454 3.79164 3.94121 4.09322 4.24773 4.38081 4.38341 4.38599 4.38856 4.39112 4.39369 4.39623 4.39877 4.40132 4.40384 4.40637 4.40887 4.41139 4.41389 4.41638 4.41889 4.42136 4.42385 4.42631 4.42877 4.43123 4.43368 4.43613 4.43855 4.44098 4.4434 4.44582 4.44822 4.45064 4.45303 4.45541 4.45779 4.46017 4.46254 4.46488 4.46725 4.46958 4.47192 4.47426 4.47659 4.47892 4.48123 4.48352 4.48584 4.48812 4.4904 4.49269 4.49495 4.49722 
11.8681 81.8331 84.6103 87.4289 107.727 0.0847459 0.0804105 0.0686492 0.068424 0.0295902 1.08241 1.21465 1.34066 2.45961 3.65092 3.98094 0.80712 0 0.363464 0.726929 1.09039 1.45386 1.81732 2.18079 2.54425 2.90771 3.27118 3.63464 3.99811 4.36157 4.72504 5.0885 5.45196 5.81543 6.17889 6.54236 6.90582 7.26929 7.63275 7.99622 8.35968 8.72314 9.08661 9.45007 9.81354 10.177 10.5405 10.9039 11.2674 11.6309 11.9943 12.3578 12.7213 13.0847 13.4482 13.8116 14.1751 14.5386 14.902 15.2655 15.629 15.9924 16.3559 16.7194 17.0828 17.4463 17.8098 18.1732 18.5367 18.9001 19.2636 19.6271 19.9905 20.354 20.7175 21.0809 21.4444 21.8079 22.1713 22.5348 22.8983 23.2617 23.6252 23.9886 24.3521 24.7156 25.079 25.4425 25.806 26.1694 26.5329 26.8964 27.2598 27.6233 27.9868 28.3502 28.7137 29.0771 29.4406 29.8041 30.1675 30.531 30.8945 31.2579 31.6214 31.9849 32.3483 32.7118 33.0753 33.4387 33.8022 34.1656 34.5291 34.8926 35.256 35.6195 35.983 36.3464 36.7099 37.0734 37.4368 37.8003 38.1638 38.5272 38.8907 39.2541 39.6176 39.9811 40.3445 40.708 41.0715 41.4349 41.7984 42.1619 42.5253 42.8888 43.2523 43.6157 43.9792 44.3426 44.7061 45.0696 45.433 45.7965 46.16 46.5234 46.8869 47.2504 47.6138 47.9773 48.3408 48.7042 49.0677 49.4311 49.7946 50.1581 50.5215 50.885 51.2485 51.6119 51.9754 52.3389 52.7023 53.0658 53.4293 53.7927 54.1562 54.5196 54.8831 55.2466 55.61 55.9735 56.337 56.7004 57.0639 57.4274 57.7908 58.1543 58.5178 58.8812 59.2447 59.6081 59.9716 60.3351 60.6985 61.062 61.4255 61.7889 62.1524 62.5159 62.8793 63.2428 63.6063 63.9697 64.3332 64.6966 65.0601 65.4236 65.787 66.1505 66.514 66.8774 67.2409 67.6044 67.9678 68.3313 68.6948 69.0582 69.4217 69.7851 70.1486 70.5121 70.8755 71.239 71.6025 71.9659 72.3294 1.08241 1.08683 1.09124 1.09564 1.10004 1.10443 1.10882 1.1132 1.11757 1.12193 1.12629 1.13064 1.13498 1.13933 1.14366 1.14798 1.15229 1.15661 1.16091 1.16522 1.16951 1.17379 1.17807 1.18234 1.18661 1.19086 1.19511 1.19936 1.20359 1.20783 1.21205 1.21627 1.22049 1.22468 1.22888 1.23307 1.23727 1.24144 1.24562 1.24978 1.25394 1.25809 1.26224 1.26637 1.2705 1.27463 1.27876 1.28287 1.28697 1.29106 1.29515 1.29925 1.30332 1.30739 1.31146 1.31551 1.31956 1.32361 1.32765 1.33169 1.3357 1.33972 1.34373 1.34774 1.35174 1.35573 1.35972 1.36369 1.36767 1.37163 1.37559 1.3793 1.38349 1.38743 1.39136 1.39528 1.3992 1.40311 1.40701 1.41092 1.41481 1.41869 1.42257 1.42645 1.43032 1.43418 1.43802 1.44187 1.4457 1.44953 1.45336 1.45719 1.461 1.4648 1.4686 1.47239 1.47617 1.47995 1.48373 1.48749 1.49125 1.495 1.49875 1.50249 1.50623 1.50995 1.51367 1.51738 1.52108 1.52478 1.52847 1.53216 1.53589 1.53952 1.54318 1.54684 1.55049 1.55414 1.55777 1.5614 1.56503 1.56865 1.57226 1.57587 1.57947 1.72254 1.94059 2.03555 2.03946 2.04339 2.04729 2.05121 2.05878 2.12637 2.19475 2.26391 2.33388 2.40464 2.47618 2.54852 2.62165 2.69558 2.77029 2.84581 2.9221 2.9992 3.07709 3.15577 3.23524 3.3155 3.39656 3.4784 3.55895 3.64447 3.7287 3.81371 3.87739 3.87994 3.88248 3.88502 3.88756 3.89007 3.89259 3.8951 3.8976 3.90011 3.90259 3.90507 3.90754 3.91002 3.91296 3.91494 3.91739 3.91982 3.92227 3.92469 3.92711 3.92952 3.93193 3.93434 3.93673 3.93912 3.9415 3.94386 3.94624 3.94859 3.95095 3.9533 3.95564 3.95796 3.96029 3.96262 3.96492 3.96722 3.96953 3.97183 3.9741 3.97639 3.97867 3.98094 
15.7245 80.7325 88.0002 89.4791 109.619 0.0865605 0.0827932 0.0732005 0.0687854 0.0310985 1.0072 1.13738 1.26131 2.01097 3.10741 3.90416 1.38816 0 0.363464 0.726929 1.09039 1.45386 1.81732 2.18079 2.54425 2.90771 3.27118 3.63464 3.99811 4.36157 4.72504 5.0885 5.45196 5.81543 6.17889 6.54236 6.90582 7.26929 7.63275 7.99622 8.35968 8.72314 9.08661 9.45007 9.81354 10.177 10.5405 10.9039 11.2674 11.6309 11.9943 12.3578 12.7213 13.0847 13.4482 13.8116 14.1751 14.5386 14.902 15.2655 15.629 15.9924 16.3559 16.7194 17.0828 17.4463 17.8098 18.1732 18.5367 18.9001 19.2636 19.6271 19.9905 20.354 20.7175 21.0809 21.4444 21.8079 22.1713 22.5348 22.8983 23.2617 23.6252 23.9886 24.3521 24.7156 25.079 25.4425 25.806 26.1694 26.5329 26.8964 27.2598 27.6233 27.9868 28.3502 28.7137 29.0771 29.4406 29.8041 30.1675 30.531 30.8945 31.2579 31.6214 31.9849 32.3483 32.7118 33.0753 33.4387 33.8022 34.1656 34.5291 34.8926 35.256 35.6195 35.983 36.3464 36.7099 37.0734 37.4368 37.8003 38.1638 38.5272 38.8907 39.2541 39.6176 39.9811 40.3445 40.708 41.0715 41.4349 41.7984 42.1619 42.5253 42.8888 43.2523 43.6157 43.9792 44.3426 44.7061 45.0696 45.433 45.7965 46.16 46.5234 46.8869 47.2504 47.6138 47.9773 48.3408 48.7042 49.0677 49.4311 49.7946 50.1581 50.5215 50.885 51.2485 51.6119 51.9754 52.3389 52.7023 53.0658 53.4293 53.7927 54.1562 54.5196 54.8831 55.2466 55.61 55.9735 56.337 56.7004 57.0639 57.4274 57.7908 58.1543 58.5178 58.8812 59.2447 59.6081 59.9716 60.3351 60.6985 61.062 61.4255 61.7889 62.1524 62.5159 62.8793 63.2428 63.6063 63.9697 64.3332 64.6966 65.0601 65.4236 65.787 66.1505 66.514 66.8774 67.2409 67.6044 67.9678 68.3313 68.6948 69.0582 69.4217 69.7851 70.1486 70.5121 70.8755 71.239 71.6025 71.9659 72.3294 1.0072 1.01155 1.0159 1.02023 1.02456 1.02889 1.03321 1.03752 1.04182 1.04612 1.05041 1.0547 1.05897 1.06324 1.06751 1.07177 1.07601 1.08026 1.0845 1.08873 1.09291 1.09717 1.10138 1.10559 1.10905 1.11397 1.11816 1.12233 1.12651 1.13067 1.13483 1.13898 1.14313 1.14725 1.15139 1.15551 1.15963 1.16374 1.16785 1.17195 1.17604 1.18012 1.1842 1.18827 1.19233 1.19639 1.20044 1.20448 1.20852 1.21254 1.21657 1.22059 1.2246 1.2286 1.2326 1.23659 1.24024 1.24455 1.24856 1.25248 1.25644 1.26039 1.26434 1.26827 1.2722 1.27613 1.28005 1.28396 1.28786 1.29176 1.29565 1.29953 1.30341 1.30727 1.31114 1.315 1.31885 1.3227 1.32653 1.33036 1.33419 1.338 1.34181 1.34562 1.34941 1.3532 1.35699 1.36076 1.36452 1.36829 1.37206 1.37426 1.37955 1.38329 1.38701 1.39073 1.39445 1.39817 1.40187 1.40555 1.40925 1.41293 1.4166 1.42027 1.42394 1.4276 1.43125 1.43489 1.43853 1.44237 1.44578 1.4494 1.45302 1.45661 1.46021 1.46379 1.46739 1.47095 1.47453 1.47809 1.48165 1.48519 1.48874 1.49227 1.4958 1.49933 1.51978 1.55067 1.58175 1.61301 1.64446 1.67608 1.70789 1.73987 1.77205 1.8044 1.83695 1.86965 2.06427 2.12842 2.1933 2.25888 2.32518 2.39221 2.45994 2.52839 2.59754 2.66742 2.73801 2.80932 2.88134 2.95407 3.02741 3.10169 3.17656 3.25217 3.32847 3.40549 3.48322 3.56386 3.64084 3.72071 3.80131 3.81832 3.82084 3.82333 3.82581 3.8283 3.83078 3.83325 3.83571 3.83818 3.84061 3.84303 3.8455 3.84793 3.85034 3.85276 3.85517 3.85756 3.85996 3.86235 3.86465 3.86709 3.86947 3.87182 3.87417 3.87652 3.87886 3.8812 3.88354 3.88584 3.88815 3.89046 3.89276 3.89506 3.89735 3.89962 3.90188 3.90416 
16.6948 81.1347 91.7413 96.1578 114.323 0.087496 0.0842572 0.0709554 0.0581511 0.029344 0.968065 1.095 1.21564 1.74702 2.79975 3.99351 2.12888 0 0.363464 0.726929 1.09039 1.45386 1.81732 2.18079 2.54425 2.90771 3.27118 3.63464 3.99811 4.36157 4.72504 5.0885 5.45196 5.81543 6.17889 6.54236 6.90582 7.26929 7.63275 7.99622 8.35968 8.72314 9.08661 9.45007 9.81354 10.177 10.5405 10.9039 11.2674 11.6309 11.9943 12.3578 12.7213 13.0847 13.4482 13.8116 14.1751 14.5386 14.902 15.2655 15.629 15.9924 16.3559 16.7194 17.0828 17.4463 17.8098 18.1732 18.5367 18.9001 19.2636 19.6271 19.9905 20.354 20.7175 21.0809 21.4444 21.8079 22.1713 22.5348 22.8983 23.2617 23.6252 23.9886 24.3521 24.7156 25.079 25.4425 25.806 26.1694 26.5329 26.8964 27.2598 27.6233 27.9868 28.3502 28.7137 29.0771 29.4406 29.8041 30.1675 30.531 30.8945 31.2579 31.6214 31.9849 32.3483 32.7118 33.0753 33.4387 33.8022 34.1656 34.5291 34.8926 35.256 35.6195 35.983 36.3464 36.7099 37.0734 37.4368 37.8003 38.1638 38.5272 38.8907 39.2541 39.6176 39.9811 40.3445 40.708 41.0715 41.4349 41.7984 42.1619 42.5253 42.8888 43.2523 43.6157 43.9792 44.3426 44.7061 45.0696 45.433 45.7965 46.16 46.5234 46.8869 47.2504 47.6138 47.9773 48.3408 48.7042 49.0677 49.4311 49.7946 50.1581 50.5215 50.885 51.2485 51.6119 51.9754 52.3389 52.7023 53.0658 53.4293 53.7927 54.1562 54.5196 54.8831 55.2466 55.61 55.9735 56.337 56.7004 57.0639 57.4274 57.7908 58.1543 58.5178 58.8812 59.2447 59.6081 59.9716 60.3351 60.6985 61.062 61.4255 61.7889 62.1524 62.5159 62.8793 63.2428 63.6063 63.9697 64.3332 64.6966 65.0601 65.4236 65.787 66.1505 66.514 66.8774 67.2409 67.6044 67.9678 68.3313 68.6948 69.0582 69.4217 69.7851 70.1486 70.5121 70.8755 71.239 71.6025 71.9659 72.3294 0.968065 0.972308 0.976549 0.980606 0.985001 0.989223 0.993434 0.997637 1.00184 1.00603 1.01021 1.0144 1.01857 1.02273 1.02689 1.03105 1.03518 1.03932 1.04346 1.04758 1.0517 1.05581 1.05991 1.06401 1.0681 1.07218 1.07627 1.08034 1.0844 1.08846 1.09251 1.09655 1.10059 1.10462 1.10766 1.11267 1.11667 1.12067 1.12467 1.12866 1.13264 1.13663 1.1406 1.14455 1.14852 1.15246 1.15641 1.16034 1.16428 1.1682 1.17212 1.17602 1.17993 1.18382 1.18772 1.19159 1.19547 1.19935 1.20321 1.20707 1.21091 1.21476 1.21859 1.22242 1.22625 1.23006 1.23387 1.23782 1.24147 1.24525 1.24904 1.25281 1.25658 1.26034 1.2641 1.26785 1.27159 1.27532 1.27905 1.28278 1.28649 1.2902 1.2939 1.2976 1.30128 1.30497 1.30864 1.3123 1.31597 1.31962 1.32328 1.32691 1.33055 1.33418 1.33779 1.34141 1.34502 1.34862 1.35221 1.3558 1.35939 1.36296 1.36652 1.37045 1.37364 1.37719 1.38073 1.38426 1.38779 1.39131 1.39482 1.39834 1.40183 1.40532 1.40881 1.41228 1.41576 1.41922 1.4227 1.42615 1.42959 1.43303 1.43646 1.43989 1.44331 1.44672 1.45013 1.45353 1.46452 1.49276 1.52116 1.54971 1.57842 1.60728 1.63629 1.66436 1.69477 1.72425 1.75387 1.78366 1.81358 1.84367 1.87391 1.90429 1.93484 1.96555 2.02617 2.35388 2.54343 2.59319 2.64332 2.69379 2.74462 2.79581 2.84735 2.89924 2.9515 3.00411 3.05707 3.1104 3.16408 3.21811 3.27251 3.32725 3.38235 3.43781 3.49361 3.54979 3.60631 3.66318 3.72043 3.77802 3.83597 3.89427 3.93485 3.93728 3.9397 3.94212 3.94452 3.94692 3.94932 3.9518 3.95409 3.95646 3.95883 3.9612 3.96355 3.96589 3.96823 3.97057 3.97289 3.97521 3.97752 3.97983 3.98213 3.98442 3.98671 3.98897 3.99125 3.99351 
14.2911 76.6511 89.5192 90.6944 112.789 0.0854628 0.0825219 0.0669392 0.0579309 0.0241833 1.04094 1.16704 1.28676 2.74646 3.51867 4.26173 1.07847 0 0.363464 0.726929 1.09039 1.45386 1.81732 2.18079 2.54425 2.90771 3.27118 3.63464 3.99811 4.36157 4.72504 5.0885 5.45196 5.81543 6.17889 6.54236 6.90582 7.26929 7.63275 7.99622 8.35968 8.72314 9.08661 9.45007 9.81354 10.177 10.5405 10.9039 11.2674 11.6309 11.9943 12.3578 12.7213 13.0847 13.4482 13.8116 14.1751 14.5386 14.902 15.2655 15.629 15.9924 16.3559 16.7194 17.0828 17.4463 17.8098 18.1732 18.5367 18.9001 19.2636 19.6271 19.9905 20.354 20.7175 21.0809 21.4444 21.8079 22.1713 22.5348 22.8983 23.2617 23.6252 23.9886 24.3521 24.7156 25.079 25.4425 25.806 26.1694 26.5329 26.8964 27.2598 27.6233 27.9868 28.3502 28.7137 29.0771 29.4406 29.8041 30.1675 30.531 30.8945 31.2579 31.6214 31.9849 32.3483 32.7118 33.0753 33.4387 33.8022 34.1656 34.5291 34.8926 35.256 35.6195 35.983 36.3464 36.7099 37.0734 37.4368 37.8003 38.1638 38.5272 38.8907 39.2541 39.6176 39.9811 40.3445 40.708 41.0715 41.4349 41.7984 42.1619 42.5253 42.8888 43.2523 43.6157 43.9792 44.3426 44.7061 45.0696 45.433 45.7965 46.16 46.5234 46.8869 47.2504 47.6138 47.9773 48.3408 48.7042 49.0677 49.4311 49.7946 50.1581 50.5215 50.885 51.2485 51.6119 51.9754 52.3389 52.7023 53.0658 53.4293 53.7927 54.1562 54.5196 54.8831 55.2466 55.61 55.9735 56.337 56.7004 57.0639 57.4274 57.7908 58.1543 58.5178 58.8812 59.2447 59.6081 59.9716 60.3351 60.6985 61.062 61.4255 61.7889 62.1524 62.5159 62.8793 63.2428 63.6063 63.9697 64.3332 64.6966 65.0601 65.4236 65.787 66.1505 66.514 66.8774 67.2409 67.6044 67.9678 68.3313 68.6948 69.0582 69.4217 69.7851 70.1486 70.5121 70.8755 71.239 71.6025 71.9659 72.3294 1.04094 1.04531 1.04937 1.05358 1.05778 1.06196 1.06615 1.07033 1.07449 1.07865 1.08282 1.08696 1.09111 1.09524 1.09937 1.1035 1.10761 1.11172 1.11582 1.11992 1.12401 1.12809 1.13216 1.13623 1.1403 1.14435 1.14841 1.15244 1.15648 1.16051 1.16453 1.16855 1.17255 1.17656 1.18055 1.18454 1.18853 1.1925 1.19646 1.20042 1.20438 1.20826 1.21227 1.21621 1.22013 1.22406 1.22798 1.23188 1.23578 1.23967 1.24356 1.24744 1.25132 1.25519 1.25905 1.2629 1.26674 1.27058 1.27442 1.27825 1.28207 1.28588 1.28969 1.29349 1.29728 1.30107 1.30485 1.30835 1.31239 1.31615 1.31989 1.32364 1.32738 1.33112 1.33484 1.33856 1.34228 1.34599 1.34969 1.35337 1.35706 1.36073 1.36441 1.36807 1.37173 1.37595 1.37903 1.38267 1.3863 1.38993 1.39355 1.39716 1.40077 1.40435 1.40796 1.41154 1.41511 1.41869 1.42226 1.4258 1.42936 1.4329 1.43644 1.43997 1.4435 1.44702 1.45053 1.45403 1.45753 1.46109 1.4645 1.46798 1.47145 1.47492 1.48015 1.50744 1.53485 1.56242 1.59011 1.61794 1.64589 1.67401 1.70224 1.73061 1.75912 1.78778 1.81656 1.84548 1.87454 1.90373 1.93306 1.96253 1.99515 2.12083 2.28444 2.44713 2.60888 2.70956 2.75757 2.80588 2.85449 2.90343 2.95266 3.00221 3.05206 3.10222 3.15269 3.20346 3.25455 3.30595 3.35764 3.40966 3.46197 3.5146 3.56039 3.62077 3.67433 3.72818 3.78235 3.83682 3.8916 3.9467 4.0021 4.0578 4.11382 4.17014 4.18339 4.18588 4.18834 4.19082 4.19327 4.19573 4.19819 4.20063 4.20306 4.2055 4.2079 4.21033 4.21273 4.21515 4.21754 4.21992 4.2223 4.22468 4.22705 4.22939 4.23176 4.23409 4.23645 4.23877 4.24109 4.24342 4.24573 4.24804 4.25035 4.25263 4.25491 4.25719 4.25946 4.26173 
11.3531 75.8576 91.7353 93.5212 115.67 0.0842943 0.0816054 0.0598286 0.0549533 0.0306736 1.08254 1.20659 1.32433 2.6343 3.08264 3.92571 1.41225 0 0.363464 0.726929 1.09039 1.45386 1.81732 2.18079 2.54425 2.90771 3.27118 3.63464 3.99811 4.36157 4.72504 5.0885 5.45196 5.81543 6.17889 6.54236 6.90582 7.26929 7.63275 7.99622 8.35968 8.72314 9.08661 9.45007 9.81354 10.177 10.5405 10.9039 11.2674 11.6309 11.9943 12.3578 12.7213 13.0847 13.4482 13.8116 14.1751 14.5386 14.902 15.2655 15.629 15.9924 16.3559 16.7194 17.0828 17.4463 17.8098 18.1732 18.5367 18.9001 19.2636 19.6271 19.9905 20.354 20.7175 21.0809 21.4444 21.8079 22.1713 22.5348 22.8983 23.2617 23.6252 23.9886 24.3521 24.7156 25.079 25.4425 25.806 26.1694 26.5329 26.8964 27.2598 27.6233 27.9868 28.3502 28.7137 29.0771 29.4406 29.8041 30.1675 30.531 30.8945 31.2579 31.6214 31.9849 32.3483 32.7118 33.0753 33.4387 33.8022 34.1656 34.5291 34.8926 35.256 35.6195 35.983 36.3464 36.7099 37.0734 37.4368 37.8003 38.1638 38.5272 38.8907 39.2541 39.6176 39.9811 40.3445 40.708 41.0715 41.4349 41.7984 42.1619 42.5253 42.8888 43.2523 43.6157 43.9792 44.3426 44.7061 45.0696 45.433 45.7965 46.16 46.5234 46.8869 47.2504 47.6138 47.9773 48.3408 48.7042 49.0677 49.4311 49.7946 50.1581 50.5215 50.885 51.2485 51.6119 51.9754 52.3389 52.7023 53.0658 53.4293 53.7927 54.1562 54.5196 54.8831 55.2466 55.61 55.9735 56.337 56.7004 57.0639 57.4274 57.7908 58.1543 58.5178 58.8812 59.2447 59.6081 59.9716 60.3351 60.6985 61.062 61.4255 61.7889 62.1524 62.5159 62.8793 63.2428 63.6063 63.9697 64.3332 64.6966 65.0601 65.4236 65.787 66.1505 66.514 66.8774 67.2409 67.6044 67.9678 68.3313 68.6948 69.0582 69.4217 69.7851 70.1486 70.5121 70.8755 71.239 71.6025 71.9659 72.3294 1.08254 1.08669 1.09084 1.09498 1.09912 1.10323 1.10736 1.1106 1.11557 1.11967 1.12376 1.12784 1.13192 1.13599 1.14005 1.14412 1.14816 1.1522 1.15625 1.16027 1.16429 1.16832 1.17233 1.17636 1.18033 1.18432 1.1883 1.19228 1.19625 1.20021 1.20417 1.20811 1.21205 1.21599 1.21992 1.22385 1.22776 1.23166 1.23557 1.23946 1.24291 1.24724 1.25111 1.25498 1.25884 1.2627 1.26654 1.27039 1.27423 1.27805 1.28187 1.28568 1.28949 1.29335 1.29708 1.30088 1.30466 1.30843 1.31219 1.31596 1.31971 1.32346 1.32718 1.33093 1.33467 1.33838 1.3421 1.3458 1.3495 1.35319 1.35688 1.36056 1.36423 1.3679 1.37156 1.37521 1.3782 1.38251 1.38612 1.38975 1.39337 1.39698 1.40059 1.40418 1.40778 1.41137 1.41493 1.41851 1.42207 1.42563 1.42919 1.43272 1.43627 1.4398 1.44332 1.44679 1.45036 1.45385 1.45735 1.46085 1.46433 1.46781 1.47127 1.47474 1.4782 1.48165 1.48509 1.48853 1.49195 1.49538 1.49879 1.50263 1.53569 1.56895 1.60242 1.63611 1.67077 1.70408 1.73839 1.7729 1.80763 1.84255 1.87768 1.91275 1.94858 1.98434 2.02032 2.05651 2.09288 2.12949 2.16629 2.2033 2.24052 2.27795 2.31559 2.35345 2.3915 2.48952 2.64088 2.6695 2.6982 2.725 2.7559 2.78489 2.814 2.84318 2.87248 2.90188 2.93136 2.96097 2.99065 3.02045 3.05034 3.08033 3.1104 3.14059 3.17088 3.20126 3.23173 3.26232 3.293 3.32377 3.35465 3.38564 3.41671 3.44788 3.47916 3.51053 3.5419 3.57034 3.60523 3.63702 3.66887 3.70084 3.7329 3.76506 3.79733 3.82969 3.86214 3.87913 3.88153 3.88391 3.88628 3.88866 3.89102 3.8934 3.89574 3.89809 3.90043 3.90277 3.90509 3.90741 3.90971 3.91201 3.91433 3.91661 3.9189 3.92118 3.92346 3.92571 
10.6783 81.5813 96.6562 98.3203 119.074 0.080332 0.0779185 0.0604824 0.0509479 0.0347121 1.21931 1.34075 1.45583 2.05363 2.94003 3.72301 2.58765 0 0.363464 0.726929 1.09039 1.45386 1.81732 2.18079 2.54425 2.90771 3.27118 3.63464 3.99811 4.36157 4.72504 5.0885 5.45196 5.81543 6.17889 6.54236 6.90582 7.26929 7.63275 7.99622 8.35968 8.72314 9.08661 9.45007 9.81354 10.177 10.5405 10.9039 11.2674 11.6309 11.9943 12.3578 12.7213 13.0847 13.4482 13.8116 14.1751 14.5386 14.902 15.2655 15.629 15.9924 16.3559 16.7194 17.0828 17.4463 17.8098 18.1732 18.5367 18.9001 19.2636 19.6271 19.9905 20.354 20.7175 21.0809 21.4444 21.8079 22.1713 22.5348 22.8983 23.2617 23.6252 23.9886 24.3521 24.7156 25.079 25.4425 25.806 26.1694 26.5329 26.8964 27.2598 27.6233 27.9868 28.3502 28.7137 29.0771 29.4406 29.8041 30.1675 30.531 30.8945 31.2579 31.6214 31.9849 32.3483 32.7118 33.0753 33.4387 33.8022 34.1656 34.5291 34.8926 35.256 35.6195 35.983 36.3464 36.7099 37.0734 37.4368 37.8003 38.1638 38.5272 38.8907 39.2541 39.6176 39.9811 40.3445 40.708 41.0715 41.4349 41.7984 42.1619 42.5253 42.8888 43.2523 43.6157 43.9792 44.3426 44.7061 45.0696 45.433 45.7965 46.16 46.5234 46.8869 47.2504 47.6138 47.9773 48.3408 48.7042 49.0677 49.4311 49.7946 50.1581 50.5215 50.885 51.2485 51.6119 51.9754 52.3389 52.7023 53.0658 53.4293 53.7927 54.1562 54.5196 54.8831 55.2466 55.61 55.9735 56.337 56.7004 57.0639 57.4274 57.7908 58.1543 58.5178 58.8812 59.2447 59.6081 59.9716 60.3351 60.6985 61.062 61.4255 61.7889 62.1524 62.5159 62.8793 63.2428 63.6063 63.9697 64.3332 64.6966 65.0601 65.4236 65.787 66.1505 66.514 66.8774 67.2409 67.6044 67.9678 68.3313 68.6948 69.0582 69.4217 69.7851 70.1486 70.5121 70.8755 71.239 71.6025 71.9659 72.3294 1.21931 1.22338 1.22744 1.2315 1.23554 1.23958 1.24362 1.24765 1.25166 1.25567 1.25967 1.26368 1.26767 1.27166 1.27563 1.27954 1.28357 1.28754 1.29148 1.29543 1.29936 1.3033 1.30722 1.31114 1.31504 1.31895 1.32285 1.32675 1.33063 1.3345 1.33837 1.34224 1.34609 1.34995 1.35379 1.35763 1.36145 1.36527 1.36909 1.3729 1.3767 1.38049 1.38365 1.38807 1.39185 1.39562 1.39938 1.40314 1.40688 1.41063 1.41437 1.41808 1.42181 1.42552 1.42923 1.43293 1.43662 1.44032 1.44399 1.44767 1.45133 1.45499 1.45864 1.46229 1.46594 1.46956 1.4732 1.47682 1.48042 1.48404 1.48763 1.49123 1.49481 1.4984 1.50197 1.50553 1.50908 1.51265 1.5162 1.51972 1.52326 1.52678 1.5303 1.53381 1.53731 1.54081 1.5443 1.54779 1.55127 1.55474 1.5582 1.56165 1.56511 1.56856 1.57199 1.57542 1.57884 1.58226 1.58567 1.58908 1.59246 1.59586 1.59924 1.60262 1.60598 1.60935 1.61271 1.61605 1.6194 1.62273 1.62606 1.62939 1.63262 1.63601 1.6393 1.6426 1.6459 1.64917 1.65245 1.65571 1.65897 1.66224 1.66547 1.6686 1.67912 1.70557 1.73214 1.75882 1.78563 1.81253 1.83958 1.86672 1.894 1.92138 1.94889 1.97652 1.99422 2.03211 2.06009 2.08818 2.11639 2.14472 2.17316 2.20174 2.23041 2.25921 2.28812 2.31717 2.42189 2.5945 2.76503 2.89978 2.91915 2.93855 2.95797 2.97745 2.99695 3.01648 3.03606 3.05567 3.07531 3.09499 3.1147 3.13461 3.15422 3.17403 3.19389 3.21377 3.23368 3.25365 3.27364 3.29364 3.31371 3.33381 3.35393 3.3741 3.39428 3.41452 3.43479 3.45508 3.47542 3.49578 3.51619 3.53663 3.55709 3.57938 3.59814 3.61872 3.63933 3.65998 3.68066 3.70137 3.70701 3.70932 3.71163 3.71392 3.7162 3.71848 3.72074 3.72301 
5.51291 74.8676 91.5962 95.6327 119.295 0.087742 0.0841306 0.0686753 0.0609643 0.029183 0.980859 1.10817 1.22992 1.9548 2.57685 4.00176 2.20115 0 0.363464 0.726929 1.09039 1.45386 1.81732 2.18079 2.54425 2.90771 3.27118 3.63464 3.99811 4.36157 4.72504 5.0885 5.45196 5.81543 6.17889 6.54236 6.90582 7.26929 7.63275 7.99622 8.35968 8.72314 9.08661 9.45007 9.81354 10.177 10.5405 10.9039 11.2674 11.6309 11.9943 12.3578 12.7213 13.0847 13.4482 13.8116 14.1751 14.5386 14.902 15.2655 15.629 15.9924 16.3559 16.7194 17.0828 17.4463 17.8098 18.1732 18.5367 18.9001 19.2636 19.6271 19.9905 20.354 20.7175 21.0809 21.4444 21.8079 22.1713 22.5348 22.8983 23.2617 23.6252 23.9886 24.3521 24.7156 25.079 25.4425 25.806 26.1694 26.5329 26.8964 27.2598 27.6233 27.9868 28.3502 28.7137 29.0771 29.4406 29.8041 30.1675 30.531 30.8945 31.2579 31.6214 31.9849 32.3483 32.7118 33.0753 33.4387 33.8022 34.1656 34.5291 34.8926 35.256 35.6195 35.983 36.3464 36.7099 37.0734 37.4368 37.8003 38.1638 38.5272 38.8907 39.2541 39.6176 39.9811 40.3445 40.708 41.0715 41.4349 41.7984 42.1619 42.5253 42.8888 43.2523 43.6157 43.9792 44.3426 44.7061 45.0696 45.433 45.7965 46.16 46.5234 46.8869 47.2504 47.6138 47.9773 48.3408 48.7042 49.0677 49.4311 49.7946 50.1581 50.5215 50.885 51.2485 51.6119 51.9754 52.3389 52.7023 53.0658 53.4293 53.7927 54.1562 54.5196 54.8831 55.2466 55.61 55.9735 56.337 56.7004 57.0639 57.4274 57.7908 58.1543 58.5178 58.8812 59.2447 59.6081 59.9716 60.3351 60.6985 61.062 61.4255 61.7889 62.1524 62.5159 62.8793 63.2428 63.6063 63.9697 64.3332 64.6966 65.0601 65.4236 65.787 66.1505 66.514 66.8774 67.2409 67.6044 67.9678 68.3313 68.6948 69.0582 69.4217 69.7851 70.1486 70.5121 70.8755 71.239 71.6025 71.9659 72.3294 0.980859 0.985052 0.98932 0.99358 0.997832 1.00208 1.00631 1.01054 1.01476 1.01898 1.02319 1.0274 1.03159 1.03578 1.03997 1.0441 1.04831 1.05247 1.05664 1.06078 1.06493 1.06907 1.07319 1.07731 1.08144 1.08554 1.08965 1.09374 1.09783 1.10192 1.106 1.11006 1.11413 1.11818 1.12224 1.12628 1.13031 1.13434 1.13836 1.14238 1.14638 1.15039 1.15439 1.15837 1.16236 1.16633 1.1703 1.17427 1.17822 1.18217 1.18612 1.19005 1.19398 1.19789 1.20181 1.20576 1.20963 1.21352 1.21741 1.22129 1.22517 1.22904 1.2329 1.23674 1.2406 1.24444 1.24828 1.2521 1.25592 1.25974 1.26355 1.26735 1.27114 1.27493 1.27871 1.28249 1.28625 1.29001 1.29377 1.29751 1.30126 1.30489 1.30871 1.31244 1.31616 1.31986 1.32357 1.32726 1.33095 1.33462 1.33824 1.34196 1.34563 1.34928 1.35292 1.35657 1.3602 1.36384 1.36745 1.37178 1.37467 1.37827 1.38186 1.38545 1.38903 1.3926 1.39617 1.39973 1.40328 1.40682 1.41038 1.42404 1.44313 1.46226 1.48145 1.50071 1.52003 1.53939 1.55882 1.57831 1.59785 1.61746 1.63712 1.65684 1.67661 1.69644 1.71633 1.73629 1.75629 1.77636 1.79649 1.81666 1.83691 1.85721 1.87756 1.89797 1.91845 1.93898 1.95956 1.9802 1.9932 2.02167 2.04249 2.06336 2.10199 2.1694 2.23762 2.3066 2.37639 2.42508 2.462 2.49914 2.53645 2.57396 2.61167 2.64957 2.68766 2.72686 2.76443 2.80312 2.84198 2.88104 2.9203 2.95973 2.99939 3.03924 3.07927 3.1195 3.15991 3.20053 3.24132 3.28233 3.32352 3.36492 3.40651 3.44827 3.49025 3.5324 3.57562 3.61731 3.66006 3.703 3.74612 3.78944 3.83297 3.87668 3.92059 3.96469 3.97647 3.97882 3.98113 3.98345 3.98576 3.98807 3.99037 3.99287 3.99494 3.99723 3.9995 4.00176 
5.13462 68.2825 86.7439 92.7198 116.28 0.0846553 0.0818406 0.0616648 0.0542915 0.0309237 1.08199 1.2072 1.3261 2.72444 3.121 3.91303 1.46385 0 0.363464 0.726929 1.09039 1.45386 1.81732 2.18079 2.54425 2.90771 3.27118 3.63464 3.99811 4.36157 4.72504 5.0885 5.45196 5.81543 6.17889 6.54236 6.90582 7.26929 7.63275 7.99622 8.35968 8.72314 9.08661 9.45007 9.81354 10.177 10.5405 10.9039 11.2674 11.6309 11.9943 12.3578 12.7213 13.0847 13.4482 13.8116 14.1751 14.5386 14.902 15.2655 15.629 15.9924 16.3559 16.7194 17.0828 17.4463 17.8098 18.1732 18.5367 18.9001 19.2636 19.6271 19.9905 20.354 20.7175 21.0809 21.4444 21.8079 22.1713 22.5348 22.8983 23.2617 23.6252 23.9886 24.3521 24.7156 25.079 25.4425 25.806 26.1694 26.5329 26.8964 27.2598 27.6233 27.9868 28.3502 28.7137 29.0771 29.4406 29.8041 30.1675 30.531 30.8945 31.2579 31.6214 31.9849 32.3483 32.7118 33.0753 33.4387 33.8022 34.1656 34.5291 34.8926 35.256 35.6195 35.983 36.3464 36.7099 37.0734 37.4368 37.8003 38.1638 38.5272 38.8907 39.2541 39.6176 39.9811 40.3445 40.708 41.0715 41.4349 41.7984 42.1619 42.5253 42.8888 43.2523 43.6157 43.9792 44.3426 44.7061 45.0696 45.433 45.7965 46.16 46.5234 46.8869 47.2504 47.6138 47.9773 48.3408 48.7042 49.0677 49.4311 49.7946 50.1581 50.5215 50.885 51.2485 51.6119 51.9754 52.3389 52.7023 53.0658 53.4293 53.7927 54.1562 54.5196 54.8831 55.2466 55.61 55.9735 56.337 56.7004 57.0639 57.4274 57.7908 58.1543 58.5178 58.8812 59.2447 59.6081 59.9716 60.3351 60.6985 61.062 61.4255 61.7889 62.1524 62.5159 62.8793 63.2428 63.6063 63.9697 64.3332 64.6966 65.0601 65.4236 65.787 66.1505 66.514 66.8774 67.2409 67.6044 67.9678 68.3313 68.6948 69.0582 69.4217 69.7851 70.1486 70.5121 70.8755 71.239 71.6025 71.9659 72.3294 1.08199 1.08618 1.09036 1.09454 1.09872 1.10288 1.10703 1.1106 1.11532 1.11945 1.12358 1.12771 1.13182 1.13593 1.14003 1.14413 1.14822 1.15231 1.15637 1.16044 1.16451 1.16856 1.17261 1.17665 1.18069 1.18471 1.18873 1.19275 1.19675 1.20075 1.20475 1.20873 1.21271 1.21669 1.22066 1.22462 1.22857 1.23252 1.23646 1.2404 1.24432 1.24823 1.25215 1.25606 1.25995 1.26385 1.26774 1.27162 1.27549 1.27935 1.28321 1.28707 1.29091 1.29475 1.29859 1.30241 1.30623 1.31033 1.31384 1.31764 1.32144 1.32522 1.32901 1.33278 1.33654 1.3403 1.34404 1.34779 1.35153 1.35526 1.35899 1.3627 1.36642 1.37012 1.37382 1.37842 1.3812 1.38487 1.38854 1.39221 1.39586 1.39952 1.40316 1.40679 1.41042 1.41404 1.41766 1.42127 1.42488 1.42848 1.43207 1.44915 1.47322 1.49738 1.52209 1.546 1.57045 1.59501 1.61966 1.64441 1.66926 1.69421 1.71925 1.7444 1.76964 1.79497 1.82041 1.84594 1.87158 1.89731 1.92313 1.94905 1.97509 1.99846 2.02742 2.05374 2.08015 2.10667 2.13327 2.15998 2.1868 2.21369 2.24071 2.2678 2.295 2.32493 2.3574 2.39001 2.42277 2.45567 2.48872 2.52192 2.55525 2.58873 2.62236 2.65469 2.67987 2.70513 2.73045 2.75585 2.78131 2.80684 2.83246 2.85815 2.88391 2.90973 2.93564 2.96161 2.98766 3.01376 3.03996 3.06622 3.09257 3.11897 3.14546 3.17199 3.19863 3.22531 3.25208 3.27892 3.30584 3.33282 3.35988 3.38701 3.41422 3.44148 3.46883 3.49625 3.52373 3.55131 3.57893 3.60664 3.63441 3.66227 3.69019 3.71818 3.74625 3.7744 3.80356 3.83087 3.85924 3.87121 3.87359 3.87596 3.87834 3.88068 3.88304 3.8854 3.88773 3.89006 3.89239 3.8947 3.89702 3.89933 3.90162 3.90392 3.9062 3.90848 3.91076 3.91303 
5.72805 64.808 79.7363 89.1333 115.556 0.0853541 0.0819768 0.0620729 0.0448964 0.0226562 1.06931 1.19953 1.32349 3.48445 3.8379 4.34262 1.88867 0 0.363464 0.726929 1.09039 1.45386 1.81732 2.18079 2.54425 2.90771 3.27118 3.63464 3.99811 4.36157 4.72504 5.0885 5.45196 5.81543 6.17889 6.54236 6.90582 7.26929 7.63275 7.99622 8.35968 8.72314 9.08661 9.45007 9.81354 10.177 10.5405 10.9039 11.2674 11.6309 11.9943 12.3578 12.7213 13.0847 13.4482 13.8116 14.1751 14.5386 14.902 15.2655 15.629 15.9924 16.3559 16.7194 17.0828 17.4463 17.8098 18.1732 18.5367 18.9001 19.2636 19.6271 19.9905 20.354 20.7175 21.0809 21.4444 21.8079 22.1713 22.5348 22.8983 23.2617 23.6252 23.9886 24.3521 24.7156 25.079 25.4425 25.806 26.1694 26.5329 26.8964 27.2598 27.6233 27.9868 28.3502 28.7137 29.0771 29.4406 29.8041 30.1675 30.531 30.8945 31.2579 31.6214 31.9849 32.3483 32.7118 33.0753 33.4387 33.8022 34.1656 34.5291 34.8926 35.256 35.6195 35.983 36.3464 36.7099 37.0734 37.4368 37.8003 38.1638 38.5272 38.8907 39.2541 39.6176 39.9811 40.3445 40.708 41.0715 41.4349 41.7984 42.1619 42.5253 42.8888 43.2523 43.6157 43.9792 44.3426 44.7061 45.0696 45.433 45.7965 46.16 46.5234 46.8869 47.2504 47.6138 47.9773 48.3408 48.7042 49.0677 49.4311 49.7946 50.1581 50.5215 50.885 51.2485 51.6119 51.9754 52.3389 52.7023 53.0658 53.4293 53.7927 54.1562 54.5196 54.8831 55.2466 55.61 55.9735 56.337 56.7004 57.0639 57.4274 57.7908 58.1543 58.5178 58.8812 59.2447 59.6081 59.9716 60.3351 60.6985 61.062 61.4255 61.7889 62.1524 62.5159 62.8793 63.2428 63.6063 63.9697 64.3332 64.6966 65.0601 65.4236 65.787 66.1505 66.514 66.8774 67.2409 67.6044 67.9678 68.3313 68.6948 69.0582 69.4217 69.7851 70.1486 70.5121 70.8755 71.239 71.6025 71.9659 72.3294 1.06931 1.07366 1.07792 1.08235 1.08668 1.09101 1.09533 1.09964 1.10394 1.10824 1.11254 1.11682 1.1211 1.12537 1.12964 1.1339 1.13815 1.14239 1.14663 1.15086 1.15509 1.15931 1.16352 1.16773 1.17193 1.17616 1.18029 1.18448 1.18865 1.19282 1.19697 1.20113 1.20527 1.20935 1.21354 1.21768 1.22179 1.2259 1.23001 1.23411 1.23819 1.24277 1.24636 1.25044 1.2545 1.25855 1.26261 1.26665 1.27069 1.27472 1.27875 1.28276 1.28677 1.29078 1.29478 1.29877 1.30276 1.30673 1.3107 1.31467 1.31866 1.32258 1.32652 1.33046 1.33439 1.33832 1.34224 1.34615 1.35005 1.35395 1.35783 1.36172 1.36561 1.36947 1.37333 1.37842 1.38105 1.38488 1.38873 1.39256 1.39638 1.40324 1.43502 1.46698 1.49914 1.53148 1.56402 1.59674 1.62965 1.66275 1.69605 1.72952 1.76319 1.79705 1.83109 1.86531 1.89975 1.93436 1.96915 1.99972 2.03933 2.07469 2.11024 2.146 2.18193 2.21805 2.26718 2.33157 2.39659 2.46227 2.52935 2.59554 2.66313 2.73138 2.80026 2.86979 2.93995 3.01077 3.04308 3.065 3.08695 3.10896 3.13101 3.15311 3.17525 3.19742 3.21963 3.24191 3.26422 3.28658 3.30897 3.33141 3.35389 3.37641 3.399 3.42161 3.44426 3.46697 3.48971 3.51249 3.53533 3.55821 3.58112 3.60408 3.62709 3.65014 3.67322 3.69637 3.71955 3.74277 3.76603 3.78934 3.8127 3.83609 3.85952 3.88302 3.90654 3.93011 3.95373 3.97739 4.00108 4.02482 4.04862 4.07244 4.09632 4.12024 4.14429 4.1682 4.19224 4.21633 4.24046 4.26464 4.27909 4.28153 4.28395 4.28639 4.28881 4.29122 4.29364 4.29604 4.29843 4.3008 4.3032 4.30556 4.30793 4.3103 4.31265 4.31499 4.31734 4.31967 4.32198 4.32431 4.32664 4.32893 4.33123 4.33351 4.33582 4.3381 4.34035 4.34262 
7.26109 63.3619 78.0945 89.8916 113.888 0.0852713 0.0817452 0.0694392 0.0611044 0.0308306 1.07474 1.20729 1.33361 2.52625 3.06889 3.91774 1.35441 0 0.363464 0.726929 1.09039 1.45386 1.81732 2.18079 2.54425 2.90771 3.27118 3.63464 3.99811 4.36157 4.72504 5.0885 5.45196 5.81543 6.17889 6.54236 6.90582 7.26929 7.63275 7.99622 8.35968 8.72314 9.08661 9.45007 9.81354 10.177 10.5405 10.9039 11.2674 11.6309 11.9943 12.3578 12.7213 13.0847 13.4482 13.8116 14.1751 14.5386 14.902 15.2655 15.629 15.9924 16.3559 16.7194 17.0828 17.4463 17.8098 18.1732 18.5367 18.9001 19.2636 19.6271 19.9905 20.354 20.7175 21.0809 21.4444 21.8079 22.1713 22.5348 22.8983 23.2617 23.6252 23.9886 24.3521 24.7156 25.079 25.4425 25.806 26.1694 26.5329 26.8964 27.2598 27.6233 27.9868 28.3502 28.7137 29.0771 29.4406 29.8041 30.1675 30.531 30.8945 31.2579 31.6214 31.9849 32.3483 32.7118 33.0753 33.4387 33.8022 34.1656 34.5291 34.8926 35.256 35.6195 35.983 36.3464 36.7099 37.0734 37.4368 37.8003 38.1638 38.5272 38.8907 39.2541 39.6176 39.9811 40.3445 40.708 41.0715 41.4349 41.7984 42.1619 42.5253 42.8888 43.2523 43.6157 43.9792 44.3426 44.7061 45.0696 45.433 45.7965 46.16 46.5234 46.8869 47.2504 47.6138 47.9773 48.3408 48.7042 49.0677 49.4311 49.7946 50.1581 50.5215 50.885 51.2485 51.6119 51.9754 52.3389 52.7023 53.0658 53.4293 53.7927 54.1562 54.5196 54.8831 55.2466 55.61 55.9735 56.337 56.7004 57.0639 57.4274 57.7908 58.1543 58.5178 58.8812 59.2447 59.6081 59.9716 60.3351 60.6985 61.062 61.4255 61.7889 62.1524 62.5159 62.8793 63.2428 63.6063 63.9697 64.3332 64.6966 65.0601 65.4236 65.787 66.1505 66.514 66.8774 67.2409 67.6044 67.9678 68.3313 68.6948 69.0582 69.4217 69.7851 70.1486 70.5121 70.8755 71.239 71.6025 71.9659 72.3294 1.07474 1.07916 1.08358 1.088 1.09241 1.0968 1.10121 1.10559 1.11054 1.11435 1.1187 1.12307 1.12744 1.13178 1.13612 1.14046 1.14478 1.14911 1.15343 1.15773 1.16204 1.16633 1.17062 1.1749 1.17918 1.18344 1.1877 1.19196 1.19621 1.20045 1.20469 1.20892 1.21314 1.21735 1.22156 1.22576 1.22996 1.23415 1.23833 1.24304 1.24668 1.25084 1.25499 1.25915 1.26328 1.26743 1.27155 1.27567 1.27978 1.28389 1.288 1.29209 1.29618 1.30026 1.30434 1.3084 1.31247 1.31653 1.32057 1.32462 1.32865 1.33268 1.3367 1.34072 1.34467 1.34873 1.35273 1.35672 1.3607 1.36468 1.36865 1.3726 1.37656 1.37887 1.38445 1.38838 1.39232 1.40002 1.41752 1.43506 1.45265 1.47027 1.48794 1.50565 1.52341 1.54121 1.55905 1.57692 1.59485 1.61282 1.63082 1.64887 1.66698 1.68511 1.70329 1.72151 1.73978 1.75807 1.77643 1.79482 1.81325 1.83173 1.85025 1.86881 1.8874 1.90605 1.92474 1.94347 1.95943 1.97512 1.99881 1.9987 2.02234 2.03812 2.05393 2.06977 2.08562 2.10151 2.11742 2.13336 2.14933 2.16531 2.18132 2.19736 2.21352 2.22951 2.24562 2.26176 2.27792 2.2941 2.31031 2.32656 2.34281 2.36468 2.39826 2.432 2.46589 2.49996 2.53416 2.56852 2.60304 2.63773 2.67257 2.70755 2.7427 2.77801 2.81347 2.84909 2.88487 2.92079 2.95689 2.99312 3.02953 3.06608 3.10279 3.13967 3.17669 3.21387 3.25121 3.2887 3.32636 3.36417 3.40213 3.44026 3.47854 3.51697 3.55557 3.5943 3.63322 3.67227 3.71148 3.75087 3.7904 3.83008 3.85907 3.8615 3.86392 3.86634 3.86875 3.87114 3.87355 3.87593 3.87832 3.88069 3.88305 3.88542 3.88776 3.89012 3.89245 3.89478 3.89711 3.89943 3.90175 3.90405 3.90634 3.90864 3.91092 3.9132 3.91548 3.91774 
9.28729 63.4988 79 89.858 115.437 0.0864351 0.0830925 0.0729076 0.0576757 0.0388283 1.02795 1.15974 1.28528 2.631 2.90443 3.52145 1.96067 0 0.363464 0.726929 1.09039 1.45386 1.81732 2.18079 2.54425 2.90771 3.27118 3.63464 3.99811 4.36157 4.72504 5.0885 5.45196 5.81543 6.17889 6.54236 6.90582 7.26929 7.63275 7.99622 8.35968 8.72314 9.08661 9.45007 9.81354 10.177 10.5405 10.9039 11.2674 11.6309 11.9943 12.3578 12.7213 13.0847 13.4482 13.8116 14.1751 14.5386 14.902 15.2655 15.629 15.9924 16.3559 16.7194 17.0828 17.4463 17.8098 18.1732 18.5367 18.9001 19.2636 19.6271 19.9905 20.354 20.7175 21.0809 21.4444 21.8079 22.1713 22.5348 22.8983 23.2617 23.6252 23.9886 24.3521 24.7156 25.079 25.4425 25.806 26.1694 26.5329 26.8964 27.2598 27.6233 27.9868 28.3502 28.7137 29.0771 29.4406 29.8041 30.1675 30.531 30.8945 31.2579 31.6214 31.9849 32.3483 32.7118 33.0753 33.4387 33.8022 34.1656 34.5291 34.8926 35.256 35.6195 35.983 36.3464 36.7099 37.0734 37.4368 37.8003 38.1638 38.5272 38.8907 39.2541 39.6176 39.9811 40.3445 40.708 41.0715 41.4349 41.7984 42.1619 42.5253 42.8888 43.2523 43.6157 43.9792 44.3426 44.7061 45.0696 45.433 45.7965 46.16 46.5234 46.8869 47.2504 47.6138 47.9773 48.3408 48.7042 49.0677 49.4311 49.7946 50.1581 50.5215 50.885 51.2485 51.6119 51.9754 52.3389 52.7023 53.0658 53.4293 53.7927 54.1562 54.5196 54.8831 55.2466 55.61 55.9735 56.337 56.7004 57.0639 57.4274 57.7908 58.1543 58.5178 58.8812 59.2447 59.6081 59.9716 60.3351 60.6985 61.062 61.4255 61.7889 62.1524 62.5159 62.8793 63.2428 63.6063 63.9697 64.3332 64.6966 65.0601 65.4236 65.787 66.1505 66.514 66.8774 67.2409 67.6044 67.9678 68.3313 68.6948 69.0582 69.4217 69.7851 70.1486 70.5121 70.8755 71.239 71.6025 71.9659 72.3294 1.02795 1.03236 1.03675 1.04114 1.04552 1.0499 1.05427 1.05864 1.06299 1.06734 1.07169 1.07602 1.08035 1.08467 1.08899 1.0933 1.0976 1.1019 1.10619 1.10962 1.11475 1.11902 1.12329 1.12754 1.13179 1.13603 1.14027 1.1445 1.14873 1.15294 1.15716 1.16136 1.16555 1.16974 1.17393 1.1781 1.18227 1.18644 1.1906 1.19474 1.19889 1.20303 1.20716 1.21128 1.21539 1.21951 1.22361 1.2277 1.23179 1.23588 1.23996 1.24403 1.24809 1.25214 1.2562 1.26024 1.26428 1.26831 1.27233 1.27635 1.28036 1.28436 1.28836 1.29236 1.29634 1.30031 1.30428 1.30835 1.31221 1.31615 1.32009 1.32404 1.32797 1.33188 1.3358 1.33971 1.34362 1.34751 1.35141 1.3629 1.37724 1.39002 1.40359 1.41719 1.43082 1.44446 1.45811 1.47179 1.4855 1.49922 1.51295 1.52671 1.5405 1.5543 1.56811 1.58195 1.5958 1.60968 1.62359 1.6375 1.65144 1.6654 1.67937 1.69336 1.70738 1.72141 1.73548 1.74955 1.76364 1.77776 1.79188 1.80604 1.82022 1.84662 1.88328 1.92015 1.95726 1.99792 2.03216 2.06994 2.10794 2.14618 2.18465 2.22332 2.26224 2.30137 2.34074 2.38033 2.42013 2.46019 2.4948 2.51223 2.52969 2.54717 2.5647 2.58225 2.59983 2.61744 2.63508 2.65274 2.67043 2.68815 2.70591 2.72532 2.74148 2.75932 2.77718 2.79508 2.813 2.83096 2.84892 2.86693 2.88496 2.90304 2.92113 2.93925 2.95741 2.97557 2.99379 3.01203 3.03029 3.04858 3.06691 3.08526 3.10363 3.12204 3.14048 3.15896 3.17745 3.19596 3.21452 3.2331 3.25171 3.27035 3.289 3.30771 3.32643 3.34518 3.36396 3.38278 3.4016 3.42049 3.43938 3.4583 3.47725 3.48911 3.49148 3.49381 3.49616 3.4985 3.50081 3.50314 3.50546 3.50775 3.51006 3.51234 3.51463 3.51691 3.51917 3.52145 
9.48369 62.8533 78.2799 89.9739 114.486 0.0856406 0.0821187 0.071033 0.0561279 0.0287067 1.05946 1.1932 1.32071 2.82021 3.29334 4.0262 1.368 0 0.363464 0.726929 1.09039 1.45386 1.81732 2.18079 2.54425 2.90771 3.27118 3.63464 3.99811 4.36157 4.72504 5.0885 5.45196 5.81543 6.17889 6.54236 6.90582 7.26929 7.63275 7.99622 8.35968 8.72314 9.08661 9.45007 9.81354 10.177 10.5405 10.9039 11.2674 11.6309 11.9943 12.3578 12.7213 13.0847 13.4482 13.8116 14.1751 14.5386 14.902 15.2655 15.629 15.9924 16.3559 16.7194 17.0828 17.4463 17.8098 18.1732 18.5367 18.9001 19.2636 19.6271 19.9905 20.354 20.7175 21.0809 21.4444 21.8079 22.1713 22.5348 22.8983 23.2617 23.6252 23.9886 24.3521 24.7156 25.079 25.4425 25.806 26.1694 26.5329 26.8964 27.2598 27.6233 27.9868 28.3502 28.7137 29.0771 29.4406 29.8041 30.1675 30.531 30.8945 31.2579 31.6214 31.9849 32.3483 32.7118 33.0753 33.4387 33.8022 34.1656 34.5291 34.8926 35.256 35.6195 35.983 36.3464 36.7099 37.0734 37.4368 37.8003 38.1638 38.5272 38.8907 39.2541 39.6176 39.9811 40.3445 40.708 41.0715 41.4349 41.7984 42.1619 42.5253 42.8888 43.2523 43.6157 43.9792 44.3426 44.7061 45.0696 45.433 45.7965 46.16 46.5234 46.8869 47.2504 47.6138 47.9773 48.3408 48.7042 49.0677 49.4311 49.7946 50.1581 50.5215 50.885 51.2485 51.6119 51.9754 52.3389 52.7023 53.0658 53.4293 53.7927 54.1562 54.5196 54.8831 55.2466 55.61 55.9735 56.337 56.7004 57.0639 57.4274 57.7908 58.1543 58.5178 58.8812 59.2447 59.6081 59.9716 60.3351 60.6985 61.062 61.4255 61.7889 62.1524 62.5159 62.8793 63.2428 63.6063 63.9697 64.3332 64.6966 65.0601 65.4236 65.787 66.1505 66.514 66.8774 67.2409 67.6044 67.9678 68.3313 68.6948 69.0582 69.4217 69.7851 70.1486 70.5121 70.8755 71.239 71.6025 71.9659 72.3294 1.05946 1.06394 1.06839 1.07285 1.07729 1.08173 1.08617 1.09059 1.09501 1.09942 1.10383 1.10824 1.11262 1.11701 1.12139 1.12577 1.13013 1.1345 1.13885 1.1432 1.14753 1.15187 1.15619 1.16052 1.16483 1.16914 1.17344 1.17773 1.18202 1.1863 1.19058 1.19484 1.1991 1.20336 1.2076 1.21185 1.21608 1.2203 1.22453 1.22874 1.23295 1.23715 1.24135 1.24554 1.24972 1.25389 1.25806 1.26221 1.26637 1.27052 1.27466 1.2788 1.28292 1.28704 1.29116 1.29527 1.29937 1.30346 1.30755 1.31163 1.31571 1.31978 1.32384 1.32789 1.33194 1.33599 1.34001 1.34407 1.34807 1.35208 1.35609 1.36009 1.36409 1.36808 1.37206 1.37842 1.38404 1.39893 1.41387 1.42881 1.4438 1.45881 1.47384 1.48891 1.50399 1.5191 1.53423 1.54941 1.56459 1.57981 1.59506 1.61033 1.62563 1.64095 1.6563 1.67167 1.68709 1.70251 1.71796 1.73345 1.74895 1.76449 1.78006 1.79564 1.81126 1.8269 1.84256 1.85825 1.87399 1.89097 1.92295 1.95511 1.99858 2.01989 2.05254 2.08534 2.11829 2.15143 2.18471 2.21814 2.25176 2.28554 2.31946 2.35356 2.38782 2.42223 2.45683 2.49157 2.52647 2.56031 2.58953 2.61888 2.64831 2.67786 2.70751 2.73727 2.76713 2.79709 2.82716 2.85734 2.88763 2.91802 2.94851 2.9791 3.00981 3.04062 3.07154 3.10256 3.13368 3.16492 3.19625 3.22771 3.25925 3.29092 3.32267 3.35453 3.38652 3.41858 3.45077 3.48307 3.51546 3.54794 3.58055 3.61326 3.64609 3.67899 3.71203 3.74517 3.7784 3.81175 3.84519 3.87876 3.91241 3.94617 3.96753 3.96997 3.9724 3.9748 3.97723 3.97955 3.98201 3.98439 3.98678 3.98916 3.99151 3.99389 3.99624 3.99858 4.00093 4.00325 4.00557 4.0079 4.0102 4.01252 4.01482 4.01712 4.01939 4.02166 4.02395 4.0262 
9.42798 63.3054 79.5877 89.6194 114.873 0.0843526 0.0803596 0.0697606 0.0501676 0.0295209 1.11314 1.25056 1.38115 3.10952 3.43667 3.98448 1.75734 0 0.363464 0.726929 1.09039 1.45386 1.81732 2.18079 2.54425 2.90771 3.27118 3.63464 3.99811 4.36157 4.72504 5.0885 5.45196 5.81543 6.17889 6.54236 6.90582 7.26929 7.63275 7.99622 8.35968 8.72314 9.08661 9.45007 9.81354 10.177 10.5405 10.9039 11.2674 11.6309 11.9943 12.3578 12.7213 13.0847 13.4482 13.8116 14.1751 14.5386 14.902 15.2655 15.629 15.9924 16.3559 16.7194 17.0828 17.4463 17.8098 18.1732 18.5367 18.9001 19.2636 19.6271 19.9905 20.354 20.7175 21.0809 21.4444 21.8079 22.1713 22.5348 22.8983 23.2617 23.6252 23.9886 24.3521 24.7156 25.079 25.4425 25.806 26.1694 26.5329 26.8964 27.2598 27.6233 27.9868 28.3502 28.7137 29.0771 29.4406 29.8041 30.1675 30.531 30.8945 31.2579 31.6214 31.9849 32.3483 32.7118 33.0753 33.4387 33.8022 34.1656 34.5291 34.8926 35.256 35.6195 35.983 36.3464 36.7099 37.0734 37.4368 37.8003 38.1638 38.5272 38.8907 39.2541 39.6176 39.9811 40.3445 40.708 41.0715 41.4349 41.7984 42.1619 42.5253 42.8888 43.2523 43.6157 43.9792 44.3426 44.7061 45.0696 45.433 45.7965 46.16 46.5234 46.8869 47.2504 47.6138 47.9773 48.3408 48.7042 49.0677 49.4311 49.7946 50.1581 50.5215 50.885 51.2485 51.6119 51.9754 52.3389 52.7023 53.0658 53.4293 53.7927 54.1562 54.5196 54.8831 55.2466 55.61 55.9735 56.337 56.7004 57.0639 57.4274 57.7908 58.1543 58.5178 58.8812 59.2447 59.6081 59.9716 60.3351 60.6985 61.062 61.4255 61.7889 62.1524 62.5159 62.8793 63.2428 63.6063 63.9697 64.3332 64.6966 65.0601 65.4236 65.787 66.1505 66.514 66.8774 67.2409 67.6044 67.9678 68.3313 68.6948 69.0582 69.4217 69.7851 70.1486 70.5121 70.8755 71.239 71.6025 71.9659 72.3294 1.11314 1.11773 1.12232 1.12688 1.13145 1.13601 1.14056 1.14511 1.14965 1.15418 1.15871 1.16323 1.16775 1.17225 1.17675 1.18124 1.18574 1.19022 1.19469 1.19915 1.20361 1.20808 1.21252 1.21697 1.22139 1.22583 1.23025 1.23466 1.23907 1.24347 1.24787 1.25226 1.25663 1.26108 1.26539 1.26975 1.27411 1.27845 1.28279 1.28713 1.29146 1.29578 1.3001 1.3044 1.30871 1.31301 1.3173 1.32158 1.32586 1.33012 1.33439 1.33865 1.3429 1.34714 1.35139 1.35561 1.35983 1.36405 1.36827 1.37246 1.37666 1.38119 1.38504 1.38922 1.39339 1.39755 1.40171 1.40586 1.41 1.41415 1.41827 1.4224 1.42652 1.43064 1.43474 1.43884 1.44846 1.46214 1.47584 1.48955 1.50329 1.51704 1.53081 1.5446 1.55841 1.57224 1.5861 1.59989 1.61385 1.62775 1.64168 1.65563 1.66959 1.68358 1.69757 1.7116 1.72564 1.7397 1.75378 1.76788 1.78199 1.79612 1.81027 1.82446 1.83865 1.85286 1.86709 1.88134 1.89561 1.90991 1.92421 1.93853 1.98234 2.05309 2.1247 2.19721 2.27057 2.34482 2.41993 2.49593 2.5728 2.65054 2.72915 2.80269 2.82319 2.84373 2.86431 2.88493 2.90559 2.92629 2.94704 2.96782 2.98864 3.00949 3.0304 3.05133 3.07231 3.09333 3.11438 3.13548 3.15662 3.17789 3.19902 3.22026 3.24157 3.26289 3.28427 3.30568 3.32714 3.34864 3.37016 3.39174 3.41334 3.435 3.4567 3.47843 3.5002 3.52201 3.54386 3.56386 3.58769 3.60965 3.63166 3.65372 3.6758 3.69794 3.7201 3.74231 3.76455 3.78684 3.80917 3.83153 3.85395 3.8764 3.89887 3.9214 3.93065 3.93307 3.93548 3.93787 3.94028 3.94266 3.94504 3.94741 3.94978 3.95215 3.95449 3.95676 3.95919 3.96151 3.96383 3.96617 3.96847 3.97078 3.97307 3.97537 3.97765 3.97994 3.9822 3.98448 
11.3734 66.8611 84.1714 91.7141 117.223 0.084544 0.080719 0.0646928 0.0472033 0.0324614 1.09663 1.23181 1.36078 3.11164 3.33583 3.83537 1.83741 0 0.363464 0.726929 1.09039 1.45386 1.81732 2.18079 2.54425 2.90771 3.27118 3.63464 3.99811 4.36157 4.72504 5.0885 5.45196 5.81543 6.17889 6.54236 6.90582 7.26929 7.63275 7.99622 8.35968 8.72314 9.08661 9.45007 9.81354 10.177 10.5405 10.9039 11.2674 11.6309 11.9943 12.3578 12.7213 13.0847 13.4482 13.8116 14.1751 14.5386 14.902 15.2655 15.629 15.9924 16.3559 16.7194 17.0828 17.4463 17.8098 18.1732 18.5367 18.9001 19.2636 19.6271 19.9905 20.354 20.7175 21.0809 21.4444 21.8079 22.1713 22.5348 22.8983 23.2617 23.6252 23.9886 24.3521 24.7156 25.079 25.4425 25.806 26.1694 26.5329 26.8964 27.2598 27.6233 27.9868 28.3502 28.7137 29.0771 29.4406 29.8041 30.1675 30.531 30.8945 31.2579 31.6214 31.9849 32.3483 32.7118 33.0753 33.4387 33.8022 34.1656 34.5291 34.8926 35.256 35.6195 35.983 36.3464 36.7099 37.0734 37.4368 37.8003 38.1638 38.5272 38.8907 39.2541 39.6176 39.9811 40.3445 40.708 41.0715 41.4349 41.7984 42.1619 42.5253 42.8888 43.2523 43.6157 43.9792 44.3426 44.7061 45.0696 45.433 45.7965 46.16 46.5234 46.8869 47.2504 47.6138 47.9773 48.3408 48.7042 49.0677 49.4311 49.7946 50.1581 50.5215 50.885 51.2485 51.6119 51.9754 52.3389 52.7023 53.0658 53.4293 53.7927 54.1562 54.5196 54.8831 55.2466 55.61 55.9735 56.337 56.7004 57.0639 57.4274 57.7908 58.1543 58.5178 58.8812 59.2447 59.6081 59.9716 60.3351 60.6985 61.062 61.4255 61.7889 62.1524 62.5159 62.8793 63.2428 63.6063 63.9697 64.3332 64.6966 65.0601 65.4236 65.787 66.1505 66.514 66.8774 67.2409 67.6044 67.9678 68.3313 68.6948 69.0582 69.4217 69.7851 70.1486 70.5121 70.8755 71.239 71.6025 71.9659 72.3294 1.09663 1.10114 1.10565 1.11082 1.11465 1.11914 1.12362 1.12809 1.13255 1.13701 1.14147 1.14591 1.15036 1.15479 1.15923 1.16364 1.16805 1.17246 1.17679 1.18126 1.18564 1.19002 1.1944 1.19877 1.20313 1.20749 1.21183 1.21618 1.22051 1.22483 1.22916 1.23348 1.23778 1.24208 1.24638 1.25067 1.25494 1.25922 1.26349 1.26776 1.272 1.27625 1.2805 1.28474 1.28897 1.29318 1.29741 1.30161 1.30582 1.31001 1.3142 1.31838 1.32256 1.32673 1.33089 1.33504 1.3392 1.34334 1.34747 1.3516 1.35573 1.35984 1.36395 1.36806 1.37216 1.37624 1.3803 1.3844 1.38847 1.39253 1.39659 1.40064 1.40468 1.40872 1.41275 1.41677 1.42079 1.42479 1.42881 1.4328 1.43679 1.44077 1.44476 1.44873 1.45269 1.45664 1.46845 1.48822 1.50804 1.52792 1.54786 1.56787 1.58792 1.60804 1.62821 1.64844 1.66874 1.68909 1.70949 1.72996 1.75048 1.77106 1.7917 1.8124 1.83315 1.85396 1.87484 1.89578 1.91676 1.93781 1.95892 1.98008 1.99858 2.02258 2.04392 2.06532 2.08678 2.10829 2.12987 2.15149 2.18258 2.29914 2.418 2.53916 2.66261 2.78835 2.91638 2.95566 2.97009 2.98453 2.99897 3.01344 3.0279 3.04239 3.05689 3.0714 3.08592 3.10046 3.115 3.12956 3.14413 3.15872 3.17331 3.18793 3.20254 3.21718 3.23183 3.24648 3.26117 3.27585 3.29054 3.30524 3.31998 3.33471 3.34946 3.36421 3.37899 3.39377 3.40858 3.42337 3.43821 3.45305 3.46789 3.48275 3.49763 3.51241 3.52741 3.54232 3.55724 3.57034 3.58713 3.60208 3.61706 3.63204 3.64705 3.66205 3.67708 3.69212 3.70718 3.72223 3.73731 3.75239 3.76748 3.78259 3.79773 3.80304 3.80541 3.80776 3.81068 3.81243 3.81475 3.81708 3.81938 3.82168 3.82399 3.82628 3.82856 3.83085 3.83311 3.83537 
13.041 65.7112 83.1935 93.1067 117.822 0.0823212 0.0782021 0.0612666 0.0453357 0.019148 1.18066 1.3203 1.45399 3.30868 3.77464 4.53111 2.33781 0 0.363464 0.726929 1.09039 1.45386 1.81732 2.18079 2.54425 2.90771 3.27118 3.63464 3.99811 4.36157 4.72504 5.0885 5.45196 5.81543 6.17889 6.54236 6.90582 7.26929 7.63275 7.99622 8.35968 8.72314 9.08661 9.45007 9.81354 10.177 10.5405 10.9039 11.2674 11.6309 11.9943 12.3578 12.7213 13.0847 13.4482 13.8116 14.1751 14.5386 14.902 15.2655 15.629 15.9924 16.3559 16.7194 17.0828 17.4463 17.8098 18.1732 18.5367 18.9001 19.2636 19.6271 19.9905 20.354 20.7175 21.0809 21.4444 21.8079 22.1713 22.5348 22.8983 23.2617 23.6252 23.9886 24.3521 24.7156 25.079 25.4425 25.806 26.1694 26.5329 26.8964 27.2598 27.6233 27.9868 28.3502 28.7137 29.0771 29.4406 29.8041 30.1675 30.531 30.8945 31.2579 31.6214 31.9849 32.3483 32.7118 33.0753 33.4387 33.8022 34.1656 34.5291 34.8926 35.256 35.6195 35.983 36.3464 36.7099 37.0734 37.4368 37.8003 38.1638 38.5272 38.8907 39.2541 39.6176 39.9811 40.3445 40.708 41.0715 41.4349 41.7984 42.1619 42.5253 42.8888 43.2523 43.6157 43.9792 44.3426 44.7061 45.0696 45.433 45.7965 46.16 46.5234 46.8869 47.2504 47.6138 47.9773 48.3408 48.7042 49.0677 49.4311 49.7946 50.1581 50.5215 50.885 51.2485 51.6119 51.9754 52.3389 52.7023 53.0658 53.4293 53.7927 54.1562 54.5196 54.8831 55.2466 55.61 55.9735 56.337 56.7004 57.0639 57.4274 57.7908 58.1543 58.5178 58.8812 59.2447 59.6081 59.9716 60.3351 60.6985 61.062 61.4255 61.7889 62.1524 62.5159 62.8793 63.2428 63.6063 63.9697 64.3332 64.6966 65.0601 65.4236 65.787 66.1505 66.514 66.8774 67.2409 67.6044 67.9678 68.3313 68.6948 69.0582 69.4217 69.7851 70.1486 70.5121 70.8755 71.239 71.6025 71.9659 72.3294 1.18066 1.18532 1.18997 1.19462 1.19925 1.20389 1.20852 1.21313 1.21774 1.22235 1.22695 1.23154 1.23613 1.24071 1.24513 1.24984 1.2544 1.25896 1.26351 1.26804 1.27257 1.2771 1.28163 1.28614 1.29065 1.29514 1.29964 1.30413 1.3086 1.31308 1.31755 1.322 1.32646 1.33091 1.33536 1.33979 1.34422 1.34864 1.35305 1.35746 1.36186 1.36625 1.37065 1.37503 1.3794 1.38336 1.38814 1.39249 1.39684 1.40118 1.40552 1.40985 1.41418 1.41856 1.4228 1.4271 1.4314 1.43569 1.43998 1.44425 1.44852 1.45278 1.45705 1.4613 1.46555 1.46977 1.47402 1.47823 1.48245 1.48667 1.49087 1.49507 1.49926 1.50345 1.50756 1.5118 1.51596 1.52012 1.52428 1.52842 1.53256 1.54934 1.57063 1.59199 1.61341 1.6349 1.65646 1.67732 1.69977 1.72153 1.74337 1.76526 1.78722 1.80925 1.83135 1.85351 1.87581 1.89804 1.9204 1.94283 1.96531 1.98788 1.99953 2.03322 2.05598 2.07881 2.10172 2.12468 2.14771 2.1702 2.19399 2.21722 2.24052 2.26389 2.28733 2.32716 2.37735 2.42792 2.47888 2.53021 2.58189 2.63398 2.68642 2.73925 2.79245 2.84601 2.89996 2.95428 3.00898 3.05112 3.08013 3.10925 3.13845 3.16774 3.19713 3.22672 3.25616 3.28581 3.31554 3.34537 3.37529 3.40529 3.43538 3.46556 3.49583 3.52619 3.55449 3.58717 3.61779 3.6485 3.67932 3.7102 3.74119 3.77225 3.80341 3.83466 3.86599 3.89742 3.92892 3.96055 3.99222 4.024 4.05587 4.08782 4.11988 4.15201 4.18423 4.21654 4.24894 4.28144 4.31402 4.34669 4.37944 4.41229 4.44523 4.47488 4.47731 4.47971 4.48212 4.48453 4.48693 4.48931 4.49169 4.49405 4.49643 4.49879 4.50114 4.50349 4.50582 4.50815 4.5105 4.51281 4.51513 4.51742 4.51972 4.52202 4.52431 4.52659 4.52885 4.53111 
12.5998 65.0339 80.185 92.7909 114.804 0.0849067 0.0799962 0.0628355 0.0579412 0.0136376 1.1006 1.24605 1.38545 2.49901 3.83977 4.83465 0.643584 0 0.363464 0.726929 1.09039 1.45386 1.81732 2.18079 2.54425 2.90771 3.27118 3.63464 3.99811 4.36157 4.72504 5.0885 5.45196 5.81543 6.17889 6.54236 6.90582 7.26929 7.63275 7.99622 8.35968 8.72314 9.08661 9.45007 9.81354 10.177 10.5405 10.9039 11.2674 11.6309 11.9943 12.3578 12.7213 13.0847 13.4482 13.8116 14.1751 14.5386 14.902 15.2655 15.629 15.9924 16.3559 16.7194 17.0828 17.4463 17.8098 18.1732 18.5367 18.9001 19.2636 19.6271 19.9905 20.354 20.7175 21.0809 21.4444 21.8079 22.1713 22.5348 22.8983 23.2617 23.6252 23.9886 24.3521 24.7156 25.079 25.4425 25.806 26.1694 26.5329 26.8964 27.2598 27.6233 27.9868 28.3502 28.7137 29.0771 29.4406 29.8041 30.1675 30.531 30.8945 31.2579 31.6214 31.9849 32.3483 32.7118 33.0753 33.4387 33.8022 34.1656 34.5291 34.8926 35.256 35.6195 35.983 36.3464 36.7099 37.0734 37.4368 37.8003 38.1638 38.5272 38.8907 39.2541 39.6176 39.9811 40.3445 40.708 41.0715 41.4349 41.7984 42.1619 42.5253 42.8888 43.2523 43.6157 43.9792 44.3426 44.7061 45.0696 45.433 45.7965 46.16 46.5234 46.8869 47.2504 47.6138 47.9773 48.3408 48.7042 49.0677 49.4311 49.7946 50.1581 50.5215 50.885 51.2485 51.6119 51.9754 52.3389 52.7023 53.0658 53.4293 53.7927 54.1562 54.5196 54.8831 55.2466 55.61 55.9735 56.337 56.7004 57.0639 57.4274 57.7908 58.1543 58.5178 58.8812 59.2447 59.6081 59.9716 60.3351 60.6985 61.062 61.4255 61.7889 62.1524 62.5159 62.8793 63.2428 63.6063 63.9697 64.3332 64.6966 65.0601 65.4236 65.787 66.1505 66.514 66.8774 67.2409 67.6044 67.9678 68.3313 68.6948 69.0582 69.4217 69.7851 70.1486 70.5121 70.8755 71.239 71.6025 71.9659 72.3294 1.1006 1.10545 1.11086 1.11511 1.11994 1.12477 1.12958 1.13439 1.13918 1.14398 1.14877 1.15355 1.15833 1.1631 1.16786 1.17261 1.17736 1.18211 1.18685 1.19158 1.1963 1.20101 1.20572 1.21037 1.21513 1.21982 1.2245 1.22918 1.23386 1.23852 1.24319 1.24784 1.25251 1.25713 1.26175 1.26638 1.271 1.27562 1.28022 1.28483 1.28942 1.29401 1.29859 1.30316 1.30773 1.31218 1.31686 1.3214 1.32595 1.33048 1.33501 1.33953 1.34405 1.34856 1.35308 1.35757 1.36206 1.36655 1.37102 1.37549 1.38136 1.38441 1.38887 1.39332 1.39775 1.40219 1.40662 1.41104 1.41545 1.41986 1.42426 1.42866 1.43304 1.43742 1.44181 1.44617 1.45054 1.4549 1.45924 1.46359 1.47051 1.4961 1.5218 1.54761 1.57353 1.59956 1.6257 1.65195 1.67716 1.70478 1.73136 1.75804 1.78484 1.81175 1.83876 1.86589 1.89313 1.92049 1.94793 1.9755 1.99966 2.03097 2.05887 2.08686 2.115 2.14322 2.17155 2.2 2.21705 2.22652 2.23598 2.24544 2.2549 2.26437 2.27382 2.28329 2.29276 2.30223 2.31168 2.32116 2.33062 2.3401 2.34956 2.35903 2.36851 2.37798 2.38745 2.39692 2.4064 2.41588 2.42535 2.43483 2.4443 2.45379 2.46327 2.47275 2.48223 2.49171 2.5012 2.58001 2.66286 2.74672 2.83159 2.91749 3.00439 3.09233 3.18127 3.27121 3.36218 3.45418 3.54717 3.64111 3.73624 3.83229 3.92934 4.02742 4.12653 4.22663 4.32776 4.42992 4.53307 4.63724 4.74245 4.74882 4.75131 4.75382 4.75631 4.75879 4.762 4.76368 4.76536 4.76865 4.77111 4.77355 4.77597 4.7784 4.78083 4.78324 4.78564 4.78806 4.79045 4.79283 4.79522 4.79758 4.79996 4.80233 4.80466 4.80701 4.80936 4.81168 4.81402 4.81633 4.81865 4.82095 4.82324 4.82553 4.82783 4.83011 4.83238 4.83465 
12.704 63.3665 79.6724 92.1624 113.935 0.0854433 0.0807761 0.06467 0.0527711 0.00965563 1.07966 1.22428 1.36284 3.18894 4.62118 5.05964 1.13799 0 0.363464 0.726929 1.09039 1.45386 1.81732 2.18079 2.54425 2.90771 3.27118 3.63464 3.99811 4.36157 4.72504 5.0885 5.45196 5.81543 6.17889 6.54236 6.90582 7.26929 7.63275 7.99622 8.35968 8.72314 9.08661 9.45007 9.81354 10.177 10.5405 10.9039 11.2674 11.6309 11.9943 12.3578 12.7213 13.0847 13.4482 13.8116 14.1751 14.5386 14.902 15.2655 15.629 15.9924 16.3559 16.7194 17.0828 17.4463 17.8098 18.1732 18.5367 18.9001 19.2636 19.6271 19.9905 20.354 20.7175 21.0809 21.4444 21.8079 22.1713 22.5348 22.8983 23.2617 23.6252 23.9886 24.3521 24.7156 25.079 25.4425 25.806 26.1694 26.5329 26.8964 27.2598 27.6233 27.9868 28.3502 28.7137 29.0771 29.4406 29.8041 30.1675 30.531 30.8945 31.2579 31.6214 31.9849 32.3483 32.7118 33.0753 33.4387 33.8022 34.1656 34.5291 34.8926 35.256 35.6195 35.983 36.3464 36.7099 37.0734 37.4368 37.8003 38.1638 38.5272 38.8907 39.2541 39.6176 39.9811 40.3445 40.708 41.0715 41.4349 41.7984 42.1619 42.5253 42.8888 43.2523 43.6157 43.9792 44.3426 44.7061 45.0696 45.433 45.7965 46.16 46.5234 46.8869 47.2504 47.6138 47.9773 48.3408 48.7042 49.0677 49.4311 49.7946 50.1581 50.5215 50.885 51.2485 51.6119 51.9754 52.3389 52.7023 53.0658 53.4293 53.7927 54.1562 54.5196 54.8831 55.2466 55.61 55.9735 56.337 56.7004 57.0639 57.4274 57.7908 58.1543 58.5178 58.8812 59.2447 59.6081 59.9716 60.3351 60.6985 61.062 61.4255 61.7889 62.1524 62.5159 62.8793 63.2428 63.6063 63.9697 64.3332 64.6966 65.0601 65.4236 65.787 66.1505 66.514 66.8774 67.2409 67.6044 67.9678 68.3313 68.6948 69.0582 69.4217 69.7851 70.1486 70.5121 70.8755 71.239 71.6025 71.9659 72.3294 1.07966 1.08447 1.08928 1.09409 1.09889 1.10368 1.10847 1.11325 1.11802 1.12279 1.12755 1.13231 1.13706 1.1418 1.14654 1.15127 1.15599 1.1607 1.16541 1.17012 1.17481 1.17951 1.18419 1.18887 1.19353 1.1982 1.20286 1.20751 1.21215 1.21679 1.22143 1.22605 1.23067 1.23528 1.23989 1.24449 1.24909 1.25367 1.25826 1.26283 1.26739 1.27196 1.27651 1.28105 1.28559 1.29013 1.29466 1.29918 1.3037 1.30821 1.31271 1.31721 1.3217 1.32619 1.33066 1.33513 1.33959 1.34405 1.3485 1.35294 1.35738 1.36182 1.36624 1.37066 1.37507 1.38049 1.38388 1.38826 1.39266 1.39704 1.40141 1.40578 1.41014 1.41449 1.41884 1.42318 1.42864 1.45003 1.47148 1.49302 1.51462 1.5363 1.55804 1.57986 1.60174 1.6237 1.64573 1.66783 1.69 1.71225 1.73457 1.75695 1.77942 1.80194 1.82454 1.84722 1.86995 1.89278 1.91566 1.93862 1.96164 1.98474 1.99953 2.03116 2.05447 2.07786 2.1013 2.12483 2.14791 2.1702 2.19325 2.21602 2.23883 2.26172 2.28467 2.30768 2.33076 2.3539 2.37711 2.40038 2.42371 2.44711 2.47057 2.4941 2.51768 2.54134 2.56504 2.58882 2.61267 2.63657 2.66055 2.68458 2.70868 2.78755 2.86996 2.95328 3.03757 3.12424 3.2089 3.29599 3.38401 3.47297 3.56285 3.65367 3.74544 3.83814 3.93176 4.02634 4.12184 4.21829 4.31568 4.41399 4.51325 4.61343 4.71455 4.81662 4.91961 4.95866 4.9612 4.96374 4.96627 4.9688 4.97132 4.97383 4.97634 4.97883 4.98131 4.98381 4.98626 4.98873 4.9912 4.99367 4.9961 4.99855 5.00099 5.00341 5.00582 5.00825 5.01066 5.01306 5.01546 5.01784 5.02022 5.0226 5.02497 5.02731 5.02967 5.03202 5.03435 5.03668 5.03902 5.04133 5.04365 5.04596 5.04826 5.05054 5.05284 5.05511 5.05738 5.05964 
13.0556 64.3918 77.9754 91.5653 114.672 0.0830073 0.0787338 0.0684411 0.0594598 0.0296404 1.15967 1.30127 1.43673 2.49635 3.05609 3.97836 1.85091 0 0.363464 0.726929 1.09039 1.45386 1.81732 2.18079 2.54425 2.90771 3.27118 3.63464 3.99811 4.36157 4.72504 5.0885 5.45196 5.81543 6.17889 6.54236 6.90582 7.26929 7.63275 7.99622 8.35968 8.72314 9.08661 9.45007 9.81354 10.177 10.5405 10.9039 11.2674 11.6309 11.9943 12.3578 12.7213 13.0847 13.4482 13.8116 14.1751 14.5386 14.902 15.2655 15.629 15.9924 16.3559 16.7194 17.0828 17.4463 17.8098 18.1732 18.5367 18.9001 19.2636 19.6271 19.9905 20.354 20.7175 21.0809 21.4444 21.8079 22.1713 22.5348 22.8983 23.2617 23.6252 23.9886 24.3521 24.7156 25.079 25.4425 25.806 26.1694 26.5329 26.8964 27.2598 27.6233 27.9868 28.3502 28.7137 29.0771 29.4406 29.8041 30.1675 30.531 30.8945 31.2579 31.6214 31.9849 32.3483 32.7118 33.0753 33.4387 33.8022 34.1656 34.5291 34.8926 35.256 35.6195 35.983 36.3464 36.7099 37.0734 37.4368 37.8003 38.1638 38.5272 38.8907 39.2541 39.6176 39.9811 40.3445 40.708 41.0715 41.4349 41.7984 42.1619 42.5253 42.8888 43.2523 43.6157 43.9792 44.3426 44.7061 45.0696 45.433 45.7965 46.16 46.5234 46.8869 47.2504 47.6138 47.9773 48.3408 48.7042 49.0677 49.4311 49.7946 50.1581 50.5215 50.885 51.2485 51.6119 51.9754 52.3389 52.7023 53.0658 53.4293 53.7927 54.1562 54.5196 54.8831 55.2466 55.61 55.9735 56.337 56.7004 57.0639 57.4274 57.7908 58.1543 58.5178 58.8812 59.2447 59.6081 59.9716 60.3351 60.6985 61.062 61.4255 61.7889 62.1524 62.5159 62.8793 63.2428 63.6063 63.9697 64.3332 64.6966 65.0601 65.4236 65.787 66.1505 66.514 66.8774 67.2409 67.6044 67.9678 68.3313 68.6948 69.0582 69.4217 69.7851 70.1486 70.5121 70.8755 71.239 71.6025 71.9659 72.3294 1.15967 1.1644 1.16914 1.17382 1.17852 1.18322 1.18791 1.19259 1.19727 1.20194 1.2066 1.21125 1.21591 1.22055 1.22518 1.22981 1.23443 1.23906 1.24366 1.24827 1.25287 1.25746 1.26204 1.26662 1.27119 1.27576 1.28031 1.28486 1.28941 1.29395 1.29848 1.303 1.30752 1.31203 1.31654 1.32104 1.32554 1.33002 1.3345 1.33897 1.34344 1.3479 1.35235 1.35681 1.36124 1.36569 1.37011 1.37452 1.37894 1.38292 1.38775 1.39214 1.39653 1.40092 1.4053 1.40966 1.41403 1.41837 1.42273 1.42707 1.43141 1.4357 1.44006 1.44438 1.44869 1.45299 1.45729 1.46158 1.46587 1.47013 1.47441 1.47868 1.48294 1.48719 1.49143 1.49567 1.4999 1.50412 1.51938 1.53548 1.55162 1.56778 1.58399 1.60021 1.61648 1.63277 1.64909 1.66544 1.68184 1.69825 1.7147 1.73118 1.74768 1.76423 1.78081 1.79741 1.81404 1.83071 1.84741 1.86414 1.8809 1.8977 1.91452 1.93138 1.94826 1.96519 1.98201 1.99912 2.0115 2.02626 2.04114 2.05587 2.0707 2.08556 2.10043 2.11532 2.13023 2.14517 2.16012 2.17509 2.19008 2.2051 2.22012 2.23518 2.25026 2.26534 2.28046 2.2956 2.31074 2.32593 2.34112 2.35633 2.37156 2.38683 2.40209 2.4174 2.43421 2.46928 2.5045 2.53991 2.57547 2.6112 2.6471 2.68318 2.71942 2.75582 2.79239 2.82915 2.86606 2.90316 2.94041 2.97783 3.01542 3.05317 3.09111 3.12921 3.16749 3.20592 3.24451 3.2833 3.32225 3.36136 3.40064 3.44009 3.4797 3.51949 3.55946 3.59958 3.63987 3.68033 3.72096 3.76176 3.80275 3.84387 3.88518 3.92212 3.92455 3.92696 3.92937 3.93178 3.93416 3.93655 3.93894 3.94131 3.94367 3.94603 3.94839 3.95073 3.95307 3.95541 3.95773 3.95994 3.96237 3.96466 3.96697 3.96926 3.97154 3.97382 3.9761 3.97836 
14.3881 62.7535 76.7452 91.151 114.578 0.087384 0.083394 0.0794418 0.0615757 0.0284896 0.998187 1.13817 1.27201 2.39399 3.03281 4.03737 1.54718 0 0.363464 0.726929 1.09039 1.45386 1.81732 2.18079 2.54425 2.90771 3.27118 3.63464 3.99811 4.36157 4.72504 5.0885 5.45196 5.81543 6.17889 6.54236 6.90582 7.26929 7.63275 7.99622 8.35968 8.72314 9.08661 9.45007 9.81354 10.177 10.5405 10.9039 11.2674 11.6309 11.9943 12.3578 12.7213 13.0847 13.4482 13.8116 14.1751 14.5386 14.902 15.2655 15.629 15.9924 16.3559 16.7194 17.0828 17.4463 17.8098 18.1732 18.5367 18.9001 19.2636 19.6271 19.9905 20.354 20.7175 21.0809 21.4444 21.8079 22.1713 22.5348 22.8983 23.2617 23.6252 23.9886 24.3521 24.7156 25.079 25.4425 25.806 26.1694 26.5329 26.8964 27.2598 27.6233 27.9868 28.3502 28.7137 29.0771 29.4406 29.8041 30.1675 30.531 30.8945 31.2579 31.6214 31.9849 32.3483 32.7118 33.0753 33.4387 33.8022 34.1656 34.5291 34.8926 35.256 35.6195 35.983 36.3464 36.7099 37.0734 37.4368 37.8003 38.1638 38.5272 38.8907 39.2541 39.6176 39.9811 40.3445 40.708 41.0715 41.4349 41.7984 42.1619 42.5253 42.8888 43.2523 43.6157 43.9792 44.3426 44.7061 45.0696 45.433 45.7965 46.16 46.5234 46.8869 47.2504 47.6138 47.9773 48.3408 48.7042 49.0677 49.4311 49.7946 50.1581 50.5215 50.885 51.2485 51.6119 51.9754 52.3389 52.7023 53.0658 53.4293 53.7927 54.1562 54.5196 54.8831 55.2466 55.61 55.9735 56.337 56.7004 57.0639 57.4274 57.7908 58.1543 58.5178 58.8812 59.2447 59.6081 59.9716 60.3351 60.6985 61.062 61.4255 61.7889 62.1524 62.5159 62.8793 63.2428 63.6063 63.9697 64.3332 64.6966 65.0601 65.4236 65.787 66.1505 66.514 66.8774 67.2409 67.6044 67.9678 68.3313 68.6948 69.0582 69.4217 69.7851 70.1486 70.5121 70.8755 71.239 71.6025 71.9659 72.3294 0.998187 1.00286 1.00753 1.01217 1.01682 1.02147 1.02611 1.03074 1.03536 1.03998 1.04461 1.04919 1.05378 1.05837 1.06296 1.06754 1.07211 1.07671 1.08123 1.08578 1.09032 1.09486 1.09939 1.10391 1.10905 1.11295 1.11745 1.12195 1.12645 1.13093 1.13541 1.13988 1.14435 1.14881 1.15326 1.15771 1.16215 1.16659 1.171 1.17543 1.17985 1.18425 1.18866 1.19305 1.19744 1.20181 1.20619 1.21055 1.21492 1.21928 1.22363 1.22796 1.23231 1.23663 1.24062 1.24527 1.24957 1.25388 1.25818 1.26247 1.26675 1.27103 1.27529 1.27957 1.28382 1.28806 1.29231 1.29655 1.30078 1.305 1.30922 1.31343 1.31764 1.32184 1.32603 1.33021 1.33439 1.34025 1.34726 1.35428 1.3613 1.3683 1.37674 1.38231 1.38931 1.39631 1.4033 1.41029 1.41728 1.42426 1.43124 1.43822 1.44519 1.45217 1.45914 1.4661 1.47307 1.48002 1.48698 1.49394 1.50088 1.50784 1.51478 1.52172 1.52866 1.5356 1.54255 1.54946 1.55631 1.56331 1.57023 1.57715 1.59192 1.62087 1.64996 1.6792 1.70859 1.73813 1.76781 1.79765 1.82763 1.85776 1.88804 1.91846 1.94903 1.97975 2.01062 2.04164 2.0728 2.10411 2.13557 2.16718 2.19893 2.23084 2.26289 2.29509 2.32744 2.3633 2.40321 2.44334 2.4837 2.52431 2.56512 2.60618 2.64747 2.689 2.73074 2.77273 2.81493 2.85738 2.90005 2.94297 2.9861 3.02947 3.07307 3.11689 3.16095 3.20526 3.24978 3.29455 3.33953 3.38475 3.4302 3.47588 3.52178 3.56783 3.61431 3.6609 3.70774 3.75482 3.80212 3.84966 3.8974 3.94541 3.97872 3.98114 3.98356 3.98598 3.98838 3.99078 3.99317 3.99556 3.99794 4.00032 4.00269 4.00505 4.0074 4.00974 4.01208 4.01442 4.01675 4.01906 4.02137 4.02367 4.02598 4.02828 4.03056 4.03284 4.03511 4.03737 
16.2978 65.3157 76.586 91.9789 112.224 0.0879466 0.0839314 0.0798544 0.0532727 0.0283489 0.972599 1.11213 1.24552 2.88725 3.43664 4.04462 1.85215 0 0.363464 0.726929 1.09039 1.45386 1.81732 2.18079 2.54425 2.90771 3.27118 3.63464 3.99811 4.36157 4.72504 5.0885 5.45196 5.81543 6.17889 6.54236 6.90582 7.26929 7.63275 7.99622 8.35968 8.72314 9.08661 9.45007 9.81354 10.177 10.5405 10.9039 11.2674 11.6309 11.9943 12.3578 12.7213 13.0847 13.4482 13.8116 14.1751 14.5386 14.902 15.2655 15.629 15.9924 16.3559 16.7194 17.0828 17.4463 17.8098 18.1732 18.5367 18.9001 19.2636 19.6271 19.9905 20.354 20.7175 21.0809 21.4444 21.8079 22.1713 22.5348 22.8983 23.2617 23.6252 23.9886 24.3521 24.7156 25.079 25.4425 25.806 26.1694 26.5329 26.8964 27.2598 27.6233 27.9868 28.3502 28.7137 29.0771 29.4406 29.8041 30.1675 30.531 30.8945 31.2579 31.6214 31.9849 32.3483 32.7118 33.0753 33.4387 33.8022 34.1656 34.5291 34.8926 35.256 35.6195 35.983 36.3464 36.7099 37.0734 37.4368 37.8003 38.1638 38.5272 38.8907 39.2541 39.6176 39.9811 40.3445 40.708 41.0715 41.4349 41.7984 42.1619 42.5253 42.8888 43.2523 43.6157 43.9792 44.3426 44.7061 45.0696 45.433 45.7965 46.16 46.5234 46.8869 47.2504 47.6138 47.9773 48.3408 48.7042 49.0677 49.4311 49.7946 50.1581 50.5215 50.885 51.2485 51.6119 51.9754 52.3389 52.7023 53.0658 53.4293 53.7927 54.1562 54.5196 54.8831 55.2466 55.61 55.9735 56.337 56.7004 57.0639 57.4274 57.7908 58.1543 58.5178 58.8812 59.2447 59.6081 59.9716 60.3351 60.6985 61.062 61.4255 61.7889 62.1524 62.5159 62.8793 63.2428 63.6063 63.9697 64.3332 64.6966 65.0601 65.4236 65.787 66.1505 66.514 66.8774 67.2409 67.6044 67.9678 68.3313 68.6948 69.0582 69.4217 69.7851 70.1486 70.5121 70.8755 71.239 71.6025 71.9659 72.3294 0.972599 0.977259 0.981901 0.986545 0.991177 0.995802 1.00043 1.00504 1.00965 1.01424 1.01885 1.02343 1.02802 1.03259 1.03717 1.04172 1.04628 1.05083 1.05538 1.05991 1.06444 1.06897 1.07348 1.078 1.08249 1.08699 1.09149 1.09597 1.10045 1.10492 1.10826 1.11384 1.11829 1.12273 1.12717 1.1316 1.13603 1.14045 1.14486 1.14927 1.15367 1.15806 1.16245 1.16683 1.17119 1.17556 1.17992 1.18428 1.18862 1.19297 1.1973 1.20163 1.20595 1.21027 1.2146 1.21887 1.22316 1.22746 1.23173 1.23601 1.24028 1.24454 1.24879 1.25304 1.25728 1.26153 1.26575 1.26998 1.27419 1.2784 1.2826 1.2868 1.29099 1.29517 1.29935 1.30352 1.30769 1.31184 1.31599 1.32014 1.32428 1.32841 1.33253 1.33665 1.34116 1.34934 1.3575 1.3657 1.37513 1.38206 1.39025 1.39842 1.40661 1.41478 1.42296 1.43114 1.43932 1.4475 1.45567 1.46385 1.47203 1.48021 1.48839 1.49656 1.50473 1.51291 1.52109 1.52927 1.53744 1.54562 1.55378 1.56197 1.58915 1.63945 1.69022 1.7415 1.79329 1.84558 1.89837 1.95166 1.99745 2.05975 2.11455 2.16955 2.22566 2.28196 2.33877 2.39607 2.45389 2.51221 2.57102 2.63033 2.68896 2.72351 2.75715 2.79147 2.82593 2.86054 2.89528 2.93017 2.96521 3.00039 3.03572 3.07119 3.10679 3.14256 3.17846 3.2145 3.2507 3.28696 3.3235 3.36013 3.3969 3.4338 3.47086 3.50806 3.5454 3.5829 3.62053 3.65831 3.69622 3.73429 3.7725 3.81085 3.84935 3.88798 3.92677 3.96571 3.97124 3.97371 3.97617 3.97862 3.98107 3.98351 3.98594 3.98838 3.9908 3.99321 3.99562 3.99801 4.00042 4.00281 4.00519 4.00755 4.00992 4.01228 4.01464 4.01698 4.01932 4.02167 4.02399 4.02631 4.02861 4.03093 4.03323 4.03552 4.0378 4.04009 4.04234 4.04462 
17.2784 67.6148 79.1548 92.7637 114.876 0.0859923 0.0827379 0.0822239 0.0572604 0.0283727 1.02801 1.161 1.28778 2.54214 3.11664 4.04339 1.371 0 0.363464 0.726929 1.09039 1.45386 1.81732 2.18079 2.54425 2.90771 3.27118 3.63464 3.99811 4.36157 4.72504 5.0885 5.45196 5.81543 6.17889 6.54236 6.90582 7.26929 7.63275 7.99622 8.35968 8.72314 9.08661 9.45007 9.81354 10.177 10.5405 10.9039 11.2674 11.6309 11.9943 12.3578 12.7213 13.0847 13.4482 13.8116 14.1751 14.5386 14.902 15.2655 15.629 15.9924 16.3559 16.7194 17.0828 17.4463 17.8098 18.1732 18.5367 18.9001 19.2636 19.6271 19.9905 20.354 20.7175 21.0809 21.4444 21.8079 22.1713 22.5348 22.8983 23.2617 23.6252 23.9886 24.3521 24.7156 25.079 25.4425 25.806 26.1694 26.5329 26.8964 27.2598 27.6233 27.9868 28.3502 28.7137 29.0771 29.4406 29.8041 30.1675 30.531 30.8945 31.2579 31.6214 31.9849 32.3483 32.7118 33.0753 33.4387 33.8022 34.1656 34.5291 34.8926 35.256 35.6195 35.983 36.3464 36.7099 37.0734 37.4368 37.8003 38.1638 38.5272 38.8907 39.2541 39.6176 39.9811 40.3445 40.708 41.0715 41.4349 41.7984 42.1619 42.5253 42.8888 43.2523 43.6157 43.9792 44.3426 44.7061 45.0696 45.433 45.7965 46.16 46.5234 46.8869 47.2504 47.6138 47.9773 48.3408 48.7042 49.0677 49.4311 49.7946 50.1581 50.5215 50.885 51.2485 51.6119 51.9754 52.3389 52.7023 53.0658 53.4293 53.7927 54.1562 54.5196 54.8831 55.2466 55.61 55.9735 56.337 56.7004 57.0639 57.4274 57.7908 58.1543 58.5178 58.8812 59.2447 59.6081 59.9716 60.3351 60.6985 61.062 61.4255 61.7889 62.1524 62.5159 62.8793 63.2428 63.6063 63.9697 64.3332 64.6966 65.0601 65.4236 65.787 66.1505 66.514 66.8774 67.2409 67.6044 67.9678 68.3313 68.6948 69.0582 69.4217 69.7851 70.1486 70.5121 70.8755 71.239 71.6025 71.9659 72.3294 1.02801 1.03245 1.0369 1.04132 1.04574 1.05016 1.05457 1.05898 1.06337 1.06776 1.07214 1.07652 1.08089 1.08524 1.0896 1.09395 1.09829 1.10264 1.10696 1.11129 1.1156 1.1199 1.12421 1.12851 1.13279 1.13708 1.14136 1.14563 1.14989 1.15414 1.15839 1.16264 1.16686 1.1711 1.17508 1.17955 1.18375 1.18796 1.19216 1.19634 1.20053 1.20471 1.20887 1.21304 1.2172 1.22134 1.22549 1.22962 1.23376 1.23788 1.242 1.2461 1.2502 1.25431 1.25839 1.26248 1.26655 1.27064 1.27469 1.27874 1.2828 1.28684 1.29088 1.29491 1.29892 1.30295 1.30696 1.31096 1.31495 1.31895 1.32294 1.32692 1.33088 1.33484 1.3388 1.34275 1.3467 1.35064 1.35456 1.35849 1.3624 1.36631 1.37022 1.37648 1.37622 1.38189 1.38577 1.38964 1.3935 1.39736 1.40101 1.40459 1.40816 1.41172 1.41529 1.41884 1.42238 1.42592 1.42946 1.43298 1.43649 1.44 1.44351 1.44701 1.4505 1.45398 1.45746 1.46094 1.46439 1.46785 1.4713 1.47474 1.47818 1.48161 1.48504 1.48845 1.49186 1.49527 1.49866 1.50205 1.50543 1.53128 1.58707 1.64352 1.70061 1.75835 1.81675 1.87581 1.93551 1.99579 2.05688 2.11855 2.18087 2.24383 2.30744 2.37172 2.43664 2.50223 2.55049 2.5868 2.62329 2.65995 2.69679 2.7338 2.771 2.80837 2.84591 2.88363 2.92154 2.95961 2.99785 3.03628 3.07488 3.11366 3.1526 3.19174 3.23104 3.27053 3.31018 3.35001 3.39002 3.43022 3.47056 3.5112 3.55182 3.59271 3.63379 3.67502 3.71645 3.75802 3.7998 3.84176 3.88388 3.92618 3.96865 3.98715 3.98958 3.99199 3.9944 3.9968 3.9992 4.00157 4.00397 4.00633 4.0087 4.01107 4.01342 4.01577 4.01809 4.02043 4.02277 4.02508 4.02739 4.02969 4.03199 4.03428 4.03658 4.03886 4.04113 4.04339 
15.3436 63.3087 76.9367 92.3728 114.896 0.087463 0.0846539 0.079408 0.0523437 0.023004 0.976931 1.10817 1.23119 2.93613 3.5398 4.32413 1.73611 0 0.363464 0.726929 1.09039 1.45386 1.81732 2.18079 2.54425 2.90771 3.27118 3.63464 3.99811 4.36157 4.72504 5.0885 5.45196 5.81543 6.17889 6.54236 6.90582 7.26929 7.63275 7.99622 8.35968 8.72314 9.08661 9.45007 9.81354 10.177 10.5405 10.9039 11.2674 11.6309 11.9943 12.3578 12.7213 13.0847 13.4482 13.8116 14.1751 14.5386 14.902 15.2655 15.629 15.9924 16.3559 16.7194 17.0828 17.4463 17.8098 18.1732 18.5367 18.9001 19.2636 19.6271 19.9905 20.354 20.7175 21.0809 21.4444 21.8079 22.1713 22.5348 22.8983 23.2617 23.6252 23.9886 24.3521 24.7156 25.079 25.4425 25.806 26.1694 26.5329 26.8964 27.2598 27.6233 27.9868 28.3502 28.7137 29.0771 29.4406 29.8041 30.1675 30.531 30.8945 31.2579 31.6214 31.9849 32.3483 32.7118 33.0753 33.4387 33.8022 34.1656 34.5291 34.8926 35.256 35.6195 35.983 36.3464 36.7099 37.0734 37.4368 37.8003 38.1638 38.5272 38.8907 39.2541 39.6176 39.9811 40.3445 40.708 41.0715 41.4349 41.7984 42.1619 42.5253 42.8888 43.2523 43.6157 43.9792 44.3426 44.7061 45.0696 45.433 45.7965 46.16 46.5234 46.8869 47.2504 47.6138 47.9773 48.3408 48.7042 49.0677 49.4311 49.7946 50.1581 50.5215 50.885 51.2485 51.6119 51.9754 52.3389 52.7023 53.0658 53.4293 53.7927 54.1562 54.5196 54.8831 55.2466 55.61 55.9735 56.337 56.7004 57.0639 57.4274 57.7908 58.1543 58.5178 58.8812 59.2447 59.6081 59.9716 60.3351 60.6985 61.062 61.4255 61.7889 62.1524 62.5159 62.8793 63.2428 63.6063 63.9697 64.3332 64.6966 65.0601 65.4236 65.787 66.1505 66.514 66.8774 67.2409 67.6044 67.9678 68.3313 68.6948 69.0582 69.4217 69.7851 70.1486 70.5121 70.8755 71.239 71.6025 71.9659 72.3294 0.976931 0.980778 0.98563 0.989978 0.994308 0.998632 1.00296 1.00727 1.01157 1.01588 1.02017 1.02446 1.02873 1.03301 1.03727 1.04154 1.04579 1.05003 1.05428 1.05851 1.06273 1.06696 1.07117 1.07538 1.07957 1.08376 1.08795 1.09213 1.09631 1.10047 1.10463 1.10811 1.11293 1.11707 1.1212 1.12533 1.12946 1.13356 1.13768 1.14177 1.14587 1.14994 1.15403 1.1581 1.16216 1.16622 1.17028 1.17433 1.17837 1.1824 1.18643 1.19044 1.19446 1.19847 1.20246 1.20646 1.21045 1.21442 1.21839 1.22236 1.22632 1.23027 1.23422 1.23816 1.24209 1.24602 1.24993 1.25385 1.25776 1.26165 1.26555 1.26943 1.27331 1.27719 1.28105 1.28491 1.28876 1.2926 1.29644 1.30039 1.30895 1.31751 1.32606 1.33461 1.34317 1.35173 1.36029 1.36884 1.37513 1.38596 1.39452 1.40308 1.41165 1.42021 1.42877 1.43733 1.44589 1.45447 1.46303 1.47159 1.48017 1.48873 1.4973 1.50587 1.51444 1.52301 1.53158 1.54015 1.54872 1.5573 1.56587 1.57445 1.58303 1.62868 1.6809 1.73365 1.78695 1.84077 1.89514 1.95003 1.99745 2.06143 2.11793 2.17496 2.23254 2.29065 2.34782 2.40848 2.46822 2.52844 2.58924 2.65056 2.71241 2.75639 2.79376 2.83129 2.86899 2.90687 2.94492 2.98315 3.02156 3.06013 3.09888 3.1378 3.17691 3.21618 3.25563 3.29526 3.33505 3.37503 3.41517 3.45549 3.49598 3.53665 3.57751 3.61851 3.65971 3.70109 3.74263 3.78434 3.82623 3.86829 3.91054 3.95295 3.99553 4.03829 4.08122 4.12434 4.16764 4.2111 4.25473 4.25814 4.2606 4.26303 4.26547 4.26789 4.27032 4.27274 4.27515 4.27756 4.28069 4.28182 4.28471 4.28708 4.28944 4.29181 4.29416 4.29651 4.29886 4.30118 4.30351 4.30583 4.30814 4.3104 4.31275 4.31505 4.31731 4.3196 4.32188 4.32413 
14.8476 60.9879 76.8458 90.199 114.134 0.0840887 0.0816778 0.0703734 0.0523072 0.0238232 1.09226 1.22062 1.34268 3.09775 3.63403 4.28074 1.37907 0 0.363464 0.726929 1.09039 1.45386 1.81732 2.18079 2.54425 2.90771 3.27118 3.63464 3.99811 4.36157 4.72504 5.0885 5.45196 5.81543 6.17889 6.54236 6.90582 7.26929 7.63275 7.99622 8.35968 8.72314 9.08661 9.45007 9.81354 10.177 10.5405 10.9039 11.2674 11.6309 11.9943 12.3578 12.7213 13.0847 13.4482 13.8116 14.1751 14.5386 14.902 15.2655 15.629 15.9924 16.3559 16.7194 17.0828 17.4463 17.8098 18.1732 18.5367 18.9001 19.2636 19.6271 19.9905 20.354 20.7175 21.0809 21.4444 21.8079 22.1713 22.5348 22.8983 23.2617 23.6252 23.9886 24.3521 24.7156 25.079 25.4425 25.806 26.1694 26.5329 26.8964 27.2598 27.6233 27.9868 28.3502 28.7137 29.0771 29.4406 29.8041 30.1675 30.531 30.8945 31.2579 31.6214 31.9849 32.3483 32.7118 33.0753 33.4387 33.8022 34.1656 34.5291 34.8926 35.256 35.6195 35.983 36.3464 36.7099 37.0734 37.4368 37.8003 38.1638 38.5272 38.8907 39.2541 39.6176 39.9811 40.3445 40.708 41.0715 41.4349 41.7984 42.1619 42.5253 42.8888 43.2523 43.6157 43.9792 44.3426 44.7061 45.0696 45.433 45.7965 46.16 46.5234 46.8869 47.2504 47.6138 47.9773 48.3408 48.7042 49.0677 49.4311 49.7946 50.1581 50.5215 50.885 51.2485 51.6119 51.9754 52.3389 52.7023 53.0658 53.4293 53.7927 54.1562 54.5196 54.8831 55.2466 55.61 55.9735 56.337 56.7004 57.0639 57.4274 57.7908 58.1543 58.5178 58.8812 59.2447 59.6081 59.9716 60.3351 60.6985 61.062 61.4255 61.7889 62.1524 62.5159 62.8793 63.2428 63.6063 63.9697 64.3332 64.6966 65.0601 65.4236 65.787 66.1505 66.514 66.8774 67.2409 67.6044 67.9678 68.3313 68.6948 69.0582 69.4217 69.7851 70.1486 70.5121 70.8755 71.239 71.6025 71.9659 72.3294 1.09226 1.09656 1.10084 1.10512 1.10939 1.11366 1.11791 1.12217 1.12641 1.13064 1.13488 1.13911 1.14332 1.14753 1.15173 1.15594 1.16007 1.16432 1.16849 1.17266 1.17663 1.18098 1.18513 1.18928 1.19341 1.19754 1.20167 1.20579 1.2099 1.21401 1.2181 1.22219 1.22627 1.23034 1.23442 1.23848 1.24255 1.24659 1.25064 1.25467 1.25871 1.26272 1.26674 1.27076 1.27476 1.27875 1.28274 1.28673 1.29071 1.29467 1.29864 1.3026 1.30655 1.31049 1.31442 1.31836 1.32228 1.32619 1.3301 1.33401 1.3379 1.34179 1.34567 1.34955 1.35342 1.35728 1.36114 1.36498 1.36883 1.37267 1.37649 1.38987 1.40473 1.41963 1.43456 1.44952 1.4645 1.4795 1.49453 1.50958 1.52522 1.53976 1.5549 1.57005 1.58524 1.60027 1.61568 1.63094 1.64624 1.66155 1.67682 1.69224 1.70763 1.72305 1.73849 1.75396 1.76945 1.78497 1.80051 1.81608 1.83168 1.8473 1.86295 1.87862 1.89431 1.92105 1.95636 1.99912 2.02756 2.06345 2.09956 2.13586 2.17236 2.20905 2.24595 2.28304 2.32034 2.35783 2.39551 2.4334 2.47149 2.50977 2.54826 2.58694 2.62587 2.6649 2.70418 2.73856 2.77129 2.80414 2.83712 2.87022 2.90347 2.93683 2.97043 3.00395 3.03771 3.07159 3.1056 3.13974 3.17401 3.20842 3.24294 3.2776 3.3124 3.34731 3.38236 3.41752 3.45282 3.48825 3.52382 3.55822 3.59532 3.63126 3.66734 3.70356 3.73988 3.77635 3.81293 3.84966 3.8865 3.92349 3.96059 3.99782 4.0352 4.07268 4.11031 4.14805 4.18594 4.20983 4.21231 4.21475 4.21719 4.21962 4.22209 4.2245 4.22692 4.22935 4.23175 4.23415 4.23655 4.23893 4.24131 4.24368 4.24606 4.24841 4.25076 4.25312 4.25545 4.25779 4.26011 4.26243 4.26475 4.26705 4.26935 4.27164 4.27392 4.2762 4.27849 4.28074 
16.1063 63.0836 79.2982 93.0158 116.51 0.087036 0.0845057 0.0722136 0.0581658 0.0317112 0.987269 1.11572 1.23789 2.46674 2.91735 3.87316 1.93063 0 0.363464 0.726929 1.09039 1.45386 1.81732 2.18079 2.54425 2.90771 3.27118 3.63464 3.99811 4.36157 4.72504 5.0885 5.45196 5.81543 6.17889 6.54236 6.90582 7.26929 7.63275 7.99622 8.35968 8.72314 9.08661 9.45007 9.81354 10.177 10.5405 10.9039 11.2674 11.6309 11.9943 12.3578 12.7213 13.0847 13.4482 13.8116 14.1751 14.5386 14.902 15.2655 15.629 15.9924 16.3559 16.7194 17.0828 17.4463 17.8098 18.1732 18.5367 18.9001 19.2636 19.6271 19.9905 20.354 20.7175 21.0809 21.4444 21.8079 22.1713 22.5348 22.8983 23.2617 23.6252 23.9886 24.3521 24.7156 25.079 25.4425 25.806 26.1694 26.5329 26.8964 27.2598 27.6233 27.9868 28.3502 28.7137 29.0771 29.4406 29.8041 30.1675 30.531 30.8945 31.2579 31.6214 31.9849 32.3483 32.7118 33.0753 33.4387 33.8022 34.1656 34.5291 34.8926 35.256 35.6195 35.983 36.3464 36.7099 37.0734 37.4368 37.8003 38.1638 38.5272 38.8907 39.2541 39.6176 39.9811 40.3445 40.708 41.0715 41.4349 41.7984 42.1619 42.5253 42.8888 43.2523 43.6157 43.9792 44.3426 44.7061 45.0696 45.433 45.7965 46.16 46.5234 46.8869 47.2504 47.6138 47.9773 48.3408 48.7042 49.0677 49.4311 49.7946 50.1581 50.5215 50.885 51.2485 51.6119 51.9754 52.3389 52.7023 53.0658 53.4293 53.7927 54.1562 54.5196 54.8831 55.2466 55.61 55.9735 56.337 56.7004 57.0639 57.4274 57.7908 58.1543 58.5178 58.8812 59.2447 59.6081 59.9716 60.3351 60.6985 61.062 61.4255 61.7889 62.1524 62.5159 62.8793 63.2428 63.6063 63.9697 64.3332 64.6966 65.0601 65.4236 65.787 66.1505 66.514 66.8774 67.2409 67.6044 67.9678 68.3313 68.6948 69.0582 69.4217 69.7851 70.1486 70.5121 70.8755 71.239 71.6025 71.9659 72.3294 0.987269 0.991565 0.995848 1.00012 1.0044 1.00867 1.01294 1.01718 1.02144 1.02568 1.02991 1.03415 1.03836 1.04257 1.04678 1.05099 1.05518 1.05937 1.06355 1.06772 1.07189 1.07605 1.0802 1.08435 1.0885 1.09263 1.09675 1.10088 1.10499 1.1084 1.1132 1.11729 1.12138 1.12546 1.12954 1.1336 1.13766 1.14171 1.14577 1.14981 1.15384 1.15786 1.16188 1.1659 1.1699 1.1739 1.1779 1.18189 1.18587 1.18984 1.1938 1.19776 1.20172 1.20566 1.2096 1.21354 1.21746 1.22139 1.2253 1.2292 1.2331 1.237 1.24088 1.24476 1.24864 1.2525 1.25636 1.26022 1.26406 1.26789 1.27173 1.27556 1.27937 1.28319 1.287 1.29079 1.29459 1.29838 1.30215 1.31487 1.33035 1.34587 1.36141 1.37648 1.3926 1.40823 1.4239 1.43961 1.45533 1.4711 1.48689 1.50272 1.51858 1.53446 1.55039 1.56634 1.58233 1.59834 1.61438 1.63047 1.64657 1.66271 1.67888 1.69508 1.71131 1.72758 1.74388 1.7602 1.77657 1.79296 1.80938 1.82583 1.84231 1.86092 1.88443 1.90802 1.93169 1.95544 1.97926 1.99761 2.02716 2.05123 2.07538 2.09961 2.12392 2.14831 2.17277 2.19733 2.22195 2.24665 2.27145 2.29631 2.32125 2.34772 2.37139 2.39657 2.42184 2.44718 2.47261 2.49865 2.52768 2.55687 2.58608 2.61545 2.64491 2.67449 2.70417 2.73396 2.76387 2.79389 2.824 2.85423 2.88455 2.915 2.94554 2.9762 3.00696 3.03783 3.06882 3.0999 3.1311 3.1624 3.1938 3.22532 3.25694 3.28868 3.32053 3.35248 3.38453 3.41669 3.44895 3.48134 3.51383 3.54642 3.57334 3.61193 3.64486 3.67787 3.71102 3.74425 3.77761 3.81107 3.83374 3.83611 3.83848 3.84085 3.8432 3.84554 3.84789 3.85021 3.85254 3.85486 3.85718 3.85948 3.86179 3.86408 3.86636 3.86864 3.87091 3.87316 
14.0549 61.6733 76.5347 91.3425 114.893 0.0824581 0.080304 0.0631314 0.0442216 0.0182225 1.14685 1.27261 1.39205 3.54799 4.05449 4.58146 2.17164 0 0.363464 0.726929 1.09039 1.45386 1.81732 2.18079 2.54425 2.90771 3.27118 3.63464 3.99811 4.36157 4.72504 5.0885 5.45196 5.81543 6.17889 6.54236 6.90582 7.26929 7.63275 7.99622 8.35968 8.72314 9.08661 9.45007 9.81354 10.177 10.5405 10.9039 11.2674 11.6309 11.9943 12.3578 12.7213 13.0847 13.4482 13.8116 14.1751 14.5386 14.902 15.2655 15.629 15.9924 16.3559 16.7194 17.0828 17.4463 17.8098 18.1732 18.5367 18.9001 19.2636 19.6271 19.9905 20.354 20.7175 21.0809 21.4444 21.8079 22.1713 22.5348 22.8983 23.2617 23.6252 23.9886 24.3521 24.7156 25.079 25.4425 25.806 26.1694 26.5329 26.8964 27.2598 27.6233 27.9868 28.3502 28.7137 29.0771 29.4406 29.8041 30.1675 30.531 30.8945 31.2579 31.6214 31.9849 32.3483 32.7118 33.0753 33.4387 33.8022 34.1656 34.5291 34.8926 35.256 35.6195 35.983 36.3464 36.7099 37.0734 37.4368 37.8003 38.1638 38.5272 38.8907 39.2541 39.6176 39.9811 40.3445 40.708 41.0715 41.4349 41.7984 42.1619 42.5253 42.8888 43.2523 43.6157 43.9792 44.3426 44.7061 45.0696 45.433 45.7965 46.16 46.5234 46.8869 47.2504 47.6138 47.9773 48.3408 48.7042 49.0677 49.4311 49.7946 50.1581 50.5215 50.885 51.2485 51.6119 51.9754 52.3389 52.7023 53.0658 53.4293 53.7927 54.1562 54.5196 54.8831 55.2466 55.61 55.9735 56.337 56.7004 57.0639 57.4274 57.7908 58.1543 58.5178 58.8812 59.2447 59.6081 59.9716 60.3351 60.6985 61.062 61.4255 61.7889 62.1524 62.5159 62.8793 63.2428 63.6063 63.9697 64.3332 64.6966 65.0601 65.4236 65.787 66.1505 66.514 66.8774 67.2409 67.6044 67.9678 68.3313 68.6948 69.0582 69.4217 69.7851 70.1486 70.5121 70.8755 71.239 71.6025 71.9659 72.3294 1.14685 1.15105 1.15526 1.15945 1.16364 1.16782 1.17199 1.17616 1.18032 1.18447 1.18862 1.19276 1.19689 1.20102 1.20515 1.20925 1.21336 1.21746 1.22155 1.22563 1.22972 1.23379 1.23786 1.24192 1.24596 1.25002 1.25406 1.25808 1.26211 1.26613 1.27014 1.27415 1.27814 1.28213 1.28612 1.2901 1.29407 1.29803 1.30199 1.30594 1.30989 1.31383 1.31777 1.32169 1.32561 1.32951 1.33342 1.33731 1.34121 1.34508 1.34896 1.35284 1.35671 1.36056 1.36441 1.36826 1.37209 1.37592 1.38168 1.38152 1.38738 1.39117 1.39497 1.39876 1.40255 1.40632 1.41009 1.41385 1.4176 1.42136 1.4251 1.4314 1.45769 1.4841 1.51062 1.53727 1.56402 1.5909 1.61789 1.645 1.67223 1.69957 1.72704 1.75461 1.78231 1.81013 1.83805 1.8661 1.89427 1.92254 1.95095 1.97946 1.99997 2.03685 2.0657 2.0947 2.1238 2.15301 2.18416 2.21815 2.25231 2.28663 2.32111 2.35575 2.39056 2.42553 2.46067 2.49597 2.53142 2.56705 2.60284 2.63878 2.6749 2.71118 2.74761 2.78422 2.82098 2.85791 2.895 2.93226 2.96968 3.00725 3.04499 3.08098 3.11188 3.14289 3.17398 3.20518 3.23648 3.26789 3.29939 3.331 3.3627 3.3945 3.42641 3.45842 3.49053 3.52274 3.54818 3.58747 3.61999 3.6526 3.68532 3.71814 3.75106 3.78409 3.81721 3.85043 3.88376 3.91719 3.95071 3.98434 4.01806 4.0519 4.08583 4.11986 4.154 4.18823 4.22258 4.257 4.29154 4.32618 4.36093 4.39575 4.4307 4.46575 4.5009 4.50973 4.51117 4.51261 4.51405 4.51548 4.5169 4.51831 4.51972 4.52112 4.52765 4.53007 4.53248 4.53486 4.53727 4.53965 4.54203 4.5444 4.54676 4.54914 4.55149 4.55384 4.55618 4.55851 4.56083 4.56315 4.56546 4.56777 4.57006 4.57236 4.57464 4.57693 4.5792 4.58146 
15.4306 64.9088 78.8332 91.9552 113.899 0.0853474 0.0831138 0.0619848 0.0470375 0.0232107 1.04175 1.16704 1.28596 3.28581 3.76658 4.31317 1.63021 0 0.363464 0.726929 1.09039 1.45386 1.81732 2.18079 2.54425 2.90771 3.27118 3.63464 3.99811 4.36157 4.72504 5.0885 5.45196 5.81543 6.17889 6.54236 6.90582 7.26929 7.63275 7.99622 8.35968 8.72314 9.08661 9.45007 9.81354 10.177 10.5405 10.9039 11.2674 11.6309 11.9943 12.3578 12.7213 13.0847 13.4482 13.8116 14.1751 14.5386 14.902 15.2655 15.629 15.9924 16.3559 16.7194 17.0828 17.4463 17.8098 18.1732 18.5367 18.9001 19.2636 19.6271 19.9905 20.354 20.7175 21.0809 21.4444 21.8079 22.1713 22.5348 22.8983 23.2617 23.6252 23.9886 24.3521 24.7156 25.079 25.4425 25.806 26.1694 26.5329 26.8964 27.2598 27.6233 27.9868 28.3502 28.7137 29.0771 29.4406 29.8041 30.1675 30.531 30.8945 31.2579 31.6214 31.9849 32.3483 32.7118 33.0753 33.4387 33.8022 34.1656 34.5291 34.8926 35.256 35.6195 35.983 36.3464 36.7099 37.0734 37.4368 37.8003 38.1638 38.5272 38.8907 39.2541 39.6176 39.9811 40.3445 40.708 41.0715 41.4349 41.7984 42.1619 42.5253 42.8888 43.2523 43.6157 43.9792 44.3426 44.7061 45.0696 45.433 45.7965 46.16 46.5234 46.8869 47.2504 47.6138 47.9773 48.3408 48.7042 49.0677 49.4311 49.7946 50.1581 50.5215 50.885 51.2485 51.6119 51.9754 52.3389 52.7023 53.0658 53.4293 53.7927 54.1562 54.5196 54.8831 55.2466 55.61 55.9735 56.337 56.7004 57.0639 57.4274 57.7908 58.1543 58.5178 58.8812 59.2447 59.6081 59.9716 60.3351 60.6985 61.062 61.4255 61.7889 62.1524 62.5159 62.8793 63.2428 63.6063 63.9697 64.3332 64.6966 65.0601 65.4236 65.787 66.1505 66.514 66.8774 67.2409 67.6044 67.9678 68.3313 68.6948 69.0582 69.4217 69.7851 70.1486 70.5121 70.8755 71.239 71.6025 71.9659 72.3294 1.04175 1.04594 1.05012 1.0543 1.05847 1.06264 1.06679 1.07095 1.07509 1.07922 1.08336 1.08748 1.0916 1.09571 1.09981 1.10391 1.108 1.11208 1.11616 1.12023 1.12429 1.12835 1.13239 1.13644 1.14048 1.14451 1.14852 1.15255 1.15655 1.16056 1.16456 1.16855 1.17253 1.1765 1.18047 1.18443 1.18838 1.19233 1.19627 1.20021 1.20414 1.20806 1.21198 1.21588 1.21978 1.22368 1.22757 1.23145 1.23533 1.2392 1.24306 1.24691 1.25076 1.2546 1.25843 1.26225 1.26608 1.26989 1.27371 1.27751 1.2813 1.28508 1.28886 1.29263 1.29641 1.30016 1.30392 1.30766 1.3114 1.31514 1.31886 1.32258 1.3263 1.33 1.3337 1.3374 1.34108 1.34476 1.34843 1.3521 1.35576 1.35941 1.36305 1.398 1.43698 1.47625 1.51584 1.55571 1.5959 1.63638 1.67682 1.71824 1.75962 1.8013 1.84329 1.88557 1.92816 1.97104 2.01423 2.05772 2.1015 2.1456 2.18998 2.23431 2.26333 2.29246 2.3217 2.35105 2.38052 2.41008 2.43978 2.46957 2.49948 2.52996 2.55964 2.58989 2.62025 2.65071 2.6813 2.71199 2.74281 2.77372 2.80475 2.83589 2.86728 2.89851 2.92999 2.96106 2.99074 3.02052 3.0504 3.08038 3.11046 3.14062 3.17088 3.20124 3.2317 3.26225 3.29288 3.32363 3.35447 3.3854 3.41644 3.44756 3.47878 3.51011 3.54151 3.57302 3.60464 3.63632 3.6681 3.70001 3.73201 3.76411 3.79628 3.82856 3.86092 3.8934 3.92597 3.95864 3.99139 4.02425 4.05719 4.09023 4.12338 4.15662 4.18994 4.22337 4.23978 4.24226 4.24473 4.24718 4.24962 4.25206 4.2545 4.25694 4.25935 4.26177 4.26418 4.26658 4.26897 4.27135 4.27375 4.27611 4.27847 4.28084 4.2832 4.28554 4.28787 4.29068 4.29176 4.29486 4.29718 4.29947 4.30177 4.30407 4.30634 4.30864 4.3109 4.31317 
13.7743 64.4864 79.8859 91.8501 111.904 0.0834055 0.080918 0.0639882 0.0509654 0.030703 1.11623 1.24341 1.36428 2.99841 3.41936 3.92422 1.61471 0 0.363464 0.726929 1.09039 1.45386 1.81732 2.18079 2.54425 2.90771 3.27118 3.63464 3.99811 4.36157 4.72504 5.0885 5.45196 5.81543 6.17889 6.54236 6.90582 7.26929 7.63275 7.99622 8.35968 8.72314 9.08661 9.45007 9.81354 10.177 10.5405 10.9039 11.2674 11.6309 11.9943 12.3578 12.7213 13.0847 13.4482 13.8116 14.1751 14.5386 14.902 15.2655 15.629 15.9924 16.3559 16.7194 17.0828 17.4463 17.8098 18.1732 18.5367 18.9001 19.2636 19.6271 19.9905 20.354 20.7175 21.0809 21.4444 21.8079 22.1713 22.5348 22.8983 23.2617 23.6252 23.9886 24.3521 24.7156 25.079 25.4425 25.806 26.1694 26.5329 26.8964 27.2598 27.6233 27.9868 28.3502 28.7137 29.0771 29.4406 29.8041 30.1675 30.531 30.8945 31.2579 31.6214 31.9849 32.3483 32.7118 33.0753 33.4387 33.8022 34.1656 34.5291 34.8926 35.256 35.6195 35.983 36.3464 36.7099 37.0734 37.4368 37.8003 38.1638 38.5272 38.8907 39.2541 39.6176 39.9811 40.3445 40.708 41.0715 41.4349 41.7984 42.1619 42.5253 42.8888 43.2523 43.6157 43.9792 44.3426 44.7061 45.0696 45.433 45.7965 46.16 46.5234 46.8869 47.2504 47.6138 47.9773 48.3408 48.7042 49.0677 49.4311 49.7946 50.1581 50.5215 50.885 51.2485 51.6119 51.9754 52.3389 52.7023 53.0658 53.4293 53.7927 54.1562 54.5196 54.8831 55.2466 55.61 55.9735 56.337 56.7004 57.0639 57.4274 57.7908 58.1543 58.5178 58.8812 59.2447 59.6081 59.9716 60.3351 60.6985 61.062 61.4255 61.7889 62.1524 62.5159 62.8793 63.2428 63.6063 63.9697 64.3332 64.6966 65.0601 65.4236 65.787 66.1505 66.514 66.8774 67.2409 67.6044 67.9678 68.3313 68.6948 69.0582 69.4217 69.7851 70.1486 70.5121 70.8755 71.239 71.6025 71.9659 72.3294 1.11623 1.12049 1.12474 1.12897 1.13321 1.13743 1.14165 1.14587 1.15007 1.15427 1.15846 1.16265 1.16683 1.171 1.17517 1.17933 1.18348 1.18763 1.19177 1.1959 1.20002 1.20414 1.20825 1.21236 1.21646 1.22056 1.22464 1.22872 1.23279 1.23686 1.24091 1.24496 1.24901 1.25305 1.25708 1.2611 1.26512 1.26914 1.27313 1.27714 1.28112 1.28511 1.28909 1.29306 1.29702 1.30098 1.30493 1.30888 1.31281 1.31675 1.32067 1.32459 1.3285 1.33241 1.3363 1.34019 1.34408 1.34795 1.35182 1.35569 1.35955 1.36339 1.36724 1.37107 1.37491 1.38049 1.3803 1.38635 1.39015 1.39395 1.39774 1.40152 1.4053 1.40908 1.41284 1.41659 1.42034 1.42408 1.42781 1.43155 1.45323 1.47774 1.50236 1.52707 1.55189 1.5768 1.60181 1.62693 1.65215 1.67699 1.70288 1.72839 1.754 1.77971 1.80552 1.83143 1.85744 1.88356 1.90977 1.93608 1.9625 1.9996 2.01562 2.04233 2.06915 2.09605 2.12307 2.15018 2.17721 2.20417 2.23121 2.25836 2.28559 2.31293 2.34036 2.36789 2.39551 2.42323 2.45106 2.47898 2.50698 2.53509 2.5633 2.59162 2.62001 2.64851 2.6771 2.70579 2.73458 2.76346 2.79163 2.81798 2.84441 2.87091 2.8975 2.92417 2.95092 2.97772 3.00461 3.03159 3.05864 3.08576 3.11294 3.14023 3.16758 3.19501 3.22251 3.2501 3.27775 3.30549 3.3333 3.36119 3.38915 3.4172 3.44532 3.4735 3.50176 3.53011 3.56318 3.58704 3.61562 3.64427 3.67299 3.7018 3.73068 3.75963 3.78867 3.81778 3.84697 3.85332 3.85577 3.85824 3.86068 3.86312 3.86557 3.86799 3.8704 3.87282 3.87524 3.87763 3.88002 3.88241 3.8848 3.88718 3.88953 3.89189 3.89425 3.8966 3.89893 3.90127 3.9036 3.90591 3.90823 3.91054 3.91283 3.91512 3.91741 3.91969 3.92196 3.92422 
14.2137 63.949 82.2816 92.2224 110.37 0.0824796 0.0797141 0.0608855 0.0412489 0.0235502 1.15381 1.28386 1.40763 3.62221 4.05392 4.29517 2.4716 0 0.363464 0.726929 1.09039 1.45386 1.81732 2.18079 2.54425 2.90771 3.27118 3.63464 3.99811 4.36157 4.72504 5.0885 5.45196 5.81543 6.17889 6.54236 6.90582 7.26929 7.63275 7.99622 8.35968 8.72314 9.08661 9.45007 9.81354 10.177 10.5405 10.9039 11.2674 11.6309 11.9943 12.3578 12.7213 13.0847 13.4482 13.8116 14.1751 14.5386 14.902 15.2655 15.629 15.9924 16.3559 16.7194 17.0828 17.4463 17.8098 18.1732 18.5367 18.9001 19.2636 19.6271 19.9905 20.354 20.7175 21.0809 21.4444 21.8079 22.1713 22.5348 22.8983 23.2617 23.6252 23.9886 24.3521 24.7156 25.079 25.4425 25.806 26.1694 26.5329 26.8964 27.2598 27.6233 27.9868 28.3502 28.7137 29.0771 29.4406 29.8041 30.1675 30.531 30.8945 31.2579 31.6214 31.9849 32.3483 32.7118 33.0753 33.4387 33.8022 34.1656 34.5291 34.8926 35.256 35.6195 35.983 36.3464 36.7099 37.0734 37.4368 37.8003 38.1638 38.5272 38.8907 39.2541 39.6176 39.9811 40.3445 40.708 41.0715 41.4349 41.7984 42.1619 42.5253 42.8888 43.2523 43.6157 43.9792 44.3426 44.7061 45.0696 45.433 45.7965 46.16 46.5234 46.8869 47.2504 47.6138 47.9773 48.3408 48.7042 49.0677 49.4311 49.7946 50.1581 50.5215 50.885 51.2485 51.6119 51.9754 52.3389 52.7023 53.0658 53.4293 53.7927 54.1562 54.5196 54.8831 55.2466 55.61 55.9735 56.337 56.7004 57.0639 57.4274 57.7908 58.1543 58.5178 58.8812 59.2447 59.6081 59.9716 60.3351 60.6985 61.062 61.4255 61.7889 62.1524 62.5159 62.8793 63.2428 63.6063 63.9697 64.3332 64.6966 65.0601 65.4236 65.787 66.1505 66.514 66.8774 67.2409 67.6044 67.9678 68.3313 68.6948 69.0582 69.4217 69.7851 70.1486 70.5121 70.8755 71.239 71.6025 71.9659 72.3294 1.15381 1.15817 1.16251 1.16683 1.17117 1.17548 1.1798 1.1841 1.18841 1.19269 1.19699 1.20127 1.20553 1.2098 1.21406 1.21832 1.22256 1.2268 1.23103 1.23526 1.23948 1.2437 1.2479 1.2521 1.25629 1.26048 1.26466 1.26883 1.27299 1.27716 1.28131 1.28545 1.28959 1.29374 1.29785 1.30197 1.30608 1.31019 1.31429 1.31838 1.32247 1.32655 1.33062 1.33468 1.33875 1.34279 1.34684 1.35088 1.35491 1.35894 1.36296 1.36696 1.37097 1.37498 1.37896 1.38213 1.38693 1.39091 1.39487 1.39883 1.40278 1.40672 1.41066 1.41459 1.41852 1.42244 1.42635 1.43025 1.43415 1.43805 1.44193 1.4458 1.44968 1.45354 1.4574 1.46125 1.46509 1.4753 1.49793 1.52064 1.54345 1.56631 1.58927 1.61231 1.63542 1.65862 1.6819 1.70525 1.7287 1.75221 1.77581 1.79949 1.82325 1.84709 1.871 1.895 1.91909 1.94325 1.96749 1.99972 2.01622 2.0407 2.06528 2.08992 2.11464 2.13946 2.16433 2.18931 2.21436 2.23948 2.26469 2.28998 2.33799 2.41528 2.49348 2.57261 2.65268 2.73365 2.81556 2.89839 2.98214 3.06683 3.15242 3.22091 3.2476 3.27437 3.30121 3.32812 3.35508 3.38212 3.40925 3.43643 3.46367 3.49099 3.51838 3.54571 3.57334 3.60093 3.62859 3.65633 3.68412 3.71199 3.73992 3.76792 3.79599 3.82414 3.85233 3.88061 3.90896 3.93737 3.96586 3.9944 4.02302 4.05171 4.08046 4.10929 4.13818 4.16716 4.19617 4.19927 4.20181 4.20433 4.20684 4.20935 4.21186 4.21435 4.21684 4.21933 4.22181 4.22427 4.22674 4.2292 4.23164 4.23408 4.23651 4.23895 4.24137 4.24378 4.24619 4.24859 4.25099 4.25336 4.25575 4.25814 4.2605 4.26285 4.2652 4.26755 4.2699 4.27223 4.27456 4.27686 4.27919 4.28149 4.2838 4.28609 4.28837 4.29064 4.29293 4.29517 
14.2986 66.6902 82.7374 93.6773 112.496 0.0870808 0.0837395 0.068898 0.0485338 0.0245751 0.995979 1.12842 1.25461 3.08913 3.68279 4.24107 1.66753 0 0.363464 0.726929 1.09039 1.45386 1.81732 2.18079 2.54425 2.90771 3.27118 3.63464 3.99811 4.36157 4.72504 5.0885 5.45196 5.81543 6.17889 6.54236 6.90582 7.26929 7.63275 7.99622 8.35968 8.72314 9.08661 9.45007 9.81354 10.177 10.5405 10.9039 11.2674 11.6309 11.9943 12.3578 12.7213 13.0847 13.4482 13.8116 14.1751 14.5386 14.902 15.2655 15.629 15.9924 16.3559 16.7194 17.0828 17.4463 17.8098 18.1732 18.5367 18.9001 19.2636 19.6271 19.9905 20.354 20.7175 21.0809 21.4444 21.8079 22.1713 22.5348 22.8983 23.2617 23.6252 23.9886 24.3521 24.7156 25.079 25.4425 25.806 26.1694 26.5329 26.8964 27.2598 27.6233 27.9868 28.3502 28.7137 29.0771 29.4406 29.8041 30.1675 30.531 30.8945 31.2579 31.6214 31.9849 32.3483 32.7118 33.0753 33.4387 33.8022 34.1656 34.5291 34.8926 35.256 35.6195 35.983 36.3464 36.7099 37.0734 37.4368 37.8003 38.1638 38.5272 38.8907 39.2541 39.6176 39.9811 40.3445 40.708 41.0715 41.4349 41.7984 42.1619 42.5253 42.8888 43.2523 43.6157 43.9792 44.3426 44.7061 45.0696 45.433 45.7965 46.16 46.5234 46.8869 47.2504 47.6138 47.9773 48.3408 48.7042 49.0677 49.4311 49.7946 50.1581 50.5215 50.885 51.2485 51.6119 51.9754 52.3389 52.7023 53.0658 53.4293 53.7927 54.1562 54.5196 54.8831 55.2466 55.61 55.9735 56.337 56.7004 57.0639 57.4274 57.7908 58.1543 58.5178 58.8812 59.2447 59.6081 59.9716 60.3351 60.6985 61.062 61.4255 61.7889 62.1524 62.5159 62.8793 63.2428 63.6063 63.9697 64.3332 64.6966 65.0601 65.4236 65.787 66.1505 66.514 66.8774 67.2409 67.6044 67.9678 68.3313 68.6948 69.0582 69.4217 69.7851 70.1486 70.5121 70.8755 71.239 71.6025 71.9659 72.3294 0.995979 1.0004 1.00482 1.00923 1.01363 1.01803 1.02242 1.0268 1.03118 1.03555 1.03992 1.04452 1.04863 1.05297 1.05731 1.06164 1.06597 1.07029 1.0746 1.0789 1.0832 1.08749 1.09177 1.09605 1.10032 1.10459 1.1088 1.1131 1.11734 1.12158 1.12582 1.13003 1.13426 1.13846 1.14267 1.14687 1.15106 1.15525 1.15942 1.1636 1.16777 1.17192 1.17607 1.18022 1.18436 1.18849 1.19261 1.19673 1.20084 1.20495 1.20905 1.21314 1.21723 1.2213 1.22538 1.22944 1.2335 1.23755 1.2416 1.24563 1.24967 1.25369 1.25771 1.26172 1.26573 1.26973 1.27371 1.27771 1.28169 1.28565 1.28962 1.29357 1.29753 1.30147 1.30542 1.30935 1.31327 1.31719 1.3211 1.32501 1.32891 1.3328 1.33669 1.34056 1.34444 1.3483 1.35216 1.35601 1.36719 1.38649 1.40586 1.42529 1.44476 1.46429 1.4839 1.50355 1.52325 1.54302 1.56286 1.58275 1.60269 1.62269 1.64275 1.66287 1.68304 1.70328 1.72357 1.74392 1.76433 1.7848 1.80532 1.8259 1.84655 1.86725 1.888 1.90882 1.9297 1.95062 1.97161 1.99761 2.038 2.10182 2.16632 2.23154 2.29746 2.36406 2.43137 2.49937 2.56806 2.63747 2.70755 2.77834 2.84983 2.91188 2.94875 2.98576 3.02293 3.06029 3.09779 3.13545 3.17329 3.21127 3.24942 3.28772 3.3262 3.36484 3.40363 3.44259 3.4817 3.52099 3.55749 3.60003 3.63979 3.67971 3.71979 3.76004 3.80045 3.84102 3.88174 3.92265 3.9637 4.00492 4.04628 4.08782 4.12953 4.16026 4.16275 4.16523 4.1677 4.17017 4.17265 4.1751 4.17754 4.17999 4.18241 4.18484 4.18727 4.18968 4.1921 4.19449 4.19688 4.19927 4.20166 4.20403 4.2064 4.20875 4.21112 4.21346 4.21579 4.21813 4.22045 4.22277 4.22509 4.22739 4.22969 4.23199 4.23427 4.23654 4.23882 4.24107 
15.9653 68.8953 83.2107 93.8743 111.816 0.0878418 0.0841363 0.0580954 0.045053 0.0206741 0.96971 1.10445 1.233 3.36693 4.0484 4.44866 2.14385 0 0.363464 0.726929 1.09039 1.45386 1.81732 2.18079 2.54425 2.90771 3.27118 3.63464 3.99811 4.36157 4.72504 5.0885 5.45196 5.81543 6.17889 6.54236 6.90582 7.26929 7.63275 7.99622 8.35968 8.72314 9.08661 9.45007 9.81354 10.177 10.5405 10.9039 11.2674 11.6309 11.9943 12.3578 12.7213 13.0847 13.4482 13.8116 14.1751 14.5386 14.902 15.2655 15.629 15.9924 16.3559 16.7194 17.0828 17.4463 17.8098 18.1732 18.5367 18.9001 19.2636 19.6271 19.9905 20.354 20.7175 21.0809 21.4444 21.8079 22.1713 22.5348 22.8983 23.2617 23.6252 23.9886 24.3521 24.7156 25.079 25.4425 25.806 26.1694 26.5329 26.8964 27.2598 27.6233 27.9868 28.3502 28.7137 29.0771 29.4406 29.8041 30.1675 30.531 30.8945 31.2579 31.6214 31.9849 32.3483 32.7118 33.0753 33.4387 33.8022 34.1656 34.5291 34.8926 35.256 35.6195 35.983 36.3464 36.7099 37.0734 37.4368 37.8003 38.1638 38.5272 38.8907 39.2541 39.6176 39.9811 40.3445 40.708 41.0715 41.4349 41.7984 42.1619 42.5253 42.8888 43.2523 43.6157 43.9792 44.3426 44.7061 45.0696 45.433 45.7965 46.16 46.5234 46.8869 47.2504 47.6138 47.9773 48.3408 48.7042 49.0677 49.4311 49.7946 50.1581 50.5215 50.885 51.2485 51.6119 51.9754 52.3389 52.7023 53.0658 53.4293 53.7927 54.1562 54.5196 54.8831 55.2466 55.61 55.9735 56.337 56.7004 57.0639 57.4274 57.7908 58.1543 58.5178 58.8812 59.2447 59.6081 59.9716 60.3351 60.6985 61.062 61.4255 61.7889 62.1524 62.5159 62.8793 63.2428 63.6063 63.9697 64.3332 64.6966 65.0601 65.4236 65.787 66.1505 66.514 66.8774 67.2409 67.6044 67.9678 68.3313 68.6948 69.0582 69.4217 69.7851 70.1486 70.5121 70.8755 71.239 71.6025 71.9659 72.3294 0.96971 0.974202 0.978694 0.983178 0.987665 0.992134 0.996601 1.00106 1.00551 1.00996 1.0144 1.01884 1.02326 1.02767 1.0321 1.0365 1.04089 1.04529 1.04968 1.05406 1.05843 1.06281 1.06715 1.07151 1.07587 1.0802 1.08453 1.08886 1.09318 1.0975 1.1018 1.1061 1.1104 1.11468 1.11896 1.12324 1.12751 1.13177 1.13603 1.14027 1.1445 1.14875 1.15297 1.1572 1.16141 1.16562 1.16982 1.17401 1.1782 1.18239 1.18656 1.19072 1.19489 1.19905 1.20319 1.20733 1.21147 1.2156 1.21972 1.22383 1.22795 1.23204 1.23614 1.24023 1.24432 1.24839 1.25247 1.25652 1.26058 1.26463 1.26867 1.2727 1.27673 1.28076 1.28477 1.28878 1.29278 1.29678 1.30077 1.30476 1.30873 1.3127 1.31667 1.32063 1.32457 1.32852 1.33246 1.33638 1.34031 1.34423 1.34814 1.35204 1.35594 1.35982 1.36774 1.42168 1.47623 1.53142 1.58725 1.64369 1.70076 1.75847 1.8168 1.87577 1.93535 1.9993 2.05643 2.1179 2.18001 2.24274 2.3061 2.3701 2.42866 2.4615 2.49448 2.52762 2.56088 2.59429 2.62785 2.66154 2.69538 2.72935 2.76347 2.79773 2.83212 2.86667 2.90134 2.93616 2.97113 3.00624 3.04148 3.08064 3.12177 3.16426 3.20638 3.24869 3.29122 3.33393 3.37685 3.41996 3.4633 3.50682 3.55139 3.59447 3.63861 3.68294 3.72746 3.77222 3.81715 3.86228 3.90762 3.95317 3.99892 4.04486 4.09101 4.13735 4.18391 4.23065 4.27761 4.32477 4.35529 4.35782 4.36033 4.36285 4.36534 4.36785 4.37033 4.3728 4.37529 4.37775 4.38022 4.38268 4.38514 4.38756 4.39 4.39243 4.39486 4.39727 4.39969 4.40231 4.40447 4.40685 4.40924 4.41161 4.41398 4.41635 4.41872 4.42104 4.42337 4.42572 4.42804 4.43036 4.43267 4.43497 4.43727 4.43957 4.44185 4.44412 4.44641 4.44866 
14.2187 66.0659 79.5301 89.7987 109.397 0.0828109 0.0801347 0.0573935 0.0399527 0.0157672 1.13876 1.26709 1.38914 4.13551 4.60523 4.71627 3.41838 0 0.363464 0.726929 1.09039 1.45386 1.81732 2.18079 2.54425 2.90771 3.27118 3.63464 3.99811 4.36157 4.72504 5.0885 5.45196 5.81543 6.17889 6.54236 6.90582 7.26929 7.63275 7.99622 8.35968 8.72314 9.08661 9.45007 9.81354 10.177 10.5405 10.9039 11.2674 11.6309 11.9943 12.3578 12.7213 13.0847 13.4482 13.8116 14.1751 14.5386 14.902 15.2655 15.629 15.9924 16.3559 16.7194 17.0828 17.4463 17.8098 18.1732 18.5367 18.9001 19.2636 19.6271 19.9905 20.354 20.7175 21.0809 21.4444 21.8079 22.1713 22.5348 22.8983 23.2617 23.6252 23.9886 24.3521 24.7156 25.079 25.4425 25.806 26.1694 26.5329 26.8964 27.2598 27.6233 27.9868 28.3502 28.7137 29.0771 29.4406 29.8041 30.1675 30.531 30.8945 31.2579 31.6214 31.9849 32.3483 32.7118 33.0753 33.4387 33.8022 34.1656 34.5291 34.8926 35.256 35.6195 35.983 36.3464 36.7099 37.0734 37.4368 37.8003 38.1638 38.5272 38.8907 39.2541 39.6176 39.9811 40.3445 40.708 41.0715 41.4349 41.7984 42.1619 42.5253 42.8888 43.2523 43.6157 43.9792 44.3426 44.7061 45.0696 45.433 45.7965 46.16 46.5234 46.8869 47.2504 47.6138 47.9773 48.3408 48.7042 49.0677 49.4311 49.7946 50.1581 50.5215 50.885 51.2485 51.6119 51.9754 52.3389 52.7023 53.0658 53.4293 53.7927 54.1562 54.5196 54.8831 55.2466 55.61 55.9735 56.337 56.7004 57.0639 57.4274 57.7908 58.1543 58.5178 58.8812 59.2447 59.6081 59.9716 60.3351 60.6985 61.062 61.4255 61.7889 62.1524 62.5159 62.8793 63.2428 63.6063 63.9697 64.3332 64.6966 65.0601 65.4236 65.787 66.1505 66.514 66.8774 67.2409 67.6044 67.9678 68.3313 68.6948 69.0582 69.4217 69.7851 70.1486 70.5121 70.8755 71.239 71.6025 71.9659 72.3294 1.13876 1.14306 1.14734 1.15162 1.15589 1.16015 1.16441 1.16866 1.17291 1.17732 1.18138 1.1856 1.18981 1.19403 1.19821 1.2024 1.20662 1.21079 1.215 1.21915 1.22331 1.22746 1.23161 1.23577 1.2399 1.24451 1.24815 1.25226 1.25638 1.26049 1.26458 1.26867 1.27275 1.27683 1.28089 1.28496 1.28901 1.29307 1.29711 1.30114 1.30517 1.30919 1.31321 1.31722 1.32123 1.32522 1.32921 1.33319 1.33717 1.34113 1.3451 1.34906 1.353 1.35694 1.36088 1.36481 1.36874 1.37264 1.37655 1.38152 1.38434 1.38824 1.39212 1.39599 1.39987 1.40372 1.40758 1.41143 1.41527 1.4191 1.42293 1.42676 1.43057 1.43438 1.43818 1.44198 1.44575 1.44954 1.45331 1.45709 1.46084 1.46459 1.46835 1.47952 1.52762 1.57619 1.62522 1.6747 1.72465 1.77504 1.8259 1.87722 1.92899 1.98122 2.03392 2.08705 2.14065 2.19471 2.24924 2.30421 2.35966 2.41554 2.47245 2.52988 2.58778 2.64615 2.70498 2.76427 2.82406 2.8843 2.94501 3.00617 3.06783 3.12994 3.19253 3.25458 3.29168 3.32893 3.36634 3.40388 3.44156 3.4794 3.51738 3.55551 3.59377 3.63219 3.67075 3.70945 3.74831 3.7873 3.82645 3.86574 3.90517 3.94475 3.98447 4.02435 4.06435 4.10451 4.14482 4.18527 4.22587 4.26661 4.30749 4.34853 4.38971 4.43102 4.47249 4.5141 4.55587 4.59467 4.59726 4.59986 4.60245 4.60503 4.6076 4.61016 4.61271 4.61528 4.61781 4.62035 4.6231 4.62541 4.62792 4.63044 4.63294 4.63544 4.63792 4.64041 4.64288 4.64536 4.64781 4.65028 4.65272 4.65516 4.6576 4.66002 4.66244 4.66487 4.66727 4.66967 4.67206 4.67446 4.67684 4.67921 4.68158 4.68393 4.68628 4.68863 4.69097 4.69331 4.69563 4.69794 4.70025 4.70258 4.70488 4.70717 4.70944 4.71172 4.714 4.71627 
12.1669 63.4468 77.1698 89.456 109.307 0.0828413 0.0805462 0.0638717 0.0469149 0.0231109 1.13573 1.26131 1.38115 3.57438 4.14774 4.31846 2.14969 0 0.363464 0.726929 1.09039 1.45386 1.81732 2.18079 2.54425 2.90771 3.27118 3.63464 3.99811 4.36157 4.72504 5.0885 5.45196 5.81543 6.17889 6.54236 6.90582 7.26929 7.63275 7.99622 8.35968 8.72314 9.08661 9.45007 9.81354 10.177 10.5405 10.9039 11.2674 11.6309 11.9943 12.3578 12.7213 13.0847 13.4482 13.8116 14.1751 14.5386 14.902 15.2655 15.629 15.9924 16.3559 16.7194 17.0828 17.4463 17.8098 18.1732 18.5367 18.9001 19.2636 19.6271 19.9905 20.354 20.7175 21.0809 21.4444 21.8079 22.1713 22.5348 22.8983 23.2617 23.6252 23.9886 24.3521 24.7156 25.079 25.4425 25.806 26.1694 26.5329 26.8964 27.2598 27.6233 27.9868 28.3502 28.7137 29.0771 29.4406 29.8041 30.1675 30.531 30.8945 31.2579 31.6214 31.9849 32.3483 32.7118 33.0753 33.4387 33.8022 34.1656 34.5291 34.8926 35.256 35.6195 35.983 36.3464 36.7099 37.0734 37.4368 37.8003 38.1638 38.5272 38.8907 39.2541 39.6176 39.9811 40.3445 40.708 41.0715 41.4349 41.7984 42.1619 42.5253 42.8888 43.2523 43.6157 43.9792 44.3426 44.7061 45.0696 45.433 45.7965 46.16 46.5234 46.8869 47.2504 47.6138 47.9773 48.3408 48.7042 49.0677 49.4311 49.7946 50.1581 50.5215 50.885 51.2485 51.6119 51.9754 52.3389 52.7023 53.0658 53.4293 53.7927 54.1562 54.5196 54.8831 55.2466 55.61 55.9735 56.337 56.7004 57.0639 57.4274 57.7908 58.1543 58.5178 58.8812 59.2447 59.6081 59.9716 60.3351 60.6985 61.062 61.4255 61.7889 62.1524 62.5159 62.8793 63.2428 63.6063 63.9697 64.3332 64.6966 65.0601 65.4236 65.787 66.1505 66.514 66.8774 67.2409 67.6044 67.9678 68.3313 68.6948 69.0582 69.4217 69.7851 70.1486 70.5121 70.8755 71.239 71.6025 71.9659 72.3294 1.13573 1.13993 1.14406 1.14831 1.15249 1.15665 1.16083 1.16499 1.16914 1.17328 1.17728 1.18156 1.18568 1.1898 1.19398 1.19801 1.20211 1.2062 1.21029 1.21436 1.21843 1.2225 1.22657 1.23062 1.23466 1.23869 1.24272 1.24675 1.25076 1.25478 1.25878 1.26278 1.26677 1.27076 1.27473 1.2787 1.28266 1.28662 1.29058 1.29452 1.29845 1.30238 1.3063 1.31023 1.31413 1.31804 1.32193 1.32582 1.32971 1.33358 1.33745 1.34131 1.34517 1.34902 1.35285 1.3567 1.36052 1.36434 1.36818 1.37197 1.37577 1.38119 1.38102 1.38714 1.39091 1.39468 1.39843 1.40219 1.40595 1.40968 1.41342 1.41715 1.42087 1.42458 1.4283 1.43199 1.43653 1.46462 1.49281 1.52119 1.54968 1.57831 1.60708 1.63599 1.66503 1.69421 1.72354 1.75299 1.7826 1.81233 1.8422 1.87221 1.90236 1.93265 1.96308 1.99989 2.02434 2.05519 2.08616 2.11728 2.14881 2.18682 2.22505 2.2635 2.30214 2.34101 2.38008 2.41939 2.45888 2.49861 2.53853 2.57868 2.61903 2.6596 2.70039 2.74139 2.78259 2.82402 2.86565 2.9075 2.94767 2.98184 3.01614 3.05054 3.08511 3.1198 3.15462 3.18958 3.22466 3.25988 3.29524 3.33071 3.36633 3.40208 3.43795 3.47397 3.51011 3.54736 3.58279 3.61934 3.65601 3.69282 3.72976 3.76683 3.80402 3.84136 3.87882 3.91641 3.95415 3.99201 4.03001 4.06814 4.10639 4.14479 4.18331 4.21236 4.21493 4.21747 4.22001 4.22256 4.22508 4.22762 4.23013 4.23264 4.23513 4.23764 4.24013 4.2426 4.24509 4.24754 4.25001 4.25248 4.25493 4.25739 4.25981 4.26223 4.26465 4.26706 4.26946 4.27186 4.27426 4.27666 4.27903 4.28141 4.28378 4.28631 4.2885 4.29084 4.29318 4.29551 4.29783 4.30016 4.30246 4.30478 4.30707 4.30936 4.31165 4.31392 4.31619 4.31846 
11.7275 62.9991 78.2762 91.5142 111.705 0.0837356 0.0815249 0.0607193 0.0510643 0.0339931 1.10304 1.22774 1.34614 2.96708 3.30181 3.75874 1.69723 0 0.363464 0.726929 1.09039 1.45386 1.81732 2.18079 2.54425 2.90771 3.27118 3.63464 3.99811 4.36157 4.72504 5.0885 5.45196 5.81543 6.17889 6.54236 6.90582 7.26929 7.63275 7.99622 8.35968 8.72314 9.08661 9.45007 9.81354 10.177 10.5405 10.9039 11.2674 11.6309 11.9943 12.3578 12.7213 13.0847 13.4482 13.8116 14.1751 14.5386 14.902 15.2655 15.629 15.9924 16.3559 16.7194 17.0828 17.4463 17.8098 18.1732 18.5367 18.9001 19.2636 19.6271 19.9905 20.354 20.7175 21.0809 21.4444 21.8079 22.1713 22.5348 22.8983 23.2617 23.6252 23.9886 24.3521 24.7156 25.079 25.4425 25.806 26.1694 26.5329 26.8964 27.2598 27.6233 27.9868 28.3502 28.7137 29.0771 29.4406 29.8041 30.1675 30.531 30.8945 31.2579 31.6214 31.9849 32.3483 32.7118 33.0753 33.4387 33.8022 34.1656 34.5291 34.8926 35.256 35.6195 35.983 36.3464 36.7099 37.0734 37.4368 37.8003 38.1638 38.5272 38.8907 39.2541 39.6176 39.9811 40.3445 40.708 41.0715 41.4349 41.7984 42.1619 42.5253 42.8888 43.2523 43.6157 43.9792 44.3426 44.7061 45.0696 45.433 45.7965 46.16 46.5234 46.8869 47.2504 47.6138 47.9773 48.3408 48.7042 49.0677 49.4311 49.7946 50.1581 50.5215 50.885 51.2485 51.6119 51.9754 52.3389 52.7023 53.0658 53.4293 53.7927 54.1562 54.5196 54.8831 55.2466 55.61 55.9735 56.337 56.7004 57.0639 57.4274 57.7908 58.1543 58.5178 58.8812 59.2447 59.6081 59.9716 60.3351 60.6985 61.062 61.4255 61.7889 62.1524 62.5159 62.8793 63.2428 63.6063 63.9697 64.3332 64.6966 65.0601 65.4236 65.787 66.1505 66.514 66.8774 67.2409 67.6044 67.9678 68.3313 68.6948 69.0582 69.4217 69.7851 70.1486 70.5121 70.8755 71.239 71.6025 71.9659 72.3294 1.10304 1.10721 1.11086 1.11554 1.11969 1.12384 1.12798 1.13211 1.13623 1.14036 1.14447 1.14857 1.15267 1.15676 1.16085 1.16493 1.169 1.17307 1.17712 1.18118 1.18522 1.18925 1.19329 1.19732 1.20134 1.20534 1.20936 1.21335 1.21735 1.22133 1.22531 1.22927 1.23324 1.2372 1.24115 1.2451 1.24902 1.25297 1.25689 1.2608 1.26471 1.26862 1.27252 1.2764 1.28028 1.28416 1.28803 1.29189 1.29576 1.2996 1.30344 1.30727 1.31117 1.31493 1.31875 1.32256 1.32636 1.33016 1.33394 1.33772 1.3415 1.34524 1.34903 1.35279 1.35654 1.36028 1.36401 1.36775 1.37147 1.37519 1.37951 1.38259 1.38628 1.38997 1.39365 1.39732 1.41441 1.44745 1.48069 1.51415 1.54781 1.58166 1.61572 1.64999 1.68446 1.71913 1.754 1.78909 1.82436 1.85985 1.89553 1.93143 1.96752 1.99995 2.04033 2.07703 2.11393 2.15105 2.18836 2.22588 2.2636 2.28903 2.30617 2.32335 2.34054 2.35776 2.37502 2.3923 2.4096 2.42695 2.44431 2.4617 2.47912 2.49657 2.51405 2.53155 2.54908 2.56664 2.58423 2.60184 2.61949 2.63716 2.65485 2.67258 2.69033 2.70811 2.72591 2.74375 2.76161 2.77998 2.80115 2.82236 2.8436 2.86491 2.88624 2.90764 2.92906 2.95053 2.97191 2.99362 3.01521 3.03687 3.05857 3.0803 3.10208 3.1239 3.14577 3.1677 3.18964 3.21163 3.2337 3.25577 3.27792 3.30008 3.32232 3.34459 3.36689 3.38924 3.41165 3.43408 3.45657 3.4791 3.50167 3.5243 3.54695 3.56783 3.59241 3.61519 3.63805 3.66093 3.6834 3.69275 3.6952 3.69764 3.70007 3.70251 3.70492 3.70734 3.70975 3.71215 3.71455 3.71693 3.71932 3.72169 3.72406 3.72641 3.72876 3.73112 3.73346 3.73578 3.73812 3.74044 3.74274 3.74505 3.74734 3.74962 3.75193 3.75421 3.75649 3.75874 
13.0187 61.6514 77.5325 89.5368 109.823 0.0840287 0.081685 0.0557461 0.0497711 0.030791 1.09461 1.22134 1.34176 3.19567 3.5857 3.91976 1.70184 0 0.363464 0.726929 1.09039 1.45386 1.81732 2.18079 2.54425 2.90771 3.27118 3.63464 3.99811 4.36157 4.72504 5.0885 5.45196 5.81543 6.17889 6.54236 6.90582 7.26929 7.63275 7.99622 8.35968 8.72314 9.08661 9.45007 9.81354 10.177 10.5405 10.9039 11.2674 11.6309 11.9943 12.3578 12.7213 13.0847 13.4482 13.8116 14.1751 14.5386 14.902 15.2655 15.629 15.9924 16.3559 16.7194 17.0828 17.4463 17.8098 18.1732 18.5367 18.9001 19.2636 19.6271 19.9905 20.354 20.7175 21.0809 21.4444 21.8079 22.1713 22.5348 22.8983 23.2617 23.6252 23.9886 24.3521 24.7156 25.079 25.4425 25.806 26.1694 26.5329 26.8964 27.2598 27.6233 27.9868 28.3502 28.7137 29.0771 29.4406 29.8041 30.1675 30.531 30.8945 31.2579 31.6214 31.9849 32.3483 32.7118 33.0753 33.4387 33.8022 34.1656 34.5291 34.8926 35.256 35.6195 35.983 36.3464 36.7099 37.0734 37.4368 37.8003 38.1638 38.5272 38.8907 39.2541 39.6176 39.9811 40.3445 40.708 41.0715 41.4349 41.7984 42.1619 42.5253 42.8888 43.2523 43.6157 43.9792 44.3426 44.7061 45.0696 45.433 45.7965 46.16 46.5234 46.8869 47.2504 47.6138 47.9773 48.3408 48.7042 49.0677 49.4311 49.7946 50.1581 50.5215 50.885 51.2485 51.6119 51.9754 52.3389 52.7023 53.0658 53.4293 53.7927 54.1562 54.5196 54.8831 55.2466 55.61 55.9735 56.337 56.7004 57.0639 57.4274 57.7908 58.1543 58.5178 58.8812 59.2447 59.6081 59.9716 60.3351 60.6985 61.062 61.4255 61.7889 62.1524 62.5159 62.8793 63.2428 63.6063 63.9697 64.3332 64.6966 65.0601 65.4236 65.787 66.1505 66.514 66.8774 67.2409 67.6044 67.9678 68.3313 68.6948 69.0582 69.4217 69.7851 70.1486 70.5121 70.8755 71.239 71.6025 71.9659 72.3294 1.09461 1.09885 1.10308 1.10731 1.11077 1.11574 1.11994 1.12414 1.12834 1.13252 1.13669 1.14087 1.14503 1.1492 1.15335 1.15749 1.16163 1.16575 1.16988 1.17399 1.17811 1.18222 1.18631 1.1904 1.19449 1.19856 1.20263 1.2067 1.21075 1.21481 1.21886 1.22289 1.22691 1.23094 1.23496 1.23897 1.24342 1.24697 1.25096 1.25494 1.25892 1.26289 1.26685 1.2708 1.27476 1.2787 1.28264 1.28657 1.29049 1.2944 1.29832 1.30222 1.30611 1.31 1.31388 1.31775 1.32163 1.32549 1.32934 1.33319 1.33704 1.34087 1.34469 1.34852 1.35233 1.35615 1.35995 1.36374 1.36753 1.37131 1.37509 1.3793 1.38402 1.42869 1.47373 1.51919 1.56505 1.6113 1.65796 1.70501 1.75247 1.80032 1.84857 1.89723 1.94628 1.99997 2.0456 2.09584 2.14649 2.19755 2.24899 2.30086 2.3531 2.40575 2.4588 2.48124 2.49342 2.50562 2.51782 2.53003 2.54224 2.55446 2.5667 2.57892 2.59117 2.60341 2.61567 2.62793 2.64021 2.65248 2.66477 2.67705 2.68934 2.70165 2.71395 2.72627 2.7386 2.75092 2.76325 2.7756 2.78794 2.8003 2.81266 2.83271 2.85689 2.88111 2.90539 2.92973 2.95413 2.97859 3.00311 3.02769 3.05233 3.07703 3.10179 3.12661 3.1515 3.17644 3.20144 3.22651 3.25162 3.27681 3.30206 3.32737 3.35272 3.37816 3.40363 3.42917 3.45479 3.48045 3.50617 3.53197 3.55895 3.5837 3.60968 3.6357 3.6618 3.68795 3.71416 3.74041 3.76674 3.79314 3.81959 3.83393 3.83643 3.83893 3.84143 3.8439 3.84639 3.84886 3.8513 3.85376 3.85622 3.85866 3.86109 3.86352 3.86594 3.86836 3.87076 3.87317 3.87556 3.87794 3.88032 3.8827 3.88507 3.88744 3.88978 3.89214 3.89447 3.89681 3.89914 3.90145 3.90376 3.90607 3.90837 3.91065 3.91294 3.91521 3.91749 3.91976 
11.1284 59.9691 76.8582 88.9317 110.878 0.0855154 0.0826283 0.059047 0.0534607 0.0362717 1.05429 1.18521 1.30988 2.92865 3.23308 3.64605 1.76107 0 0.363464 0.726929 1.09039 1.45386 1.81732 2.18079 2.54425 2.90771 3.27118 3.63464 3.99811 4.36157 4.72504 5.0885 5.45196 5.81543 6.17889 6.54236 6.90582 7.26929 7.63275 7.99622 8.35968 8.72314 9.08661 9.45007 9.81354 10.177 10.5405 10.9039 11.2674 11.6309 11.9943 12.3578 12.7213 13.0847 13.4482 13.8116 14.1751 14.5386 14.902 15.2655 15.629 15.9924 16.3559 16.7194 17.0828 17.4463 17.8098 18.1732 18.5367 18.9001 19.2636 19.6271 19.9905 20.354 20.7175 21.0809 21.4444 21.8079 22.1713 22.5348 22.8983 23.2617 23.6252 23.9886 24.3521 24.7156 25.079 25.4425 25.806 26.1694 26.5329 26.8964 27.2598 27.6233 27.9868 28.3502 28.7137 29.0771 29.4406 29.8041 30.1675 30.531 30.8945 31.2579 31.6214 31.9849 32.3483 32.7118 33.0753 33.4387 33.8022 34.1656 34.5291 34.8926 35.256 35.6195 35.983 36.3464 36.7099 37.0734 37.4368 37.8003 38.1638 38.5272 38.8907 39.2541 39.6176 39.9811 40.3445 40.708 41.0715 41.4349 41.7984 42.1619 42.5253 42.8888 43.2523 43.6157 43.9792 44.3426 44.7061 45.0696 45.433 45.7965 46.16 46.5234 46.8869 47.2504 47.6138 47.9773 48.3408 48.7042 49.0677 49.4311 49.7946 50.1581 50.5215 50.885 51.2485 51.6119 51.9754 52.3389 52.7023 53.0658 53.4293 53.7927 54.1562 54.5196 54.8831 55.2466 55.61 55.9735 56.337 56.7004 57.0639 57.4274 57.7908 58.1543 58.5178 58.8812 59.2447 59.6081 59.9716 60.3351 60.6985 61.062 61.4255 61.7889 62.1524 62.5159 62.8793 63.2428 63.6063 63.9697 64.3332 64.6966 65.0601 65.4236 65.787 66.1505 66.514 66.8774 67.2409 67.6044 67.9678 68.3313 68.6948 69.0582 69.4217 69.7851 70.1486 70.5121 70.8755 71.239 71.6025 71.9659 72.3294 1.05429 1.05866 1.06303 1.0674 1.07175 1.0761 1.08044 1.08478 1.0891 1.09343 1.09774 1.10205 1.10635 1.11017 1.11494 1.11922 1.12349 1.12776 1.13202 1.13627 1.14053 1.14477 1.149 1.15322 1.15745 1.16167 1.16587 1.17007 1.17428 1.17846 1.18264 1.18681 1.19098 1.19515 1.1993 1.20345 1.20759 1.21172 1.21585 1.21998 1.22409 1.2282 1.2323 1.2364 1.24048 1.24456 1.24864 1.25271 1.25676 1.26083 1.26487 1.26891 1.27294 1.27697 1.281 1.28501 1.28902 1.29302 1.29702 1.301 1.30499 1.30895 1.31293 1.31689 1.32085 1.32479 1.32873 1.33267 1.33659 1.36712 1.40132 1.43576 1.47041 1.50529 1.54039 1.57571 1.61125 1.64701 1.683 1.71921 1.75564 1.79229 1.82917 1.86625 1.90358 1.94111 1.97888 2.01686 2.05508 2.0935 2.13215 2.17102 2.21011 2.24943 2.28897 2.32872 2.34336 2.35459 2.36582 2.37708 2.38832 2.39957 2.41083 2.42209 2.43335 2.44463 2.45591 2.46718 2.47847 2.48976 2.50105 2.51234 2.52365 2.53495 2.54627 2.55758 2.56891 2.58024 2.59157 2.6029 2.61424 2.62526 2.63693 2.64829 2.66177 2.68094 2.70013 2.72214 2.73863 2.75793 2.77727 2.79663 2.81604 2.83547 2.85495 2.87445 2.89399 2.91357 2.93319 2.95282 2.97261 2.99222 3.01198 3.03175 3.05159 3.07143 3.09132 3.11124 3.13121 3.1512 3.17122 3.19129 3.21139 3.23152 3.25168 3.2719 3.29213 3.31239 3.3327 3.35304 3.37342 3.39385 3.41428 3.43475 3.45526 3.47582 3.4964 3.51703 3.53768 3.55836 3.57095 3.58006 3.58251 3.58495 3.58736 3.5898 3.59223 3.59464 3.59704 3.59944 3.60185 3.60424 3.60661 3.60899 3.61136 3.61372 3.61607 3.61841 3.62076 3.62309 3.62542 3.62773 3.63004 3.63235 3.63466 3.63694 3.63922 3.6415 3.64378 3.64605 
9.55404 60.0512 74.2387 88.6423 110.582 0.084667 0.0818655 0.0577471 0.0449982 0.0351164 1.08444 1.21406 1.33742 3.27224 3.45203 3.703 2.03339 0 0.363464 0.726929 1.09039 1.45386 1.81732 2.18079 2.54425 2.90771 3.27118 3.63464 3.99811 4.36157 4.72504 5.0885 5.45196 5.81543 6.17889 6.54236 6.90582 7.26929 7.63275 7.99622 8.35968 8.72314 9.08661 9.45007 9.81354 10.177 10.5405 10.9039 11.2674 11.6309 11.9943 12.3578 12.7213 13.0847 13.4482 13.8116 14.1751 14.5386 14.902 15.2655 15.629 15.9924 16.3559 16.7194 17.0828 17.4463 17.8098 18.1732 18.5367 18.9001 19.2636 19.6271 19.9905 20.354 20.7175 21.0809 21.4444 21.8079 22.1713 22.5348 22.8983 23.2617 23.6252 23.9886 24.3521 24.7156 25.079 25.4425 25.806 26.1694 26.5329 26.8964 27.2598 27.6233 27.9868 28.3502 28.7137 29.0771 29.4406 29.8041 30.1675 30.531 30.8945 31.2579 31.6214 31.9849 32.3483 32.7118 33.0753 33.4387 33.8022 34.1656 34.5291 34.8926 35.256 35.6195 35.983 36.3464 36.7099 37.0734 37.4368 37.8003 38.1638 38.5272 38.8907 39.2541 39.6176 39.9811 40.3445 40.708 41.0715 41.4349 41.7984 42.1619 42.5253 42.8888 43.2523 43.6157 43.9792 44.3426 44.7061 45.0696 45.433 45.7965 46.16 46.5234 46.8869 47.2504 47.6138 47.9773 48.3408 48.7042 49.0677 49.4311 49.7946 50.1581 50.5215 50.885 51.2485 51.6119 51.9754 52.3389 52.7023 53.0658 53.4293 53.7927 54.1562 54.5196 54.8831 55.2466 55.61 55.9735 56.337 56.7004 57.0639 57.4274 57.7908 58.1543 58.5178 58.8812 59.2447 59.6081 59.9716 60.3351 60.6985 61.062 61.4255 61.7889 62.1524 62.5159 62.8793 63.2428 63.6063 63.9697 64.3332 64.6966 65.0601 65.4236 65.787 66.1505 66.514 66.8774 67.2409 67.6044 67.9678 68.3313 68.6948 69.0582 69.4217 69.7851 70.1486 70.5121 70.8755 71.239 71.6025 71.9659 72.3294 1.08444 1.08878 1.0931 1.09743 1.10174 1.10604 1.11066 1.11464 1.11892 1.1232 1.12747 1.13174 1.136 1.14025 1.1445 1.14874 1.15297 1.15719 1.16141 1.16563 1.16983 1.17403 1.17823 1.18241 1.18659 1.19076 1.19493 1.19909 1.20324 1.20738 1.21152 1.21565 1.21978 1.2239 1.22801 1.23212 1.23622 1.24031 1.24439 1.24847 1.25254 1.25661 1.26067 1.26471 1.26877 1.2728 1.27689 1.28086 1.28488 1.28889 1.2929 1.29689 1.30088 1.30487 1.30885 1.31282 1.31679 1.32074 1.3247 1.32864 1.33258 1.33651 1.34043 1.34435 1.34827 1.35216 1.35606 1.35995 1.37652 1.42475 1.47342 1.52258 1.5722 1.62231 1.67287 1.72391 1.77541 1.8274 1.87985 1.93276 1.98614 2.04 2.09433 2.14914 2.2044 2.26013 2.31635 2.36737 2.38912 2.41092 2.43277 2.45467 2.47664 2.49865 2.5207 2.54281 2.56496 2.58717 2.60943 2.63174 2.6541 2.67651 2.69899 2.72149 2.74405 2.76667 2.78933 2.81179 2.83482 2.85764 2.88051 2.90342 2.92639 2.94942 2.97249 2.99561 3.01814 3.02977 3.04141 3.05305 3.06463 3.07634 3.08799 3.09965 3.1113 3.12296 3.13463 3.14631 3.15799 3.16966 3.18134 3.19303 3.20472 3.21642 3.22811 3.23982 3.25152 3.26324 3.27495 3.28666 3.29839 3.31011 3.32184 3.33357 3.34531 3.35706 3.36879 3.38055 3.39231 3.40406 3.41582 3.42759 3.43936 3.45113 3.4629 3.47469 3.48647 3.49825 3.51006 3.52184 3.53365 3.54546 3.55727 3.56653 3.58089 3.59271 3.60454 3.61635 3.6282 3.63209 3.63455 3.637 3.63945 3.6419 3.64433 3.64676 3.64917 3.65159 3.65401 3.6564 3.65879 3.66118 3.66356 3.66594 3.6683 3.67067 3.67302 3.67536 3.67771 3.68004 3.68236 3.68469 3.68699 3.6893 3.6916 3.69389 3.69619 3.69845 3.7005 3.703 
9.11703 58.2147 71.8438 86.917 108.951 0.0872916 0.0841408 0.0528095 0.0378074 0.0336952 1.00051 1.13313 1.25953 3.5342 3.62886 3.77359 2.64677 0 0.363464 0.726929 1.09039 1.45386 1.81732 2.18079 2.54425 2.90771 3.27118 3.63464 3.99811 4.36157 4.72504 5.0885 5.45196 5.81543 6.17889 6.54236 6.90582 7.26929 7.63275 7.99622 8.35968 8.72314 9.08661 9.45007 9.81354 10.177 10.5405 10.9039 11.2674 11.6309 11.9943 12.3578 12.7213 13.0847 13.4482 13.8116 14.1751 14.5386 14.902 15.2655 15.629 15.9924 16.3559 16.7194 17.0828 17.4463 17.8098 18.1732 18.5367 18.9001 19.2636 19.6271 19.9905 20.354 20.7175 21.0809 21.4444 21.8079 22.1713 22.5348 22.8983 23.2617 23.6252 23.9886 24.3521 24.7156 25.079 25.4425 25.806 26.1694 26.5329 26.8964 27.2598 27.6233 27.9868 28.3502 28.7137 29.0771 29.4406 29.8041 30.1675 30.531 30.8945 31.2579 31.6214 31.9849 32.3483 32.7118 33.0753 33.4387 33.8022 34.1656 34.5291 34.8926 35.256 35.6195 35.983 36.3464 36.7099 37.0734 37.4368 37.8003 38.1638 38.5272 38.8907 39.2541 39.6176 39.9811 40.3445 40.708 41.0715 41.4349 41.7984 42.1619 42.5253 42.8888 43.2523 43.6157 43.9792 44.3426 44.7061 45.0696 45.433 45.7965 46.16 46.5234 46.8869 47.2504 47.6138 47.9773 48.3408 48.7042 49.0677 49.4311 49.7946 50.1581 50.5215 50.885 51.2485 51.6119 51.9754 52.3389 52.7023 53.0658 53.4293 53.7927 54.1562 54.5196 54.8831 55.2466 55.61 55.9735 56.337 56.7004 57.0639 57.4274 57.7908 58.1543 58.5178 58.8812 59.2447 59.6081 59.9716 60.3351 60.6985 61.062 61.4255 61.7889 62.1524 62.5159 62.8793 63.2428 63.6063 63.9697 64.3332 64.6966 65.0601 65.4236 65.787 66.1505 66.514 66.8774 67.2409 67.6044 67.9678 68.3313 68.6948 69.0582 69.4217 69.7851 70.1486 70.5121 70.8755 71.239 71.6025 71.9659 72.3294 1.00051 1.00494 1.00937 1.01378 1.01819 1.0226 1.02699 1.03138 1.03576 1.04014 1.04461 1.04887 1.05323 1.05758 1.06193 1.06627 1.07059 1.07492 1.07923 1.08355 1.08786 1.09215 1.09644 1.10073 1.105 1.10893 1.11354 1.1178 1.12204 1.12629 1.13052 1.13476 1.13898 1.1432 1.14741 1.15162 1.15582 1.16 1.16419 1.16837 1.17254 1.1767 1.18086 1.18502 1.18915 1.1933 1.19742 1.20154 1.20567 1.20978 1.21389 1.21798 1.22208 1.22616 1.23024 1.23431 1.23838 1.24243 1.24649 1.25054 1.25457 1.2586 1.26263 1.26664 1.27065 1.31781 1.41663 1.51767 1.62085 1.7262 1.83371 1.9434 2.05525 2.16927 2.28546 2.40381 2.52434 2.56697 2.59293 2.61898 2.64509 2.67128 2.69754 2.72388 2.75029 2.77677 2.80332 2.82994 2.85664 2.88342 2.91026 2.93718 2.96417 2.99123 3.01837 3.04559 3.07287 3.10018 3.12765 3.15516 3.18272 3.21038 3.2381 3.26589 3.29375 3.3217 3.33377 3.34015 3.34653 3.35291 3.35928 3.36566 3.37203 3.37839 3.38473 3.39108 3.39743 3.40376 3.41009 3.41643 3.42274 3.42905 3.43537 3.44167 3.44798 3.45427 3.46057 3.46685 3.47313 3.4794 3.48567 3.49194 3.49819 3.50445 3.5107 3.51694 3.52317 3.52942 3.53564 3.54899 3.5498 3.55059 3.56048 3.56669 3.57288 3.57907 3.58527 3.59143 3.59761 3.60378 3.60994 3.6161 3.62225 3.6284 3.63455 3.64068 3.64683 3.65294 3.65907 3.66518 3.67129 3.6774 3.6835 3.68776 3.69028 3.69277 3.69525 3.69774 3.70021 3.70269 3.70514 3.70761 3.71005 3.71249 3.71493 3.71736 3.71978 3.7222 3.7246 3.727 3.7294 3.73178 3.73417 3.73655 3.73892 3.74126 3.74363 3.74597 3.74831 3.75064 3.75297 3.75529 3.75759 3.75991 3.7622 3.76449 3.76678 3.76906 3.77132 3.77359 
11.9673 61.9357 74.3111 89.3132 110.814 0.0871472 0.0842434 0.0524766 0.0388559 0.0288886 0.994449 1.12462 1.24853 3.60947 3.80025 4.01686 2.63854 0 0.363464 0.726929 1.09039 1.45386 1.81732 2.18079 2.54425 2.90771 3.27118 3.63464 3.99811 4.36157 4.72504 5.0885 5.45196 5.81543 6.17889 6.54236 6.90582 7.26929 7.63275 7.99622 8.35968 8.72314 9.08661 9.45007 9.81354 10.177 10.5405 10.9039 11.2674 11.6309 11.9943 12.3578 12.7213 13.0847 13.4482 13.8116 14.1751 14.5386 14.902 15.2655 15.629 15.9924 16.3559 16.7194 17.0828 17.4463 17.8098 18.1732 18.5367 18.9001 19.2636 19.6271 19.9905 20.354 20.7175 21.0809 21.4444 21.8079 22.1713 22.5348 22.8983 23.2617 23.6252 23.9886 24.3521 24.7156 25.079 25.4425 25.806 26.1694 26.5329 26.8964 27.2598 27.6233 27.9868 28.3502 28.7137 29.0771 29.4406 29.8041 30.1675 30.531 30.8945 31.2579 31.6214 31.9849 32.3483 32.7118 33.0753 33.4387 33.8022 34.1656 34.5291 34.8926 35.256 35.6195 35.983 36.3464 36.7099 37.0734 37.4368 37.8003 38.1638 38.5272 38.8907 39.2541 39.6176 39.9811 40.3445 40.708 41.0715 41.4349 41.7984 42.1619 42.5253 42.8888 43.2523 43.6157 43.9792 44.3426 44.7061 45.0696 45.433 45.7965 46.16 46.5234 46.8869 47.2504 47.6138 47.9773 48.3408 48.7042 49.0677 49.4311 49.7946 50.1581 50.5215 50.885 51.2485 51.6119 51.9754 52.3389 52.7023 53.0658 53.4293 53.7927 54.1562 54.5196 54.8831 55.2466 55.61 55.9735 56.337 56.7004 57.0639 57.4274 57.7908 58.1543 58.5178 58.8812 59.2447 59.6081 59.9716 60.3351 60.6985 61.062 61.4255 61.7889 62.1524 62.5159 62.8793 63.2428 63.6063 63.9697 64.3332 64.6966 65.0601 65.4236 65.787 66.1505 66.514 66.8774 67.2409 67.6044 67.9678 68.3313 68.6948 69.0582 69.4217 69.7851 70.1486 70.5121 70.8755 71.239 71.6025 71.9659 72.3294 0.994449 0.99879 1.00314 1.00748 1.01181 1.01613 1.02045 1.02475 1.02906 1.03336 1.03765 1.04194 1.04622 1.05049 1.05475 1.05901 1.06326 1.0675 1.07174 1.07597 1.0802 1.08441 1.08862 1.09282 1.09703 1.10121 1.1054 1.10867 1.11374 1.11791 1.12206 1.12622 1.13036 1.1345 1.13863 1.14274 1.14686 1.15098 1.15508 1.15918 1.16327 1.16735 1.17143 1.17549 1.17956 1.18362 1.18767 1.19171 1.19576 1.19978 1.2038 1.20782 1.21183 1.21583 1.21983 1.22382 1.22781 1.23178 1.23575 1.23962 1.24367 1.24762 1.25156 1.2555 1.25943 1.26336 1.26728 1.27119 1.27509 1.27898 1.28287 1.28676 1.29064 1.2945 1.29837 1.32197 1.46915 1.62127 1.77832 1.9403 2.10721 2.27907 2.45585 2.58755 2.61072 2.63396 2.65723 2.68057 2.70396 2.72741 2.7509 2.77445 2.79807 2.82173 2.84546 2.86923 2.89305 2.91694 2.94089 2.96488 2.98892 3.01303 3.03719 3.0614 3.08567 3.11 3.13436 3.1588 3.18329 3.20783 3.23244 3.25709 3.28179 3.30308 3.31539 3.3277 3.34003 3.35236 3.36468 3.37702 3.38938 3.40172 3.41407 3.42643 3.43878 3.45115 3.46353 3.47589 3.48828 3.50066 3.51305 3.52545 3.54318 3.54403 3.56266 3.57506 3.58748 3.59991 3.61232 3.62477 3.6372 3.64964 3.66208 3.67454 3.68698 3.69945 3.71192 3.72438 3.73685 3.74934 3.76183 3.77431 3.7868 3.79929 3.8118 3.82429 3.83682 3.84933 3.86185 3.87437 3.8869 3.89944 3.91197 3.92451 3.93354 3.93604 3.93854 3.94101 3.94349 3.94596 3.94843 3.95088 3.95333 3.95576 3.95821 3.96062 3.96305 3.96546 3.96787 3.97028 3.97267 3.97506 3.97743 3.97981 3.98217 3.98474 3.9869 3.98924 3.99158 3.99391 3.99623 3.99856 4.00086 4.00318 4.00548 4.00777 4.01005 4.01232 4.0146 4.01686 
14.0416 64.7691 74.5349 92.0898 111.786 0.0850501 0.0822216 0.0496051 0.032865 0.0293393 1.06221 1.19181 1.31515 3.7413 3.83492 3.99377 2.56834 0 0.363464 0.726929 1.09039 1.45386 1.81732 2.18079 2.54425 2.90771 3.27118 3.63464 3.99811 4.36157 4.72504 5.0885 5.45196 5.81543 6.17889 6.54236 6.90582 7.26929 7.63275 7.99622 8.35968 8.72314 9.08661 9.45007 9.81354 10.177 10.5405 10.9039 11.2674 11.6309 11.9943 12.3578 12.7213 13.0847 13.4482 13.8116 14.1751 14.5386 14.902 15.2655 15.629 15.9924 16.3559 16.7194 17.0828 17.4463 17.8098 18.1732 18.5367 18.9001 19.2636 19.6271 19.9905 20.354 20.7175 21.0809 21.4444 21.8079 22.1713 22.5348 22.8983 23.2617 23.6252 23.9886 24.3521 24.7156 25.079 25.4425 25.806 26.1694 26.5329 26.8964 27.2598 27.6233 27.9868 28.3502 28.7137 29.0771 29.4406 29.8041 30.1675 30.531 30.8945 31.2579 31.6214 31.9849 32.3483 32.7118 33.0753 33.4387 33.8022 34.1656 34.5291 34.8926 35.256 35.6195 35.983 36.3464 36.7099 37.0734 37.4368 37.8003 38.1638 38.5272 38.8907 39.2541 39.6176 39.9811 40.3445 40.708 41.0715 41.4349 41.7984 42.1619 42.5253 42.8888 43.2523 43.6157 43.9792 44.3426 44.7061 45.0696 45.433 45.7965 46.16 46.5234 46.8869 47.2504 47.6138 47.9773 48.3408 48.7042 49.0677 49.4311 49.7946 50.1581 50.5215 50.885 51.2485 51.6119 51.9754 52.3389 52.7023 53.0658 53.4293 53.7927 54.1562 54.5196 54.8831 55.2466 55.61 55.9735 56.337 56.7004 57.0639 57.4274 57.7908 58.1543 58.5178 58.8812 59.2447 59.6081 59.9716 60.3351 60.6985 61.062 61.4255 61.7889 62.1524 62.5159 62.8793 63.2428 63.6063 63.9697 64.3332 64.6966 65.0601 65.4236 65.787 66.1505 66.514 66.8774 67.2409 67.6044 67.9678 68.3313 68.6948 69.0582 69.4217 69.7851 70.1486 70.5121 70.8755 71.239 71.6025 71.9659 72.3294 1.06221 1.06653 1.07086 1.07518 1.07949 1.0838 1.0881 1.09239 1.09668 1.10096 1.10523 1.11033 1.11375 1.11801 1.12225 1.12649 1.13074 1.13495 1.13917 1.14338 1.14758 1.15178 1.15598 1.16016 1.16434 1.16851 1.17267 1.17684 1.18098 1.18514 1.18927 1.1934 1.19753 1.20165 1.20576 1.20987 1.21396 1.21806 1.22214 1.22622 1.23029 1.23435 1.23841 1.24248 1.24651 1.25055 1.25458 1.2586 1.26263 1.26663 1.27064 1.27464 1.27863 1.28261 1.28659 1.29056 1.29453 1.29849 1.30243 1.30638 1.31032 1.31425 1.31817 1.32209 1.326 1.32991 1.3338 1.33769 1.34158 1.34546 1.34933 1.3532 1.35705 1.3609 1.36475 1.36859 1.37242 1.37796 1.37773 1.38387 1.38767 2.70466 2.72996 2.75503 2.78016 2.80536 2.83062 2.85595 2.88133 2.9068 2.9323 2.95789 2.98353 3.00925 3.03501 3.06085 3.08675 3.11271 3.13875 3.16484 3.19099 3.21722 3.24351 3.26984 3.29626 3.32273 3.34928 3.37588 3.4025 3.42929 3.45608 3.48293 3.50986 3.53684 3.5639 3.59101 3.60597 3.61223 3.6185 3.62476 3.63102 3.63726 3.64352 3.64976 3.656 3.66223 3.66844 3.67465 3.68088 3.68707 3.69329 3.69949 3.70567 3.71186 3.71803 3.72421 3.7304 3.73655 3.74271 3.74886 3.75502 3.76115 3.7673 3.77356 3.77955 3.78567 3.7918 3.7979 3.80402 3.8101 3.8162 3.82229 3.82838 3.83444 3.84065 3.8466 3.85265 3.85872 3.86476 3.8708 3.87684 3.88287 3.88892 3.89494 3.90096 3.90698 3.91296 3.91791 3.92039 3.92285 3.92532 3.92778 3.93022 3.93266 3.9351 3.93753 3.93995 3.94237 3.94477 3.94717 3.94956 3.95195 3.95434 3.95671 3.95908 3.96143 3.96379 3.96612 3.96848 3.97081 3.97314 3.97544 3.97777 3.98007 3.98237 3.98467 3.98695 3.98923 3.99149 3.99377 
14.0031 64.3271 74.3668 93.2009 113.832 0.08527 0.0823339 0.0526659 0.0378571 0.0270467 1.05639 1.18702 1.31138 3.58589 3.7997 4.11193 2.20387 0 0.363464 0.726929 1.09039 1.45386 1.81732 2.18079 2.54425 2.90771 3.27118 3.63464 3.99811 4.36157 4.72504 5.0885 5.45196 5.81543 6.17889 6.54236 6.90582 7.26929 7.63275 7.99622 8.35968 8.72314 9.08661 9.45007 9.81354 10.177 10.5405 10.9039 11.2674 11.6309 11.9943 12.3578 12.7213 13.0847 13.4482 13.8116 14.1751 14.5386 14.902 15.2655 15.629 15.9924 16.3559 16.7194 17.0828 17.4463 17.8098 18.1732 18.5367 18.9001 19.2636 19.6271 19.9905 20.354 20.7175 21.0809 21.4444 21.8079 22.1713 22.5348 22.8983 23.2617 23.6252 23.9886 24.3521 24.7156 25.079 25.4425 25.806 26.1694 26.5329 26.8964 27.2598 27.6233 27.9868 28.3502 28.7137 29.0771 29.4406 29.8041 30.1675 30.531 30.8945 31.2579 31.6214 31.9849 32.3483 32.7118 33.0753 33.4387 33.8022 34.1656 34.5291 34.8926 35.256 35.6195 35.983 36.3464 36.7099 37.0734 37.4368 37.8003 38.1638 38.5272 38.8907 39.2541 39.6176 39.9811 40.3445 40.708 41.0715 41.4349 41.7984 42.1619 42.5253 42.8888 43.2523 43.6157 43.9792 44.3426 44.7061 45.0696 45.433 45.7965 46.16 46.5234 46.8869 47.2504 47.6138 47.9773 48.3408 48.7042 49.0677 49.4311 49.7946 50.1581 50.5215 50.885 51.2485 51.6119 51.9754 52.3389 52.7023 53.0658 53.4293 53.7927 54.1562 54.5196 54.8831 55.2466 55.61 55.9735 56.337 56.7004 57.0639 57.4274 57.7908 58.1543 58.5178 58.8812 59.2447 59.6081 59.9716 60.3351 60.6985 61.062 61.4255 61.7889 62.1524 62.5159 62.8793 63.2428 63.6063 63.9697 64.3332 64.6966 65.0601 65.4236 65.787 66.1505 66.514 66.8774 67.2409 67.6044 67.9678 68.3313 68.6948 69.0582 69.4217 69.7851 70.1486 70.5121 70.8755 71.239 71.6025 71.9659 72.3294 1.05639 1.06076 1.06512 1.06947 1.07382 1.07816 1.08248 1.08681 1.09113 1.09545 1.09975 1.10404 1.10834 1.11263 1.1169 1.12117 1.12544 1.1297 1.13395 1.1382 1.14244 1.14667 1.15089 1.15511 1.15935 1.16353 1.16773 1.17191 1.17583 1.18029 1.18446 1.18862 1.19278 1.19693 1.20107 1.20521 1.20935 1.21347 1.21759 1.2217 1.2258 1.2299 1.23397 1.23807 1.24233 1.24623 1.2503 1.25435 1.25841 1.26245 1.26649 1.27052 1.27454 1.27857 1.28257 1.28658 1.29057 1.29457 1.29855 1.30254 1.3065 1.31046 1.31443 1.31838 1.32233 1.32626 1.3302 1.33412 1.33804 1.34194 1.34585 1.34975 1.35364 1.35753 1.3614 1.36527 1.36913 1.37299 1.37773 1.38069 1.43054 1.78484 2.16599 2.57296 2.59256 2.6122 2.63186 2.65158 2.67131 2.69109 2.70906 2.73075 2.75064 2.77055 2.79051 2.81049 2.83061 2.85057 2.87065 2.89079 2.91095 2.93116 2.95138 2.97166 2.99197 3.01229 3.03267 3.05308 3.07353 3.09401 3.11452 3.13507 3.15566 3.17627 3.19693 3.21762 3.23834 3.25911 3.2799 3.30074 3.32106 3.3425 3.36344 3.38148 3.39525 3.40905 3.42285 3.43666 3.45047 3.46429 3.47813 3.49198 3.50582 3.51967 3.53354 3.54571 3.56131 3.5752 3.58907 3.603 3.61693 3.63085 3.64478 3.65873 3.67267 3.68664 3.70061 3.71459 3.72857 3.74256 3.75657 3.77058 3.78461 3.79863 3.81267 3.82672 3.84076 3.85482 3.8689 3.88298 3.89707 3.91116 3.92526 3.93938 3.9535 3.96763 3.98177 3.99592 4.01008 4.02424 4.03841 4.04593 4.04838 4.05083 4.05326 4.0557 4.05811 4.06053 4.06294 4.06533 4.06773 4.07013 4.07249 4.07488 4.07725 4.0796 4.08195 4.0843 4.08665 4.08897 4.09131 4.09361 4.09594 4.09824 4.10054 4.10284 4.1051 4.10739 4.10967 4.11193 
12.3675 62.747 74.1917 93.9177 115.219 0.0865705 0.0838124 0.0597686 0.0401151 0.0249885 1.01118 1.14011 1.26277 3.48872 3.77911 4.21935 2.19069 0 0.363464 0.726929 1.09039 1.45386 1.81732 2.18079 2.54425 2.90771 3.27118 3.63464 3.99811 4.36157 4.72504 5.0885 5.45196 5.81543 6.17889 6.54236 6.90582 7.26929 7.63275 7.99622 8.35968 8.72314 9.08661 9.45007 9.81354 10.177 10.5405 10.9039 11.2674 11.6309 11.9943 12.3578 12.7213 13.0847 13.4482 13.8116 14.1751 14.5386 14.902 15.2655 15.629 15.9924 16.3559 16.7194 17.0828 17.4463 17.8098 18.1732 18.5367 18.9001 19.2636 19.6271 19.9905 20.354 20.7175 21.0809 21.4444 21.8079 22.1713 22.5348 22.8983 23.2617 23.6252 23.9886 24.3521 24.7156 25.079 25.4425 25.806 26.1694 26.5329 26.8964 27.2598 27.6233 27.9868 28.3502 28.7137 29.0771 29.4406 29.8041 30.1675 30.531 30.8945 31.2579 31.6214 31.9849 32.3483 32.7118 33.0753 33.4387 33.8022 34.1656 34.5291 34.8926 35.256 35.6195 35.983 36.3464 36.7099 37.0734 37.4368 37.8003 38.1638 38.5272 38.8907 39.2541 39.6176 39.9811 40.3445 40.708 41.0715 41.4349 41.7984 42.1619 42.5253 42.8888 43.2523 43.6157 43.9792 44.3426 44.7061 45.0696 45.433 45.7965 46.16 46.5234 46.8869 47.2504 47.6138 47.9773 48.3408 48.7042 49.0677 49.4311 49.7946 50.1581 50.5215 50.885 51.2485 51.6119 51.9754 52.3389 52.7023 53.0658 53.4293 53.7927 54.1562 54.5196 54.8831 55.2466 55.61 55.9735 56.337 56.7004 57.0639 57.4274 57.7908 58.1543 58.5178 58.8812 59.2447 59.6081 59.9716 60.3351 60.6985 61.062 61.4255 61.7889 62.1524 62.5159 62.8793 63.2428 63.6063 63.9697 64.3332 64.6966 65.0601 65.4236 65.787 66.1505 66.514 66.8774 67.2409 67.6044 67.9678 68.3313 68.6948 69.0582 69.4217 69.7851 70.1486 70.5121 70.8755 71.239 71.6025 71.9659 72.3294 1.01118 1.01549 1.0198 1.0241 1.02839 1.03267 1.03694 1.04122 1.04548 1.04973 1.05398 1.05823 1.06246 1.0667 1.07091 1.07514 1.07935 1.08355 1.08775 1.09194 1.09612 1.1003 1.10447 1.10917 1.11279 1.11694 1.12108 1.12521 1.12935 1.13347 1.13758 1.14165 1.1458 1.14989 1.15399 1.15806 1.16214 1.16622 1.17027 1.17435 1.17838 1.18242 1.18645 1.19049 1.19451 1.19852 1.20254 1.20653 1.21053 1.21453 1.2185 1.22248 1.22645 1.23041 1.23437 1.23832 1.24226 1.2462 1.25012 1.25404 1.25796 1.26187 1.26577 1.26967 1.2736 1.27744 1.28131 1.28518 1.28905 1.2929 1.29675 1.30059 1.30443 1.30825 1.31207 1.31589 1.31969 1.34238 1.41843 1.49576 1.57436 1.65423 1.73538 1.81779 1.90147 1.98643 2.07266 2.16018 2.24895 2.29826 2.32309 2.34799 2.37296 2.39801 2.42311 2.44833 2.47359 2.49893 2.52433 2.54982 2.57539 2.60102 2.62673 2.6525 2.67836 2.70428 2.73029 2.75635 2.7825 2.80872 2.83501 2.86138 2.88782 2.91432 2.94091 2.96756 2.9943 3.0211 3.04798 3.07493 3.10195 3.12905 3.15622 3.18346 3.21078 3.23818 3.26564 3.28798 3.30651 3.32504 3.34362 3.3622 3.38082 3.39946 3.41813 3.43682 3.45553 3.47429 3.49306 3.51185 3.53067 3.55059 3.56838 3.58729 3.60619 3.62516 3.64413 3.66312 3.68215 3.7012 3.72026 3.73937 3.7585 3.77764 3.79683 3.81602 3.83526 3.85451 3.87379 3.89309 3.91242 3.93177 3.95114 3.97055 3.98998 4.00945 4.02892 4.04843 4.06796 4.08753 4.10711 4.12671 4.14636 4.15826 4.16068 4.16312 4.16554 4.16795 4.17035 4.17276 4.17516 4.17756 4.17992 4.1823 4.18467 4.18702 4.18938 4.19173 4.19407 4.1964 4.19872 4.20105 4.20337 4.20566 4.20797 4.21026 4.21254 4.21481 4.21708 4.21935 
12.5191 61.6689 71.1123 93.778 115.605 0.0819628 0.079936 0.0568441 0.0359278 0.0205874 1.16391 1.2881 1.40596 3.75723 4.05231 4.45334 2.80233 0 0.363464 0.726929 1.09039 1.45386 1.81732 2.18079 2.54425 2.90771 3.27118 3.63464 3.99811 4.36157 4.72504 5.0885 5.45196 5.81543 6.17889 6.54236 6.90582 7.26929 7.63275 7.99622 8.35968 8.72314 9.08661 9.45007 9.81354 10.177 10.5405 10.9039 11.2674 11.6309 11.9943 12.3578 12.7213 13.0847 13.4482 13.8116 14.1751 14.5386 14.902 15.2655 15.629 15.9924 16.3559 16.7194 17.0828 17.4463 17.8098 18.1732 18.5367 18.9001 19.2636 19.6271 19.9905 20.354 20.7175 21.0809 21.4444 21.8079 22.1713 22.5348 22.8983 23.2617 23.6252 23.9886 24.3521 24.7156 25.079 25.4425 25.806 26.1694 26.5329 26.8964 27.2598 27.6233 27.9868 28.3502 28.7137 29.0771 29.4406 29.8041 30.1675 30.531 30.8945 31.2579 31.6214 31.9849 32.3483 32.7118 33.0753 33.4387 33.8022 34.1656 34.5291 34.8926 35.256 35.6195 35.983 36.3464 36.7099 37.0734 37.4368 37.8003 38.1638 38.5272 38.8907 39.2541 39.6176 39.9811 40.3445 40.708 41.0715 41.4349 41.7984 42.1619 42.5253 42.8888 43.2523 43.6157 43.9792 44.3426 44.7061 45.0696 45.433 45.7965 46.16 46.5234 46.8869 47.2504 47.6138 47.9773 48.3408 48.7042 49.0677 49.4311 49.7946 50.1581 50.5215 50.885 51.2485 51.6119 51.9754 52.3389 52.7023 53.0658 53.4293 53.7927 54.1562 54.5196 54.8831 55.2466 55.61 55.9735 56.337 56.7004 57.0639 57.4274 57.7908 58.1543 58.5178 58.8812 59.2447 59.6081 59.9716 60.3351 60.6985 61.062 61.4255 61.7889 62.1524 62.5159 62.8793 63.2428 63.6063 63.9697 64.3332 64.6966 65.0601 65.4236 65.787 66.1505 66.514 66.8774 67.2409 67.6044 67.9678 68.3313 68.6948 69.0582 69.4217 69.7851 70.1486 70.5121 70.8755 71.239 71.6025 71.9659 72.3294 1.16391 1.16805 1.17221 1.17635 1.18049 1.18461 1.18874 1.19285 1.19697 1.20107 1.20517 1.20925 1.21334 1.21741 1.22148 1.22554 1.22959 1.23365 1.23769 1.24172 1.24575 1.24977 1.25379 1.25779 1.26184 1.26579 1.26978 1.27376 1.27773 1.2817 1.28566 1.28962 1.29356 1.2975 1.30144 1.30537 1.30928 1.31309 1.31711 1.32101 1.32489 1.32878 1.33266 1.33653 1.3404 1.34426 1.34811 1.35196 1.3558 1.35964 1.36346 1.36728 1.37109 1.3749 1.37869 1.38213 1.38627 1.39005 1.39382 1.39758 1.40135 1.4051 1.40885 1.41258 1.41631 1.42003 1.42376 1.42747 1.43116 1.43487 1.43855 1.49396 1.62036 1.75011 1.88316 2.01956 2.15929 2.30235 2.38564 2.40871 2.43184 2.45501 2.47826 2.50156 2.52491 2.54833 2.57179 2.59533 2.61891 2.64256 2.66625 2.69002 2.71384 2.73771 2.76165 2.78564 2.80969 2.8338 2.85796 2.88217 2.90646 2.93079 2.95513 2.97965 3.00415 3.02872 3.05334 3.07802 3.10278 3.12757 3.15243 3.17734 3.20231 3.22735 3.25243 3.27757 3.30278 3.32803 3.35336 3.37873 3.40417 3.42965 3.45521 3.47796 3.49672 3.51547 3.53795 3.55307 3.5719 3.59077 3.60966 3.62856 3.64751 3.66646 3.68543 3.70445 3.72348 3.74254 3.76165 3.78073 3.79987 3.81903 3.83821 3.85741 3.87664 3.89589 3.91517 3.93447 3.95379 3.97317 3.99254 4.00999 4.03136 4.05082 4.07029 4.08979 4.10932 4.12888 4.14845 4.16806 4.18767 4.20732 4.22699 4.2467 4.2664 4.28616 4.30593 4.32583 4.34554 4.36539 4.38488 4.38733 4.38979 4.39224 4.39466 4.39723 4.39951 4.40193 4.40434 4.40674 4.40913 4.41152 4.41391 4.41627 4.41864 4.42101 4.42336 4.42571 4.42805 4.43038 4.4327 4.43502 4.43734 4.43965 4.44194 4.44423 4.44652 4.4488 4.45107 4.45334 
14.0211 61.2274 70.7897 93.6613 113.415 0.0866976 0.0844892 0.0623832 0.0423636 0.0273249 0.997962 1.12366 1.24308 3.37597 3.68632 4.09752 2.19463 0 0.363464 0.726929 1.09039 1.45386 1.81732 2.18079 2.54425 2.90771 3.27118 3.63464 3.99811 4.36157 4.72504 5.0885 5.45196 5.81543 6.17889 6.54236 6.90582 7.26929 7.63275 7.99622 8.35968 8.72314 9.08661 9.45007 9.81354 10.177 10.5405 10.9039 11.2674 11.6309 11.9943 12.3578 12.7213 13.0847 13.4482 13.8116 14.1751 14.5386 14.902 15.2655 15.629 15.9924 16.3559 16.7194 17.0828 17.4463 17.8098 18.1732 18.5367 18.9001 19.2636 19.6271 19.9905 20.354 20.7175 21.0809 21.4444 21.8079 22.1713 22.5348 22.8983 23.2617 23.6252 23.9886 24.3521 24.7156 25.079 25.4425 25.806 26.1694 26.5329 26.8964 27.2598 27.6233 27.9868 28.3502 28.7137 29.0771 29.4406 29.8041 30.1675 30.531 30.8945 31.2579 31.6214 31.9849 32.3483 32.7118 33.0753 33.4387 33.8022 34.1656 34.5291 34.8926 35.256 35.6195 35.983 36.3464 36.7099 37.0734 37.4368 37.8003 38.1638 38.5272 38.8907 39.2541 39.6176 39.9811 40.3445 40.708 41.0715 41.4349 41.7984 42.1619 42.5253 42.8888 43.2523 43.6157 43.9792 44.3426 44.7061 45.0696 45.433 45.7965 46.16 46.5234 46.8869 47.2504 47.6138 47.9773 48.3408 48.7042 49.0677 49.4311 49.7946 50.1581 50.5215 50.885 51.2485 51.6119 51.9754 52.3389 52.7023 53.0658 53.4293 53.7927 54.1562 54.5196 54.8831 55.2466 55.61 55.9735 56.337 56.7004 57.0639 57.4274 57.7908 58.1543 58.5178 58.8812 59.2447 59.6081 59.9716 60.3351 60.6985 61.062 61.4255 61.7889 62.1524 62.5159 62.8793 63.2428 63.6063 63.9697 64.3332 64.6966 65.0601 65.4236 65.787 66.1505 66.514 66.8774 67.2409 67.6044 67.9678 68.3313 68.6948 69.0582 69.4217 69.7851 70.1486 70.5121 70.8755 71.239 71.6025 71.9659 72.3294 0.997962 1.00216 1.00636 1.01056 1.01474 1.01892 1.02309 1.02726 1.03142 1.03557 1.03971 1.04385 1.04798 1.05211 1.05623 1.06033 1.06444 1.06855 1.07263 1.07671 1.08079 1.08487 1.08893 1.09299 1.09704 1.10108 1.10513 1.10867 1.11318 1.11719 1.1212 1.12521 1.12921 1.1332 1.13718 1.14108 1.14514 1.14909 1.15304 1.157 1.16094 1.16487 1.16881 1.17274 1.17664 1.18056 1.18446 1.18836 1.19224 1.19614 1.20001 1.20387 1.20774 1.21159 1.21545 1.21928 1.22312 1.22694 1.23077 1.23459 1.2384 1.2422 1.246 1.24978 1.25356 1.25734 1.26111 1.26487 1.26863 1.27246 1.27612 1.27985 1.28358 1.2873 1.37558 1.47684 1.58033 1.68608 1.79408 1.90432 2.01681 2.13155 2.16852 2.1901 2.21114 2.23218 2.25327 2.27441 2.2956 2.31683 2.33811 2.35944 2.38084 2.40227 2.42375 2.44527 2.46685 2.48847 2.51016 2.53188 2.55365 2.57547 2.59735 2.61928 2.64124 2.66326 2.68533 2.70745 2.72961 2.75183 2.7741 2.79642 2.81877 2.84119 2.86364 2.88615 2.90871 2.93132 2.95397 2.97668 2.99943 3.02224 3.04509 3.068 3.09094 3.11394 3.13701 3.1601 3.1818 3.20153 3.2213 3.2411 3.26093 3.28079 3.30069 3.32061 3.34057 3.36057 3.38059 3.40068 3.42072 3.44084 3.46099 3.48118 3.50139 3.52164 3.54192 3.55525 3.58255 3.60294 3.62334 3.64377 3.66425 3.68474 3.70527 3.72583 3.74644 3.76705 3.78739 3.8084 3.82911 3.84988 3.87066 3.89147 3.91234 3.93321 3.95412 3.97506 3.99603 4.01704 4.03008 4.03107 4.03205 4.03641 4.03884 4.04127 4.04369 4.04611 4.04852 4.05092 4.0533 4.0557 4.05808 4.06046 4.06282 4.06519 4.06753 4.06987 4.07221 4.07455 4.07689 4.07921 4.08152 4.08381 4.08612 4.0884 4.09069 4.09296 4.09523 4.09752 
15.7625 59.2261 69.9474 92.1123 113.196 0.0877688 0.0853586 0.0682602 0.0414667 0.0201122 0.963529 1.09248 1.21516 3.63545 4.08998 4.47895 2.76931 0 0.363464 0.726929 1.09039 1.45386 1.81732 2.18079 2.54425 2.90771 3.27118 3.63464 3.99811 4.36157 4.72504 5.0885 5.45196 5.81543 6.17889 6.54236 6.90582 7.26929 7.63275 7.99622 8.35968 8.72314 9.08661 9.45007 9.81354 10.177 10.5405 10.9039 11.2674 11.6309 11.9943 12.3578 12.7213 13.0847 13.4482 13.8116 14.1751 14.5386 14.902 15.2655 15.629 15.9924 16.3559 16.7194 17.0828 17.4463 17.8098 18.1732 18.5367 18.9001 19.2636 19.6271 19.9905 20.354 20.7175 21.0809 21.4444 21.8079 22.1713 22.5348 22.8983 23.2617 23.6252 23.9886 24.3521 24.7156 25.079 25.4425 25.806 26.1694 26.5329 26.8964 27.2598 27.6233 27.9868 28.3502 28.7137 29.0771 29.4406 29.8041 30.1675 30.531 30.8945 31.2579 31.6214 31.9849 32.3483 32.7118 33.0753 33.4387 33.8022 34.1656 34.5291 34.8926 35.256 35.6195 35.983 36.3464 36.7099 37.0734 37.4368 37.8003 38.1638 38.5272 38.8907 39.2541 39.6176 39.9811 40.3445 40.708 41.0715 41.4349 41.7984 42.1619 42.5253 42.8888 43.2523 43.6157 43.9792 44.3426 44.7061 45.0696 45.433 45.7965 46.16 46.5234 46.8869 47.2504 47.6138 47.9773 48.3408 48.7042 49.0677 49.4311 49.7946 50.1581 50.5215 50.885 51.2485 51.6119 51.9754 52.3389 52.7023 53.0658 53.4293 53.7927 54.1562 54.5196 54.8831 55.2466 55.61 55.9735 56.337 56.7004 57.0639 57.4274 57.7908 58.1543 58.5178 58.8812 59.2447 59.6081 59.9716 60.3351 60.6985 61.062 61.4255 61.7889 62.1524 62.5159 62.8793 63.2428 63.6063 63.9697 64.3332 64.6966 65.0601 65.4236 65.787 66.1505 66.514 66.8774 67.2409 67.6044 67.9678 68.3313 68.6948 69.0582 69.4217 69.7851 70.1486 70.5121 70.8755 71.239 71.6025 71.9659 72.3294 0.963529 0.967842 0.972144 0.976437 0.980515 0.985011 0.989291 0.993563 0.997833 1.00208 1.00634 1.01058 1.01482 1.01904 1.02327 1.02749 1.03171 1.03591 1.04011 1.04429 1.04847 1.05265 1.05683 1.06099 1.06514 1.0693 1.07344 1.07757 1.08171 1.08583 1.08995 1.09406 1.09816 1.10226 1.10635 1.11043 1.11451 1.11858 1.12264 1.12671 1.13076 1.1348 1.13883 1.14286 1.14689 1.1509 1.15491 1.15891 1.16291 1.1669 1.17088 1.17486 1.17883 1.18279 1.18675 1.1907 1.19464 1.19858 1.20251 1.20643 1.21034 1.21425 1.21815 1.22205 1.22594 1.22982 1.2337 1.23782 1.24143 1.2707 1.31251 1.35467 1.39725 1.4401 1.48335 1.52697 1.57096 1.61531 1.66002 1.7051 1.75054 1.79641 1.84251 1.88905 1.93108 1.96149 1.99998 2.02269 2.0535 2.08443 2.11552 2.14673 2.17809 2.20956 2.24119 2.27294 2.30484 2.33686 2.36903 2.40133 2.43377 2.46634 2.49905 2.53189 2.56487 2.59798 2.63124 2.66461 2.69814 2.73179 2.76559 2.79952 2.83359 2.86778 2.90213 2.93659 2.97119 3.00595 3.04082 3.07585 3.11098 3.14627 3.18169 3.21402 3.24203 3.27011 3.29826 3.32616 3.3548 3.3832 3.41167 3.4402 3.46882 3.49753 3.5263 3.55516 3.58407 3.61308 3.64217 3.67132 3.70056 3.72989 3.75927 3.78875 3.81828 3.84789 3.87761 3.90739 3.93724 3.96717 3.99717 4.02725 4.05742 4.08767 4.11798 4.14837 4.17884 4.20938 4.24001 4.27071 4.3015 4.33234 4.36327 4.39311 4.39562 4.39811 4.40059 4.4031 4.40557 4.40804 4.4105 4.41294 4.41539 4.41785 4.42027 4.42271 4.42513 4.42755 4.42994 4.43234 4.43475 4.43713 4.43951 4.4419 4.44425 4.44662 4.44897 4.45131 4.45367 4.45599 4.45832 4.46064 4.46294 4.46525 4.46749 4.46983 4.47214 4.4744 4.47668 4.47895 
15.6667 57.705 70.0717 91.3403 114.76 0.0858859 0.0837346 0.0637555 0.0447379 0.0202111 1.02648 1.15408 1.27537 3.47743 3.94488 4.47361 1.92431 0 0.363464 0.726929 1.09039 1.45386 1.81732 2.18079 2.54425 2.90771 3.27118 3.63464 3.99811 4.36157 4.72504 5.0885 5.45196 5.81543 6.17889 6.54236 6.90582 7.26929 7.63275 7.99622 8.35968 8.72314 9.08661 9.45007 9.81354 10.177 10.5405 10.9039 11.2674 11.6309 11.9943 12.3578 12.7213 13.0847 13.4482 13.8116 14.1751 14.5386 14.902 15.2655 15.629 15.9924 16.3559 16.7194 17.0828 17.4463 17.8098 18.1732 18.5367 18.9001 19.2636 19.6271 19.9905 20.354 20.7175 21.0809 21.4444 21.8079 22.1713 22.5348 22.8983 23.2617 23.6252 23.9886 24.3521 24.7156 25.079 25.4425 25.806 26.1694 26.5329 26.8964 27.2598 27.6233 27.9868 28.3502 28.7137 29.0771 29.4406 29.8041 30.1675 30.531 30.8945 31.2579 31.6214 31.9849 32.3483 32.7118 33.0753 33.4387 33.8022 34.1656 34.5291 34.8926 35.256 35.6195 35.983 36.3464 36.7099 37.0734 37.4368 37.8003 38.1638 38.5272 38.8907 39.2541 39.6176 39.9811 40.3445 40.708 41.0715 41.4349 41.7984 42.1619 42.5253 42.8888 43.2523 43.6157 43.9792 44.3426 44.7061 45.0696 45.433 45.7965 46.16 46.5234 46.8869 47.2504 47.6138 47.9773 48.3408 48.7042 49.0677 49.4311 49.7946 50.1581 50.5215 50.885 51.2485 51.6119 51.9754 52.3389 52.7023 53.0658 53.4293 53.7927 54.1562 54.5196 54.8831 55.2466 55.61 55.9735 56.337 56.7004 57.0639 57.4274 57.7908 58.1543 58.5178 58.8812 59.2447 59.6081 59.9716 60.3351 60.6985 61.062 61.4255 61.7889 62.1524 62.5159 62.8793 63.2428 63.6063 63.9697 64.3332 64.6966 65.0601 65.4236 65.787 66.1505 66.514 66.8774 67.2409 67.6044 67.9678 68.3313 68.6948 69.0582 69.4217 69.7851 70.1486 70.5121 70.8755 71.239 71.6025 71.9659 72.3294 1.02648 1.03074 1.03501 1.03926 1.04351 1.04775 1.05198 1.05621 1.06043 1.06464 1.06884 1.07305 1.0772 1.08143 1.08561 1.08978 1.09394 1.0981 1.10226 1.1064 1.10951 1.11468 1.1188 1.12292 1.12704 1.13114 1.13523 1.13934 1.14342 1.1475 1.15156 1.15563 1.15969 1.16374 1.16779 1.17183 1.17586 1.17989 1.1839 1.18792 1.19192 1.19592 1.19991 1.20389 1.20778 1.21185 1.21581 1.21977 1.22372 1.22767 1.2316 1.23554 1.23946 1.24338 1.24729 1.25119 1.25509 1.25899 1.26287 1.26674 1.27062 1.27448 1.27834 1.29003 1.33324 1.37683 1.42079 1.46514 1.50987 1.55498 1.60049 1.64636 1.69262 1.73927 1.78631 1.83371 1.88151 1.92968 1.97824 2.02718 2.0765 2.1072 2.12848 2.14982 2.17121 2.19265 2.21414 2.23569 2.2573 2.27894 2.30065 2.32241 2.34447 2.36608 2.38798 2.40995 2.43196 2.45404 2.47616 2.49833 2.52056 2.54284 2.56517 2.58756 2.60999 2.63248 2.65503 2.67761 2.70027 2.72296 2.74572 2.76852 2.79137 2.81428 2.83724 2.86025 2.88331 2.90644 2.92961 2.95283 2.97609 2.99943 3.02281 3.04623 3.07411 3.10285 3.1317 3.16061 3.18961 3.21869 3.24786 3.27712 3.30646 3.3359 3.36542 3.39502 3.4247 3.45448 3.48433 3.51429 3.5498 3.57443 3.60463 3.63492 3.66529 3.69575 3.72629 3.75692 3.78764 3.81844 3.84932 3.88028 3.91135 3.94248 3.97372 4.00503 4.03642 4.06792 4.09947 4.13113 4.16288 4.1947 4.22662 4.25862 4.2907 4.32286 4.35513 4.38746 4.40023 4.4027 4.40516 4.40762 4.41006 4.41251 4.41495 4.41736 4.41979 4.42221 4.42462 4.42702 4.42942 4.43179 4.43419 4.43655 4.43892 4.44129 4.44363 4.44598 4.44832 4.45065 4.45299 4.4553 4.45762 4.45992 4.46222 4.46451 4.46679 4.46908 4.47134 4.47361 
16.8765 59.8835 74.0267 93.4614 117.052 0.0874479 0.0850981 0.0611376 0.0466157 0.0243561 0.972009 1.10068 1.22308 3.16373 3.55973 4.25262 2.12685 0 0.363464 0.726929 1.09039 1.45386 1.81732 2.18079 2.54425 2.90771 3.27118 3.63464 3.99811 4.36157 4.72504 5.0885 5.45196 5.81543 6.17889 6.54236 6.90582 7.26929 7.63275 7.99622 8.35968 8.72314 9.08661 9.45007 9.81354 10.177 10.5405 10.9039 11.2674 11.6309 11.9943 12.3578 12.7213 13.0847 13.4482 13.8116 14.1751 14.5386 14.902 15.2655 15.629 15.9924 16.3559 16.7194 17.0828 17.4463 17.8098 18.1732 18.5367 18.9001 19.2636 19.6271 19.9905 20.354 20.7175 21.0809 21.4444 21.8079 22.1713 22.5348 22.8983 23.2617 23.6252 23.9886 24.3521 24.7156 25.079 25.4425 25.806 26.1694 26.5329 26.8964 27.2598 27.6233 27.9868 28.3502 28.7137 29.0771 29.4406 29.8041 30.1675 30.531 30.8945 31.2579 31.6214 31.9849 32.3483 32.7118 33.0753 33.4387 33.8022 34.1656 34.5291 34.8926 35.256 35.6195 35.983 36.3464 36.7099 37.0734 37.4368 37.8003 38.1638 38.5272 38.8907 39.2541 39.6176 39.9811 40.3445 40.708 41.0715 41.4349 41.7984 42.1619 42.5253 42.8888 43.2523 43.6157 43.9792 44.3426 44.7061 45.0696 45.433 45.7965 46.16 46.5234 46.8869 47.2504 47.6138 47.9773 48.3408 48.7042 49.0677 49.4311 49.7946 50.1581 50.5215 50.885 51.2485 51.6119 51.9754 52.3389 52.7023 53.0658 53.4293 53.7927 54.1562 54.5196 54.8831 55.2466 55.61 55.9735 56.337 56.7004 57.0639 57.4274 57.7908 58.1543 58.5178 58.8812 59.2447 59.6081 59.9716 60.3351 60.6985 61.062 61.4255 61.7889 62.1524 62.5159 62.8793 63.2428 63.6063 63.9697 64.3332 64.6966 65.0601 65.4236 65.787 66.1505 66.514 66.8774 67.2409 67.6044 67.9678 68.3313 68.6948 69.0582 69.4217 69.7851 70.1486 70.5121 70.8755 71.239 71.6025 71.9659 72.3294 0.972009 0.976312 0.980694 0.984893 0.98917 0.993447 0.997721 1.00198 1.00623 1.01048 1.01473 1.01896 1.02319 1.02741 1.03163 1.03584 1.04004 1.04423 1.04841 1.0526 1.05678 1.06095 1.06511 1.06927 1.07341 1.07755 1.08169 1.08581 1.08993 1.09405 1.09816 1.10226 1.10636 1.11044 1.11453 1.11859 1.12266 1.12672 1.13078 1.13482 1.13887 1.1429 1.14693 1.15095 1.15497 1.15897 1.16297 1.16697 1.17096 1.17494 1.17891 1.18288 1.18684 1.1908 1.19474 1.19868 1.20261 1.20655 1.21046 1.21437 1.21828 1.22219 1.22607 1.22996 1.23385 1.2383 1.24158 1.24544 1.2493 1.25315 1.26044 1.30702 1.35405 1.40155 1.44951 1.49794 1.54684 1.59619 1.64601 1.69629 1.74704 1.79824 1.84992 1.90206 1.95466 1.99997 2.06124 2.11524 2.16923 2.22461 2.24424 2.26188 2.27955 2.29724 2.31497 2.33273 2.35051 2.36833 2.38618 2.40405 2.42197 2.43989 2.45786 2.47586 2.49389 2.51195 2.53003 2.54815 2.5663 2.58447 2.60268 2.62091 2.63918 2.65746 2.67579 2.69415 2.71254 2.73095 2.74939 2.76787 2.78638 2.80492 2.82348 2.84208 2.86071 2.87935 2.89804 2.91675 2.9355 2.95428 2.97307 2.99465 3.01944 3.0443 3.06923 3.09422 3.11925 3.14437 3.16955 3.19478 3.22007 3.24543 3.27084 3.29633 3.32187 3.34747 3.37313 3.39887 3.42466 3.45052 3.47643 3.5024 3.52843 3.55967 3.5807 3.60692 3.6332 3.65955 3.68596 3.71243 3.73896 3.76556 3.79221 3.81893 3.84571 3.87256 3.89946 3.92642 3.95345 3.98052 4.00769 4.03488 4.06217 4.0895 4.11691 4.14435 4.17188 4.19946 4.20364 4.20602 4.20842 4.21082 4.21319 4.21556 4.21793 4.2203 4.22265 4.22498 4.22733 4.22967 4.23199 4.23432 4.23663 4.23892 4.24122 4.24351 4.24581 4.24809 4.25036 4.25262 
16.6907 58.6722 73.3585 90.5778 115.033 0.0864475 0.0841033 0.065036 0.0456651 0.0238762 1.00789 1.13723 1.26031 3.38048 3.75512 4.27794 2.00374 0 0.363464 0.726929 1.09039 1.45386 1.81732 2.18079 2.54425 2.90771 3.27118 3.63464 3.99811 4.36157 4.72504 5.0885 5.45196 5.81543 6.17889 6.54236 6.90582 7.26929 7.63275 7.99622 8.35968 8.72314 9.08661 9.45007 9.81354 10.177 10.5405 10.9039 11.2674 11.6309 11.9943 12.3578 12.7213 13.0847 13.4482 13.8116 14.1751 14.5386 14.902 15.2655 15.629 15.9924 16.3559 16.7194 17.0828 17.4463 17.8098 18.1732 18.5367 18.9001 19.2636 19.6271 19.9905 20.354 20.7175 21.0809 21.4444 21.8079 22.1713 22.5348 22.8983 23.2617 23.6252 23.9886 24.3521 24.7156 25.079 25.4425 25.806 26.1694 26.5329 26.8964 27.2598 27.6233 27.9868 28.3502 28.7137 29.0771 29.4406 29.8041 30.1675 30.531 30.8945 31.2579 31.6214 31.9849 32.3483 32.7118 33.0753 33.4387 33.8022 34.1656 34.5291 34.8926 35.256 35.6195 35.983 36.3464 36.7099 37.0734 37.4368 37.8003 38.1638 38.5272 38.8907 39.2541 39.6176 39.9811 40.3445 40.708 41.0715 41.4349 41.7984 42.1619 42.5253 42.8888 43.2523 43.6157 43.9792 44.3426 44.7061 45.0696 45.433 45.7965 46.16 46.5234 46.8869 47.2504 47.6138 47.9773 48.3408 48.7042 49.0677 49.4311 49.7946 50.1581 50.5215 50.885 51.2485 51.6119 51.9754 52.3389 52.7023 53.0658 53.4293 53.7927 54.1562 54.5196 54.8831 55.2466 55.61 55.9735 56.337 56.7004 57.0639 57.4274 57.7908 58.1543 58.5178 58.8812 59.2447 59.6081 59.9716 60.3351 60.6985 61.062 61.4255 61.7889 62.1524 62.5159 62.8793 63.2428 63.6063 63.9697 64.3332 64.6966 65.0601 65.4236 65.787 66.1505 66.514 66.8774 67.2409 67.6044 67.9678 68.3313 68.6948 69.0582 69.4217 69.7851 70.1486 70.5121 70.8755 71.239 71.6025 71.9659 72.3294 1.00789 1.01221 1.01653 1.02084 1.02514 1.02944 1.03373 1.03801 1.04229 1.04656 1.05083 1.05508 1.05933 1.06358 1.06782 1.07204 1.07627 1.08049 1.08469 1.0889 1.09309 1.09728 1.10147 1.10564 1.10905 1.11398 1.11813 1.12229 1.12643 1.13057 1.1347 1.13882 1.14294 1.14704 1.15115 1.15524 1.15933 1.16342 1.1675 1.17157 1.17563 1.17969 1.18373 1.18777 1.19181 1.19584 1.19987 1.20388 1.20789 1.21189 1.21589 1.21988 1.22386 1.22784 1.23181 1.23578 1.24024 1.24368 1.24762 1.25155 1.25549 1.25941 1.26332 1.26723 1.27113 1.27503 1.28508 1.31525 1.34559 1.3761 1.40677 1.43765 1.46868 1.49988 1.53127 1.56282 1.59454 1.62644 1.6585 1.69074 1.72315 1.75574 1.78849 1.82142 1.85452 1.8878 1.92125 1.95487 2 2.02262 2.05676 2.08748 2.11558 2.1438 2.17212 2.20055 2.22908 2.25773 2.28647 2.31533 2.34429 2.37337 2.40255 2.43182 2.46123 2.49072 2.52033 2.55005 2.57987 2.60981 2.63985 2.66998 2.70025 2.73061 2.76107 2.79165 2.82232 2.85313 2.88403 2.91452 2.94614 2.97741 3.00723 3.03052 3.05385 3.07725 3.10069 3.12418 3.14772 3.17152 3.19497 3.21867 3.24243 3.26623 3.29009 3.314 3.33795 3.36198 3.38603 3.41015 3.43432 3.45853 3.48281 3.50712 3.53151 3.55372 3.58041 3.60494 3.62952 3.65414 3.67884 3.70357 3.72836 3.7532 3.77809 3.80304 3.82803 3.85307 3.87817 3.90332 3.92853 3.95378 3.97908 4.00444 4.02987 4.05532 4.08083 4.1064 4.13202 4.15769 4.18341 4.20918 4.21439 4.21685 4.21928 4.22171 4.22413 4.22654 4.22894 4.23135 4.23375 4.23611 4.2385 4.24088 4.24326 4.24562 4.24796 4.2503 4.25265 4.25497 4.25731 4.25963 4.26193 4.26412 4.26655 4.26884 4.27111 4.2734 4.27567 4.27794 
18.6233 59.2729 74.837 94.1469 116.994 0.0829969 0.0811045 0.0611382 0.0392409 0.019791 1.12086 1.24704 1.36691 3.58276 3.94488 4.49628 2.12473 0 0.363464 0.726929 1.09039 1.45386 1.81732 2.18079 2.54425 2.90771 3.27118 3.63464 3.99811 4.36157 4.72504 5.0885 5.45196 5.81543 6.17889 6.54236 6.90582 7.26929 7.63275 7.99622 8.35968 8.72314 9.08661 9.45007 9.81354 10.177 10.5405 10.9039 11.2674 11.6309 11.9943 12.3578 12.7213 13.0847 13.4482 13.8116 14.1751 14.5386 14.902 15.2655 15.629 15.9924 16.3559 16.7194 17.0828 17.4463 17.8098 18.1732 18.5367 18.9001 19.2636 19.6271 19.9905 20.354 20.7175 21.0809 21.4444 21.8079 22.1713 22.5348 22.8983 23.2617 23.6252 23.9886 24.3521 24.7156 25.079 25.4425 25.806 26.1694 26.5329 26.8964 27.2598 27.6233 27.9868 28.3502 28.7137 29.0771 29.4406 29.8041 30.1675 30.531 30.8945 31.2579 31.6214 31.9849 32.3483 32.7118 33.0753 33.4387 33.8022 34.1656 34.5291 34.8926 35.256 35.6195 35.983 36.3464 36.7099 37.0734 37.4368 37.8003 38.1638 38.5272 38.8907 39.2541 39.6176 39.9811 40.3445 40.708 41.0715 41.4349 41.7984 42.1619 42.5253 42.8888 43.2523 43.6157 43.9792 44.3426 44.7061 45.0696 45.433 45.7965 46.16 46.5234 46.8869 47.2504 47.6138 47.9773 48.3408 48.7042 49.0677 49.4311 49.7946 50.1581 50.5215 50.885 51.2485 51.6119 51.9754 52.3389 52.7023 53.0658 53.4293 53.7927 54.1562 54.5196 54.8831 55.2466 55.61 55.9735 56.337 56.7004 57.0639 57.4274 57.7908 58.1543 58.5178 58.8812 59.2447 59.6081 59.9716 60.3351 60.6985 61.062 61.4255 61.7889 62.1524 62.5159 62.8793 63.2428 63.6063 63.9697 64.3332 64.6966 65.0601 65.4236 65.787 66.1505 66.514 66.8774 67.2409 67.6044 67.9678 68.3313 68.6948 69.0582 69.4217 69.7851 70.1486 70.5121 70.8755 71.239 71.6025 71.9659 72.3294 1.12086 1.12507 1.12929 1.1335 1.1377 1.14189 1.14609 1.15026 1.15444 1.1586 1.16276 1.16692 1.17106 1.1752 1.17934 1.18347 1.18759 1.19169 1.1958 1.1999 1.204 1.20809 1.21217 1.21624 1.22031 1.22437 1.22841 1.23246 1.23651 1.24053 1.24407 1.24858 1.25259 1.2566 1.2606 1.26459 1.26857 1.27255 1.27653 1.28049 1.28445 1.28841 1.29235 1.29628 1.30022 1.30414 1.30806 1.31191 1.31588 1.31978 1.32367 1.32755 1.33144 1.3353 1.33917 1.34302 1.34687 1.35072 1.35456 1.35839 1.36221 1.36603 1.36984 1.37364 1.37744 1.38049 1.41305 1.44352 1.47416 1.50496 1.53593 1.56706 1.59836 1.62982 1.66144 1.69324 1.72519 1.75701 1.78961 1.82207 1.85468 1.88747 1.92042 1.95354 1.98682 2.02027 2.05389 2.08767 2.12161 2.15573 2.19 2.22444 2.25507 2.28421 2.31348 2.34286 2.37234 2.40193 2.43163 2.46144 2.49137 2.52141 2.55155 2.5818 2.61218 2.64265 2.67324 2.70393 2.73474 2.76566 2.79668 2.82783 2.85908 2.89042 2.9219 2.95348 2.98517 3.01696 3.04886 3.08089 3.11303 3.14526 3.17761 3.21007 3.24264 3.27533 3.30812 3.33433 3.35716 3.38028 3.40301 3.42599 3.44904 3.4721 3.49522 3.51839 3.54654 3.56484 3.58815 3.61149 3.63488 3.65831 3.68179 3.70532 3.72888 3.7525 3.77645 3.79987 3.82361 3.8474 3.87124 3.89481 3.91906 3.94304 3.96705 3.99112 4.01551 4.03938 4.06358 4.08783 4.11212 4.13644 4.16083 4.18525 4.20972 4.23424 4.25879 4.28339 4.30806 4.33274 4.35747 4.38226 4.40708 4.43196 4.43763 4.44006 4.44247 4.44489 4.44729 4.4497 4.4521 4.45448 4.45687 4.45923 4.46161 4.46397 4.46632 4.46867 4.471 4.47333 4.47566 4.47799 4.4803 4.4826 4.4849 4.4872 4.48949 4.49176 4.49403 4.49628 
18.4826 58.4526 73.5985 93.2348 116.966 0.0841631 0.0821775 0.0589936 0.0379956 0.0206209 1.08134 1.2086 1.32956 3.66256 3.96855 4.45154 2.17276 0 0.363464 0.726929 1.09039 1.45386 1.81732 2.18079 2.54425 2.90771 3.27118 3.63464 3.99811 4.36157 4.72504 5.0885 5.45196 5.81543 6.17889 6.54236 6.90582 7.26929 7.63275 7.99622 8.35968 8.72314 9.08661 9.45007 9.81354 10.177 10.5405 10.9039 11.2674 11.6309 11.9943 12.3578 12.7213 13.0847 13.4482 13.8116 14.1751 14.5386 14.902 15.2655 15.629 15.9924 16.3559 16.7194 17.0828 17.4463 17.8098 18.1732 18.5367 18.9001 19.2636 19.6271 19.9905 20.354 20.7175 21.0809 21.4444 21.8079 22.1713 22.5348 22.8983 23.2617 23.6252 23.9886 24.3521 24.7156 25.079 25.4425 25.806 26.1694 26.5329 26.8964 27.2598 27.6233 27.9868 28.3502 28.7137 29.0771 29.4406 29.8041 30.1675 30.531 30.8945 31.2579 31.6214 31.9849 32.3483 32.7118 33.0753 33.4387 33.8022 34.1656 34.5291 34.8926 35.256 35.6195 35.983 36.3464 36.7099 37.0734 37.4368 37.8003 38.1638 38.5272 38.8907 39.2541 39.6176 39.9811 40.3445 40.708 41.0715 41.4349 41.7984 42.1619 42.5253 42.8888 43.2523 43.6157 43.9792 44.3426 44.7061 45.0696 45.433 45.7965 46.16 46.5234 46.8869 47.2504 47.6138 47.9773 48.3408 48.7042 49.0677 49.4311 49.7946 50.1581 50.5215 50.885 51.2485 51.6119 51.9754 52.3389 52.7023 53.0658 53.4293 53.7927 54.1562 54.5196 54.8831 55.2466 55.61 55.9735 56.337 56.7004 57.0639 57.4274 57.7908 58.1543 58.5178 58.8812 59.2447 59.6081 59.9716 60.3351 60.6985 61.062 61.4255 61.7889 62.1524 62.5159 62.8793 63.2428 63.6063 63.9697 64.3332 64.6966 65.0601 65.4236 65.787 66.1505 66.514 66.8774 67.2409 67.6044 67.9678 68.3313 68.6948 69.0582 69.4217 69.7851 70.1486 70.5121 70.8755 71.239 71.6025 71.9659 72.3294 1.08134 1.0856 1.08984 1.09409 1.09832 1.10255 1.10678 1.1106 1.1152 1.11941 1.1236 1.12779 1.13197 1.13615 1.14031 1.14448 1.14863 1.15278 1.15692 1.16106 1.16519 1.16931 1.17342 1.17753 1.18163 1.18573 1.18982 1.1939 1.19798 1.20204 1.2061 1.21016 1.21421 1.21825 1.22228 1.22628 1.23033 1.23435 1.23835 1.24235 1.24635 1.25033 1.25431 1.25829 1.26226 1.26622 1.27017 1.27412 1.27806 1.282 1.28593 1.28984 1.29376 1.29767 1.30157 1.30546 1.30934 1.31323 1.31709 1.32096 1.32482 1.32867 1.33253 1.33636 1.35554 1.39538 1.43553 1.47599 1.51676 1.55784 1.59923 1.64092 1.68295 1.72527 1.7679 1.81084 1.8541 1.89766 1.94154 1.98572 2.03022 2.07503 2.12015 2.16558 2.21132 2.25738 2.30373 2.33306 2.36043 2.38789 2.41544 2.44308 2.47081 2.49863 2.52655 2.55455 2.58265 2.61083 2.63911 2.66749 2.69595 2.7245 2.75314 2.78188 2.81047 2.83964 2.86865 2.89774 2.92693 2.95622 2.9856 3.01507 3.04463 3.07429 3.10402 3.13385 3.16361 3.1938 3.22391 3.25411 3.2844 3.31479 3.34526 3.37358 3.39295 3.41234 3.43179 3.45125 3.47072 3.49025 3.50978 3.52936 3.54318 3.56857 3.58823 3.60792 3.62763 3.64736 3.66714 3.68693 3.70674 3.7266 3.74648 3.76639 3.78632 3.80629 3.82628 3.84629 3.86635 3.88642 3.90652 3.92666 3.94681 3.967 3.98723 4.00748 4.02774 4.04804 4.06837 4.08873 4.1091 4.12952 4.14995 4.17043 4.19092 4.21145 4.232 4.25259 4.2732 4.29383 4.31444 4.33519 4.35591 4.37666 4.39286 4.3953 4.39773 4.39978 4.40254 4.40494 4.40735 4.40973 4.4121 4.41447 4.41684 4.4192 4.42155 4.42391 4.42625 4.42857 4.4309 4.43323 4.43552 4.43784 4.44014 4.44243 4.44471 4.447 4.44926 4.45154 
16.9342 59.4305 75.0206 94.5202 117.815 0.0833177 0.0811729 0.0608555 0.03671 0.0190661 1.11475 1.2425 1.36396 3.6943 4.0123 4.53556 2.30713 0 0.363464 0.726929 1.09039 1.45386 1.81732 2.18079 2.54425 2.90771 3.27118 3.63464 3.99811 4.36157 4.72504 5.0885 5.45196 5.81543 6.17889 6.54236 6.90582 7.26929 7.63275 7.99622 8.35968 8.72314 9.08661 9.45007 9.81354 10.177 10.5405 10.9039 11.2674 11.6309 11.9943 12.3578 12.7213 13.0847 13.4482 13.8116 14.1751 14.5386 14.902 15.2655 15.629 15.9924 16.3559 16.7194 17.0828 17.4463 17.8098 18.1732 18.5367 18.9001 19.2636 19.6271 19.9905 20.354 20.7175 21.0809 21.4444 21.8079 22.1713 22.5348 22.8983 23.2617 23.6252 23.9886 24.3521 24.7156 25.079 25.4425 25.806 26.1694 26.5329 26.8964 27.2598 27.6233 27.9868 28.3502 28.7137 29.0771 29.4406 29.8041 30.1675 30.531 30.8945 31.2579 31.6214 31.9849 32.3483 32.7118 33.0753 33.4387 33.8022 34.1656 34.5291 34.8926 35.256 35.6195 35.983 36.3464 36.7099 37.0734 37.4368 37.8003 38.1638 38.5272 38.8907 39.2541 39.6176 39.9811 40.3445 40.708 41.0715 41.4349 41.7984 42.1619 42.5253 42.8888 43.2523 43.6157 43.9792 44.3426 44.7061 45.0696 45.433 45.7965 46.16 46.5234 46.8869 47.2504 47.6138 47.9773 48.3408 48.7042 49.0677 49.4311 49.7946 50.1581 50.5215 50.885 51.2485 51.6119 51.9754 52.3389 52.7023 53.0658 53.4293 53.7927 54.1562 54.5196 54.8831 55.2466 55.61 55.9735 56.337 56.7004 57.0639 57.4274 57.7908 58.1543 58.5178 58.8812 59.2447 59.6081 59.9716 60.3351 60.6985 61.062 61.4255 61.7889 62.1524 62.5159 62.8793 63.2428 63.6063 63.9697 64.3332 64.6966 65.0601 65.4236 65.787 66.1505 66.514 66.8774 67.2409 67.6044 67.9678 68.3313 68.6948 69.0582 69.4217 69.7851 70.1486 70.5121 70.8755 71.239 71.6025 71.9659 72.3294 1.11475 1.11903 1.12328 1.12755 1.13181 1.13606 1.14029 1.14452 1.14875 1.15296 1.15718 1.16138 1.16558 1.16977 1.17396 1.17813 1.1823 1.18646 1.19063 1.19477 1.19892 1.20306 1.20719 1.21131 1.21543 1.21954 1.22364 1.22775 1.23183 1.23592 1.23999 1.24397 1.24813 1.25219 1.25624 1.26028 1.26432 1.26835 1.27237 1.27639 1.28039 1.2844 1.2884 1.29239 1.29637 1.30035 1.30432 1.30828 1.31223 1.31619 1.32013 1.32406 1.32799 1.33192 1.33583 1.33975 1.34364 1.34754 1.35143 1.35531 1.35919 1.36306 1.36692 1.37077 1.37462 1.38049 1.39769 1.42878 1.46004 1.49147 1.52308 1.55486 1.58682 1.61894 1.65126 1.68373 1.71639 1.74922 1.78223 1.8154 1.84876 1.88229 1.91598 1.94987 1.98392 2.01815 2.05255 2.08712 2.12188 2.1568 2.1919 2.22718 2.26148 2.29451 2.32768 2.36099 2.39447 2.42807 2.46183 2.49573 2.52979 2.56399 2.59834 2.63283 2.66747 2.70226 2.73719 2.77228 2.80751 2.84288 2.8784 2.91406 2.94988 2.98585 3.02196 3.05822 3.09462 3.13118 3.16788 3.20472 3.24171 3.27885 3.31613 3.35357 3.39116 3.42888 3.45395 3.4742 3.49449 3.5148 3.54147 3.55553 3.57594 3.59638 3.61685 3.63736 3.65788 3.67847 3.69911 3.71968 3.74034 3.76104 3.78175 3.80251 3.82329 3.84411 3.86495 3.88582 3.90675 3.92769 3.94866 3.96965 3.9907 4.01222 4.03286 4.05398 4.07514 4.09633 4.11755 4.13881 4.16009 4.18141 4.20276 4.22412 4.24555 4.26699 4.28847 4.30996 4.33149 4.35307 4.37466 4.39629 4.41794 4.43964 4.46135 4.47933 4.48176 4.48416 4.48658 4.48898 4.49136 4.49376 4.49614 4.49851 4.50087 4.50336 4.50559 4.50793 4.51026 4.51261 4.51494 4.51725 4.51957 4.52186 4.52417 4.52647 4.52875 4.53102 4.53329 4.53556 
16.783 60.1783 77.5945 94.9637 119.396 0.0850148 0.0825437 0.0668476 0.0416344 0.0287979 1.05879 1.18887 1.31267 3.31375 3.52233 4.02153 1.88901 0 0.363464 0.726929 1.09039 1.45386 1.81732 2.18079 2.54425 2.90771 3.27118 3.63464 3.99811 4.36157 4.72504 5.0885 5.45196 5.81543 6.17889 6.54236 6.90582 7.26929 7.63275 7.99622 8.35968 8.72314 9.08661 9.45007 9.81354 10.177 10.5405 10.9039 11.2674 11.6309 11.9943 12.3578 12.7213 13.0847 13.4482 13.8116 14.1751 14.5386 14.902 15.2655 15.629 15.9924 16.3559 16.7194 17.0828 17.4463 17.8098 18.1732 18.5367 18.9001 19.2636 19.6271 19.9905 20.354 20.7175 21.0809 21.4444 21.8079 22.1713 22.5348 22.8983 23.2617 23.6252 23.9886 24.3521 24.7156 25.079 25.4425 25.806 26.1694 26.5329 26.8964 27.2598 27.6233 27.9868 28.3502 28.7137 29.0771 29.4406 29.8041 30.1675 30.531 30.8945 31.2579 31.6214 31.9849 32.3483 32.7118 33.0753 33.4387 33.8022 34.1656 34.5291 34.8926 35.256 35.6195 35.983 36.3464 36.7099 37.0734 37.4368 37.8003 38.1638 38.5272 38.8907 39.2541 39.6176 39.9811 40.3445 40.708 41.0715 41.4349 41.7984 42.1619 42.5253 42.8888 43.2523 43.6157 43.9792 44.3426 44.7061 45.0696 45.433 45.7965 46.16 46.5234 46.8869 47.2504 47.6138 47.9773 48.3408 48.7042 49.0677 49.4311 49.7946 50.1581 50.5215 50.885 51.2485 51.6119 51.9754 52.3389 52.7023 53.0658 53.4293 53.7927 54.1562 54.5196 54.8831 55.2466 55.61 55.9735 56.337 56.7004 57.0639 57.4274 57.7908 58.1543 58.5178 58.8812 59.2447 59.6081 59.9716 60.3351 60.6985 61.062 61.4255 61.7889 62.1524 62.5159 62.8793 63.2428 63.6063 63.9697 64.3332 64.6966 65.0601 65.4236 65.787 66.1505 66.514 66.8774 67.2409 67.6044 67.9678 68.3313 68.6948 69.0582 69.4217 69.7851 70.1486 70.5121 70.8755 71.239 71.6025 71.9659 72.3294 1.05879 1.06314 1.06748 1.07181 1.07614 1.08047 1.08478 1.08909 1.09339 1.09768 1.10197 1.10624 1.11025 1.11479 1.11905 1.12331 1.12755 1.13179 1.13603 1.14025 1.14448 1.14869 1.1529 1.1571 1.1613 1.16548 1.16966 1.17383 1.178 1.18216 1.18631 1.19046 1.1946 1.19874 1.20286 1.20699 1.2111 1.2152 1.2193 1.2234 1.22748 1.23156 1.23564 1.2397 1.24376 1.24782 1.25186 1.2559 1.25993 1.26397 1.26798 1.272 1.27593 1.28001 1.28399 1.28798 1.29196 1.29594 1.29991 1.30387 1.30781 1.31177 1.31571 1.31964 1.32356 1.32749 1.3314 1.3353 1.3392 1.34881 1.36783 1.3869 1.40602 1.4252 1.44443 1.46371 1.48305 1.50244 1.52189 1.54139 1.56094 1.58056 1.60021 1.61992 1.6397 1.65951 1.67939 1.69933 1.7193 1.73934 1.75944 1.77957 1.79976 1.82002 1.84033 1.86068 1.8811 1.90157 1.92208 1.94265 1.96328 1.98396 1.99953 2.02547 2.05443 2.0949 2.13564 2.17662 2.21787 2.25937 2.30113 2.34314 2.38541 2.42793 2.47071 2.51373 2.55703 2.60056 2.64437 2.68842 2.73273 2.7773 2.82211 2.86719 2.91251 2.95809 3.00394 3.05004 3.09638 3.14298 3.18985 3.22215 3.23567 3.24918 3.26269 3.27623 3.28978 3.30333 3.31689 3.33045 3.34402 3.3576 3.3712 3.38479 3.39841 3.41202 3.42565 3.43927 3.45293 3.46658 3.48024 3.49391 3.50758 3.52127 3.53497 3.54866 3.5618 3.5761 3.58983 3.60358 3.61732 3.63108 3.64485 3.65861 3.67239 3.68619 3.69998 3.71379 3.7276 3.74143 3.75527 3.7691 3.78296 3.79681 3.81068 3.82455 3.83844 3.85232 3.86623 3.88014 3.89406 3.90798 3.92192 3.93585 3.94983 3.96379 3.97774 3.99172 3.99623 3.99858 4.00089 4.00322 4.00553 4.00783 4.01014 4.01243 4.01471 4.01699 4.01925 4.02153 
16.2555 60.4161 78.7833 95.4994 118.316 0.0871585 0.0844121 0.0731178 0.0527329 0.033186 0.98792 1.11968 1.2452 2.62197 2.99082 3.79905 1.98392 0 0.363464 0.726929 1.09039 1.45386 1.81732 2.18079 2.54425 2.90771 3.27118 3.63464 3.99811 4.36157 4.72504 5.0885 5.45196 5.81543 6.17889 6.54236 6.90582 7.26929 7.63275 7.99622 8.35968 8.72314 9.08661 9.45007 9.81354 10.177 10.5405 10.9039 11.2674 11.6309 11.9943 12.3578 12.7213 13.0847 13.4482 13.8116 14.1751 14.5386 14.902 15.2655 15.629 15.9924 16.3559 16.7194 17.0828 17.4463 17.8098 18.1732 18.5367 18.9001 19.2636 19.6271 19.9905 20.354 20.7175 21.0809 21.4444 21.8079 22.1713 22.5348 22.8983 23.2617 23.6252 23.9886 24.3521 24.7156 25.079 25.4425 25.806 26.1694 26.5329 26.8964 27.2598 27.6233 27.9868 28.3502 28.7137 29.0771 29.4406 29.8041 30.1675 30.531 30.8945 31.2579 31.6214 31.9849 32.3483 32.7118 33.0753 33.4387 33.8022 34.1656 34.5291 34.8926 35.256 35.6195 35.983 36.3464 36.7099 37.0734 37.4368 37.8003 38.1638 38.5272 38.8907 39.2541 39.6176 39.9811 40.3445 40.708 41.0715 41.4349 41.7984 42.1619 42.5253 42.8888 43.2523 43.6157 43.9792 44.3426 44.7061 45.0696 45.433 45.7965 46.16 46.5234 46.8869 47.2504 47.6138 47.9773 48.3408 48.7042 49.0677 49.4311 49.7946 50.1581 50.5215 50.885 51.2485 51.6119 51.9754 52.3389 52.7023 53.0658 53.4293 53.7927 54.1562 54.5196 54.8831 55.2466 55.61 55.9735 56.337 56.7004 57.0639 57.4274 57.7908 58.1543 58.5178 58.8812 59.2447 59.6081 59.9716 60.3351 60.6985 61.062 61.4255 61.7889 62.1524 62.5159 62.8793 63.2428 63.6063 63.9697 64.3332 64.6966 65.0601 65.4236 65.787 66.1505 66.514 66.8774 67.2409 67.6044 67.9678 68.3313 68.6948 69.0582 69.4217 69.7851 70.1486 70.5121 70.8755 71.239 71.6025 71.9659 72.3294 0.98792 0.992317 0.996733 1.0011 1.00549 1.00986 1.01423 1.01859 1.02295 1.0273 1.03164 1.03598 1.04031 1.04463 1.04895 1.05326 1.05755 1.06185 1.06615 1.07042 1.0747 1.07897 1.08323 1.08749 1.09173 1.09598 1.10021 1.10445 1.10854 1.11288 1.11709 1.12129 1.12549 1.12968 1.13386 1.13804 1.14221 1.14637 1.15052 1.15467 1.15881 1.16296 1.16708 1.17121 1.17532 1.17943 1.18353 1.18763 1.19172 1.1958 1.19988 1.20395 1.20801 1.21206 1.21611 1.22016 1.22419 1.22822 1.23224 1.23626 1.24026 1.24427 1.24827 1.25226 1.25624 1.26021 1.26418 1.26815 1.2721 1.27605 1.28 1.28552 1.29817 1.31083 1.32351 1.33621 1.34892 1.36164 1.37438 1.38715 1.39993 1.41272 1.42552 1.43835 1.45118 1.46404 1.4769 1.48979 1.5027 1.51561 1.52854 1.54149 1.55445 1.56743 1.58042 1.59343 1.60647 1.6195 1.63256 1.64564 1.65872 1.67183 1.68495 1.69809 1.71125 1.72441 1.73759 1.75079 1.764 1.77724 1.79048 1.80374 1.81702 1.84608 1.87574 1.90554 1.93549 1.96558 1.99777 2.02616 2.05666 2.08731 2.11808 2.14901 2.18008 2.21127 2.24262 2.2741 2.30571 2.33747 2.36939 2.40142 2.4336 2.46592 2.49837 2.53098 2.56371 2.59659 2.62962 2.66276 2.69606 2.7295 2.75309 2.77424 2.79561 2.81693 2.83829 2.8597 2.88117 2.90267 2.92421 2.94581 2.96746 2.98915 3.01088 3.03266 3.0545 3.07636 3.09828 3.12022 3.14225 3.16431 3.18641 3.20856 3.23076 3.25299 3.27528 3.29761 3.31998 3.3424 3.36488 3.38738 3.40995 3.43256 3.45519 3.47791 3.50066 3.52345 3.54627 3.57618 3.59208 3.61506 3.63807 3.66115 3.68426 3.70741 3.73062 3.75385 3.77375 3.77609 3.77841 3.78073 3.78304 3.78535 3.78763 3.78994 3.79221 3.79451 3.79677 3.79905 
14.7616 58.8909 75.8968 92.7771 117.3 0.0868309 0.0844758 0.0723457 0.0520186 0.0326018 0.996581 1.1249 1.24692 2.83698 3.14173 3.82832 1.95806 0 0.363464 0.726929 1.09039 1.45386 1.81732 2.18079 2.54425 2.90771 3.27118 3.63464 3.99811 4.36157 4.72504 5.0885 5.45196 5.81543 6.17889 6.54236 6.90582 7.26929 7.63275 7.99622 8.35968 8.72314 9.08661 9.45007 9.81354 10.177 10.5405 10.9039 11.2674 11.6309 11.9943 12.3578 12.7213 13.0847 13.4482 13.8116 14.1751 14.5386 14.902 15.2655 15.629 15.9924 16.3559 16.7194 17.0828 17.4463 17.8098 18.1732 18.5367 18.9001 19.2636 19.6271 19.9905 20.354 20.7175 21.0809 21.4444 21.8079 22.1713 22.5348 22.8983 23.2617 23.6252 23.9886 24.3521 24.7156 25.079 25.4425 25.806 26.1694 26.5329 26.8964 27.2598 27.6233 27.9868 28.3502 28.7137 29.0771 29.4406 29.8041 30.1675 30.531 30.8945 31.2579 31.6214 31.9849 32.3483 32.7118 33.0753 33.4387 33.8022 34.1656 34.5291 34.8926 35.256 35.6195 35.983 36.3464 36.7099 37.0734 37.4368 37.8003 38.1638 38.5272 38.8907 39.2541 39.6176 39.9811 40.3445 40.708 41.0715 41.4349 41.7984 42.1619 42.5253 42.8888 43.2523 43.6157 43.9792 44.3426 44.7061 45.0696 45.433 45.7965 46.16 46.5234 46.8869 47.2504 47.6138 47.9773 48.3408 48.7042 49.0677 49.4311 49.7946 50.1581 50.5215 50.885 51.2485 51.6119 51.9754 52.3389 52.7023 53.0658 53.4293 53.7927 54.1562 54.5196 54.8831 55.2466 55.61 55.9735 56.337 56.7004 57.0639 57.4274 57.7908 58.1543 58.5178 58.8812 59.2447 59.6081 59.9716 60.3351 60.6985 61.062 61.4255 61.7889 62.1524 62.5159 62.8793 63.2428 63.6063 63.9697 64.3332 64.6966 65.0601 65.4236 65.787 66.1505 66.514 66.8774 67.2409 67.6044 67.9678 68.3313 68.6948 69.0582 69.4217 69.7851 70.1486 70.5121 70.8755 71.239 71.6025 71.9659 72.3294 0.996581 1.00087 1.00516 1.00944 1.0137 1.01797 1.02223 1.02648 1.03072 1.03495 1.03918 1.0434 1.04762 1.05183 1.05604 1.06023 1.06443 1.0686 1.07278 1.07694 1.08111 1.08527 1.08942 1.09356 1.0977 1.10182 1.10595 1.11006 1.11418 1.11828 1.12237 1.12647 1.13055 1.13462 1.13869 1.14276 1.14681 1.15086 1.15489 1.15893 1.16296 1.16698 1.171 1.17501 1.17901 1.18301 1.18699 1.19098 1.19495 1.19891 1.20288 1.20684 1.21078 1.21472 1.21866 1.22259 1.22651 1.23043 1.23433 1.23824 1.24213 1.24602 1.2499 1.25378 1.25765 1.2615 1.26536 1.27272 1.28733 1.30197 1.31663 1.33133 1.34605 1.36078 1.37557 1.39036 1.40518 1.42003 1.43491 1.4498 1.46474 1.47968 1.49466 1.50967 1.52441 1.53975 1.55483 1.56993 1.58507 1.60022 1.61541 1.63063 1.64586 1.66112 1.6761 1.69172 1.70706 1.72242 1.73781 1.75324 1.76867 1.78414 1.79963 1.81515 1.83819 1.86749 1.89692 1.92648 1.95617 1.98601 2.01597 2.04607 2.07631 2.10668 2.13717 2.16781 2.19858 2.22948 2.26052 2.29169 2.323 2.35444 2.38601 2.41771 2.44956 2.48153 2.51364 2.54589 2.57826 2.61078 2.64341 2.67621 2.70912 2.74217 2.76323 2.78274 2.80229 2.82211 2.84151 2.86116 2.88085 2.90058 2.92036 2.94016 2.96001 2.97987 2.9998 3.01973 3.03972 3.05973 3.0798 3.09989 3.12001 3.14018 3.16038 3.18062 3.20087 3.22118 3.24154 3.2619 3.28232 3.30277 3.32326 3.34378 3.36435 3.38495 3.40557 3.42623 3.44693 3.46767 3.48844 3.50925 3.5301 3.55097 3.57334 3.59285 3.61384 3.63487 3.65593 3.67702 3.69816 3.71934 3.74053 3.76177 3.78305 3.79599 3.79835 3.8007 3.80304 3.80538 3.80769 3.81 3.81232 3.81399 3.81693 3.81922 3.8215 3.82378 3.82605 3.82832 
14.8246 57.1577 75.3183 92.5175 116.696 0.0856145 0.0829978 0.069507 0.0501589 0.0296483 1.04496 1.17691 1.30884 2.97117 3.30739 3.97796 1.58399 0 0.363464 0.726929 1.09039 1.45386 1.81732 2.18079 2.54425 2.90771 3.27118 3.63464 3.99811 4.36157 4.72504 5.0885 5.45196 5.81543 6.17889 6.54236 6.90582 7.26929 7.63275 7.99622 8.35968 8.72314 9.08661 9.45007 9.81354 10.177 10.5405 10.9039 11.2674 11.6309 11.9943 12.3578 12.7213 13.0847 13.4482 13.8116 14.1751 14.5386 14.902 15.2655 15.629 15.9924 16.3559 16.7194 17.0828 17.4463 17.8098 18.1732 18.5367 18.9001 19.2636 19.6271 19.9905 20.354 20.7175 21.0809 21.4444 21.8079 22.1713 22.5348 22.8983 23.2617 23.6252 23.9886 24.3521 24.7156 25.079 25.4425 25.806 26.1694 26.5329 26.8964 27.2598 27.6233 27.9868 28.3502 28.7137 29.0771 29.4406 29.8041 30.1675 30.531 30.8945 31.2579 31.6214 31.9849 32.3483 32.7118 33.0753 33.4387 33.8022 34.1656 34.5291 34.8926 35.256 35.6195 35.983 36.3464 36.7099 37.0734 37.4368 37.8003 38.1638 38.5272 38.8907 39.2541 39.6176 39.9811 40.3445 40.708 41.0715 41.4349 41.7984 42.1619 42.5253 42.8888 43.2523 43.6157 43.9792 44.3426 44.7061 45.0696 45.433 45.7965 46.16 46.5234 46.8869 47.2504 47.6138 47.9773 48.3408 48.7042 49.0677 49.4311 49.7946 50.1581 50.5215 50.885 51.2485 51.6119 51.9754 52.3389 52.7023 53.0658 53.4293 53.7927 54.1562 54.5196 54.8831 55.2466 55.61 55.9735 56.337 56.7004 57.0639 57.4274 57.7908 58.1543 58.5178 58.8812 59.2447 59.6081 59.9716 60.3351 60.6985 61.062 61.4255 61.7889 62.1524 62.5159 62.8793 63.2428 63.6063 63.9697 64.3332 64.6966 65.0601 65.4236 65.787 66.1505 66.514 66.8774 67.2409 67.6044 67.9678 68.3313 68.6948 69.0582 69.4217 69.7851 70.1486 70.5121 70.8755 71.239 71.6025 71.9659 72.3294 1.04496 1.04938 1.05377 1.05817 1.06255 1.06694 1.07131 1.07568 1.08004 1.08439 1.08874 1.09309 1.09742 1.10175 1.10607 1.11 1.1147 1.119 1.1233 1.12759 1.13186 1.13614 1.14042 1.14467 1.14893 1.15317 1.15742 1.16166 1.16588 1.17011 1.17432 1.17853 1.18273 1.18693 1.19111 1.1953 1.19947 1.20364 1.2078 1.21197 1.21611 1.22026 1.22439 1.22852 1.23263 1.23675 1.24086 1.24497 1.24906 1.25316 1.25723 1.26131 1.26538 1.26944 1.27349 1.27754 1.28159 1.28562 1.28965 1.29367 1.29769 1.30528 1.3207 1.33616 1.35164 1.36715 1.3803 1.39824 1.41386 1.42949 1.44515 1.46084 1.47656 1.4923 1.50808 1.52389 1.53972 1.55559 1.57147 1.5874 1.60335 1.61933 1.63534 1.65139 1.66745 1.68355 1.69968 1.71585 1.73204 1.74824 1.7645 1.78077 1.79707 1.81341 1.82977 1.84617 1.86259 1.87903 1.89553 1.91203 1.93369 1.9609 1.99953 2.01564 2.04316 2.0708 2.09854 2.1264 2.15435 2.18241 2.21059 2.23886 2.26725 2.29575 2.32435 2.35307 2.38188 2.41081 2.43984 2.46897 2.49822 2.52757 2.55704 2.58661 2.61628 2.64608 2.67596 2.70597 2.73607 2.76628 2.7966 2.82581 2.84715 2.86855 2.88997 2.91146 2.93298 2.95454 2.97615 2.99781 3.01952 3.04126 3.06304 3.08488 3.10677 3.12787 3.15066 3.17268 3.19473 3.21682 3.23897 3.26117 3.28339 3.30567 3.32801 3.35037 3.37278 3.39524 3.41773 3.44031 3.46288 3.48551 3.5082 3.53092 3.55368 3.5765 3.59936 3.62227 3.64521 3.66821 3.69122 3.71431 3.73744 3.7606 3.78383 3.80708 3.83038 3.85373 3.87713 3.90056 3.92404 3.93615 3.93853 3.94089 3.94327 3.94564 3.94797 3.95033 3.95267 3.95499 3.95732 3.95965 3.96196 3.96427 3.96657 3.96886 3.97114 3.97341 3.9757 3.97796 
13.8238 57.4019 77.1985 93.5847 117.78 0.084232 0.0809455 0.0678656 0.0463752 0.0212916 1.10675 1.24467 1.39165 3.1948 3.64112 4.4155 1.57842 0 0.363464 0.726929 1.09039 1.45386 1.81732 2.18079 2.54425 2.90771 3.27118 3.63464 3.99811 4.36157 4.72504 5.0885 5.45196 5.81543 6.17889 6.54236 6.90582 7.26929 7.63275 7.99622 8.35968 8.72314 9.08661 9.45007 9.81354 10.177 10.5405 10.9039 11.2674 11.6309 11.9943 12.3578 12.7213 13.0847 13.4482 13.8116 14.1751 14.5386 14.902 15.2655 15.629 15.9924 16.3559 16.7194 17.0828 17.4463 17.8098 18.1732 18.5367 18.9001 19.2636 19.6271 19.9905 20.354 20.7175 21.0809 21.4444 21.8079 22.1713 22.5348 22.8983 23.2617 23.6252 23.9886 24.3521 24.7156 25.079 25.4425 25.806 26.1694 26.5329 26.8964 27.2598 27.6233 27.9868 28.3502 28.7137 29.0771 29.4406 29.8041 30.1675 30.531 30.8945 31.2579 31.6214 31.9849 32.3483 32.7118 33.0753 33.4387 33.8022 34.1656 34.5291 34.8926 35.256 35.6195 35.983 36.3464 36.7099 37.0734 37.4368 37.8003 38.1638 38.5272 38.8907 39.2541 39.6176 39.9811 40.3445 40.708 41.0715 41.4349 41.7984 42.1619 42.5253 42.8888 43.2523 43.6157 43.9792 44.3426 44.7061 45.0696 45.433 45.7965 46.16 46.5234 46.8869 47.2504 47.6138 47.9773 48.3408 48.7042 49.0677 49.4311 49.7946 50.1581 50.5215 50.885 51.2485 51.6119 51.9754 52.3389 52.7023 53.0658 53.4293 53.7927 54.1562 54.5196 54.8831 55.2466 55.61 55.9735 56.337 56.7004 57.0639 57.4274 57.7908 58.1543 58.5178 58.8812 59.2447 59.6081 59.9716 60.3351 60.6985 61.062 61.4255 61.7889 62.1524 62.5159 62.8793 63.2428 63.6063 63.9697 64.3332 64.6966 65.0601 65.4236 65.787 66.1505 66.514 66.8774 67.2409 67.6044 67.9678 68.3313 68.6948 69.0582 69.4217 69.7851 70.1486 70.5121 70.8755 71.239 71.6025 71.9659 72.3294 1.10675 1.1109 1.11595 1.12054 1.12512 1.1297 1.13427 1.13883 1.14338 1.14794 1.15248 1.15702 1.16155 1.16607 1.17058 1.17509 1.1796 1.18409 1.18859 1.19308 1.19755 1.202 1.20648 1.21095 1.21539 1.21984 1.22427 1.2287 1.23313 1.23755 1.24196 1.24637 1.25076 1.25515 1.25954 1.26393 1.2683 1.27266 1.27702 1.28137 1.28571 1.29005 1.29439 1.29871 1.30304 1.30734 1.31165 1.31595 1.32025 1.32452 1.3288 1.33308 1.33735 1.34161 1.34586 1.35011 1.35435 1.35858 1.36281 1.36703 1.3745 1.38844 1.40238 1.41635 1.43033 1.44434 1.45837 1.47241 1.48648 1.50056 1.51467 1.5288 1.54295 1.55712 1.5713 1.58551 1.59972 1.61398 1.62825 1.64254 1.65684 1.67117 1.68552 1.69988 1.71427 1.72868 1.74311 1.75755 1.77202 1.78651 1.80103 1.81553 1.83009 1.84467 1.85925 1.87387 1.88849 1.90314 1.91781 1.93251 1.94722 1.96195 1.9767 1.99946 2.01913 2.05341 2.08786 2.1225 2.1573 2.19228 2.22745 2.2628 2.29831 2.33402 2.36991 2.40596 2.44221 2.47863 2.5152 2.55198 2.58893 2.62606 2.66337 2.70086 2.73852 2.77637 2.81439 2.85259 2.89096 2.92952 2.96826 3.00364 3.03164 3.05973 3.08789 3.11614 3.14448 3.1729 3.20138 3.22997 3.25863 3.28738 3.31621 3.34513 3.37413 3.4032 3.43237 3.46161 3.49093 3.52035 3.54984 3.57941 3.60907 3.63882 3.66865 3.69856 3.72855 3.75862 3.78878 3.81901 3.84934 3.87975 3.91022 3.9408 3.97145 4.0022 4.03301 4.06392 4.0949 4.12598 4.15712 4.18836 4.21967 4.25107 4.28257 4.31413 4.34577 4.36412 4.36653 4.36891 4.37131 4.3737 4.37608 4.37845 4.38081 4.38319 4.38554 4.38788 4.39023 4.39255 4.39488 4.3972 4.39951 4.40181 4.40413 4.40641 4.4087 4.41098 4.41324 4.4155 
12.453 57.7945 76.7773 91.9954 116.204 0.0858881 0.0831139 0.0736915 0.0488096 0.0289036 1.03998 1.17165 1.29708 3.07476 3.4028 4.01609 1.65254 0 0.363464 0.726929 1.09039 1.45386 1.81732 2.18079 2.54425 2.90771 3.27118 3.63464 3.99811 4.36157 4.72504 5.0885 5.45196 5.81543 6.17889 6.54236 6.90582 7.26929 7.63275 7.99622 8.35968 8.72314 9.08661 9.45007 9.81354 10.177 10.5405 10.9039 11.2674 11.6309 11.9943 12.3578 12.7213 13.0847 13.4482 13.8116 14.1751 14.5386 14.902 15.2655 15.629 15.9924 16.3559 16.7194 17.0828 17.4463 17.8098 18.1732 18.5367 18.9001 19.2636 19.6271 19.9905 20.354 20.7175 21.0809 21.4444 21.8079 22.1713 22.5348 22.8983 23.2617 23.6252 23.9886 24.3521 24.7156 25.079 25.4425 25.806 26.1694 26.5329 26.8964 27.2598 27.6233 27.9868 28.3502 28.7137 29.0771 29.4406 29.8041 30.1675 30.531 30.8945 31.2579 31.6214 31.9849 32.3483 32.7118 33.0753 33.4387 33.8022 34.1656 34.5291 34.8926 35.256 35.6195 35.983 36.3464 36.7099 37.0734 37.4368 37.8003 38.1638 38.5272 38.8907 39.2541 39.6176 39.9811 40.3445 40.708 41.0715 41.4349 41.7984 42.1619 42.5253 42.8888 43.2523 43.6157 43.9792 44.3426 44.7061 45.0696 45.433 45.7965 46.16 46.5234 46.8869 47.2504 47.6138 47.9773 48.3408 48.7042 49.0677 49.4311 49.7946 50.1581 50.5215 50.885 51.2485 51.6119 51.9754 52.3389 52.7023 53.0658 53.4293 53.7927 54.1562 54.5196 54.8831 55.2466 55.61 55.9735 56.337 56.7004 57.0639 57.4274 57.7908 58.1543 58.5178 58.8812 59.2447 59.6081 59.9716 60.3351 60.6985 61.062 61.4255 61.7889 62.1524 62.5159 62.8793 63.2428 63.6063 63.9697 64.3332 64.6966 65.0601 65.4236 65.787 66.1505 66.514 66.8774 67.2409 67.6044 67.9678 68.3313 68.6948 69.0582 69.4217 69.7851 70.1486 70.5121 70.8755 71.239 71.6025 71.9659 72.3294 1.03998 1.04438 1.04878 1.05315 1.05754 1.06191 1.06628 1.07063 1.07498 1.07934 1.08367 1.088 1.09233 1.09665 1.10096 1.10528 1.10991 1.11387 1.11815 1.12243 1.1267 1.13096 1.13523 1.13948 1.14373 1.14797 1.1522 1.15643 1.16064 1.16486 1.16907 1.17326 1.17746 1.18164 1.18582 1.19 1.19416 1.19833 1.20247 1.20663 1.21076 1.2149 1.21902 1.22314 1.22726 1.23136 1.23546 1.23955 1.24364 1.24772 1.25179 1.25585 1.25992 1.26396 1.26801 1.27205 1.27609 1.28011 1.28414 1.28815 1.29215 1.29615 1.30015 1.30723 1.31788 1.3285 1.33914 1.3498 1.36045 1.37111 1.37951 1.39247 1.40315 1.41384 1.42454 1.43525 1.44596 1.45667 1.4674 1.47813 1.48888 1.49962 1.51037 1.52113 1.53189 1.54266 1.55343 1.56422 1.57501 1.58581 1.59662 1.60742 1.61825 1.62907 1.6399 1.65073 1.66159 1.67243 1.6833 1.69416 1.70503 1.7159 1.72679 1.73769 1.74858 1.75948 1.7704 1.78189 1.82919 1.87689 1.92497 1.97348 2.02238 2.07169 2.12138 2.17149 2.22199 2.2729 2.32421 2.37591 2.42802 2.48054 2.53345 2.58676 2.64047 2.6946 2.74911 2.80403 2.85934 2.89111 2.91188 2.93272 2.95359 2.97449 2.99545 3.01643 3.03746 3.05852 3.07963 3.10079 3.12197 3.14321 3.16447 3.18579 3.20714 3.22853 3.24996 3.27144 3.29296 3.31451 3.33609 3.35772 3.3794 3.40111 3.42287 3.44468 3.46652 3.48839 3.51032 3.53227 3.55426 3.5763 3.59837 3.6205 3.64266 3.66486 3.68711 3.70937 3.73169 3.75406 3.77646 3.7982 3.82139 3.84392 3.86648 3.88908 3.91174 3.93441 3.95715 3.9695 3.9719 3.97428 3.97667 3.97905 3.98141 3.98378 3.98613 3.98847 3.99081 3.99315 3.99546 3.99779 4.0001 4.00239 4.0047 4.007 4.00929 4.01155 4.01383 4.01609 
12.8721 58.2756 78.85 92.8533 116.377 0.0860082 0.0825334 0.0806575 0.0503063 0.024438 1.04666 1.1846 1.31636 2.99371 3.46603 4.2483 1.384 0 0.363464 0.726929 1.09039 1.45386 1.81732 2.18079 2.54425 2.90771 3.27118 3.63464 3.99811 4.36157 4.72504 5.0885 5.45196 5.81543 6.17889 6.54236 6.90582 7.26929 7.63275 7.99622 8.35968 8.72314 9.08661 9.45007 9.81354 10.177 10.5405 10.9039 11.2674 11.6309 11.9943 12.3578 12.7213 13.0847 13.4482 13.8116 14.1751 14.5386 14.902 15.2655 15.629 15.9924 16.3559 16.7194 17.0828 17.4463 17.8098 18.1732 18.5367 18.9001 19.2636 19.6271 19.9905 20.354 20.7175 21.0809 21.4444 21.8079 22.1713 22.5348 22.8983 23.2617 23.6252 23.9886 24.3521 24.7156 25.079 25.4425 25.806 26.1694 26.5329 26.8964 27.2598 27.6233 27.9868 28.3502 28.7137 29.0771 29.4406 29.8041 30.1675 30.531 30.8945 31.2579 31.6214 31.9849 32.3483 32.7118 33.0753 33.4387 33.8022 34.1656 34.5291 34.8926 35.256 35.6195 35.983 36.3464 36.7099 37.0734 37.4368 37.8003 38.1638 38.5272 38.8907 39.2541 39.6176 39.9811 40.3445 40.708 41.0715 41.4349 41.7984 42.1619 42.5253 42.8888 43.2523 43.6157 43.9792 44.3426 44.7061 45.0696 45.433 45.7965 46.16 46.5234 46.8869 47.2504 47.6138 47.9773 48.3408 48.7042 49.0677 49.4311 49.7946 50.1581 50.5215 50.885 51.2485 51.6119 51.9754 52.3389 52.7023 53.0658 53.4293 53.7927 54.1562 54.5196 54.8831 55.2466 55.61 55.9735 56.337 56.7004 57.0639 57.4274 57.7908 58.1543 58.5178 58.8812 59.2447 59.6081 59.9716 60.3351 60.6985 61.062 61.4255 61.7889 62.1524 62.5159 62.8793 63.2428 63.6063 63.9697 64.3332 64.6966 65.0601 65.4236 65.787 66.1505 66.514 66.8774 67.2409 67.6044 67.9678 68.3313 68.6948 69.0582 69.4217 69.7851 70.1486 70.5121 70.8755 71.239 71.6025 71.9659 72.3294 1.04666 1.05127 1.05587 1.06046 1.06503 1.06961 1.07418 1.07875 1.0833 1.08785 1.09239 1.09693 1.10146 1.10598 1.11009 1.11501 1.11952 1.12401 1.1285 1.13299 1.13747 1.14194 1.1464 1.15085 1.15531 1.15976 1.1642 1.16863 1.17305 1.17747 1.18188 1.18629 1.19068 1.19508 1.19946 1.20384 1.20822 1.21258 1.21694 1.22129 1.22562 1.22999 1.23431 1.23864 1.24296 1.24727 1.25159 1.25588 1.26017 1.26446 1.26874 1.27301 1.27728 1.28155 1.28579 1.29005 1.29429 1.29853 1.30275 1.30697 1.31119 1.3154 1.3196 1.32379 1.32811 1.33248 1.33685 1.34122 1.34558 1.34993 1.35429 1.35862 1.36296 1.36728 1.3716 1.37592 1.3782 1.38453 1.38882 1.39312 1.39739 1.40168 1.40594 1.4102 1.41445 1.41871 1.42296 1.42719 1.43142 1.43565 1.43987 1.44407 1.44829 1.45247 1.45667 1.46085 1.46503 1.46921 1.47337 1.47753 1.48169 1.48583 1.48996 1.4941 1.49823 1.50236 1.50647 1.51058 1.51467 1.51877 1.52285 1.52694 1.53101 1.53509 1.53914 1.54319 1.54725 1.5513 1.55533 1.6044 1.6894 1.77604 1.86414 1.95373 2.04486 2.13749 2.23164 2.32731 2.42448 2.52318 2.6234 2.72308 2.82179 2.85135 2.88101 2.91077 2.94063 2.9706 3.00066 3.03083 3.06109 3.09145 3.12192 3.15248 3.18314 3.2139 3.24477 3.27573 3.30679 3.33795 3.36922 3.40058 3.43204 3.46359 3.49526 3.52703 3.5618 3.59083 3.6229 3.65507 3.68732 3.71969 3.75214 3.7847 3.81737 3.85012 3.88299 3.91594 3.949 3.98217 4.01543 4.04879 4.08225 4.11581 4.14947 4.18323 4.19448 4.19691 4.19931 4.20171 4.20412 4.2065 4.20888 4.21124 4.21362 4.21598 4.21833 4.22067 4.22301 4.22535 4.22768 4.22999 4.2324 4.23461 4.2369 4.23921 4.24148 4.24376 4.24602 4.2483 
11.9903 56.6023 78.0964 92.9587 114.387 0.0821044 0.0793243 0.0730947 0.0502399 0.0232888 1.17756 1.3107 1.45453 3.02598 3.60397 4.30902 1.9733 0 0.363464 0.726929 1.09039 1.45386 1.81732 2.18079 2.54425 2.90771 3.27118 3.63464 3.99811 4.36157 4.72504 5.0885 5.45196 5.81543 6.17889 6.54236 6.90582 7.26929 7.63275 7.99622 8.35968 8.72314 9.08661 9.45007 9.81354 10.177 10.5405 10.9039 11.2674 11.6309 11.9943 12.3578 12.7213 13.0847 13.4482 13.8116 14.1751 14.5386 14.902 15.2655 15.629 15.9924 16.3559 16.7194 17.0828 17.4463 17.8098 18.1732 18.5367 18.9001 19.2636 19.6271 19.9905 20.354 20.7175 21.0809 21.4444 21.8079 22.1713 22.5348 22.8983 23.2617 23.6252 23.9886 24.3521 24.7156 25.079 25.4425 25.806 26.1694 26.5329 26.8964 27.2598 27.6233 27.9868 28.3502 28.7137 29.0771 29.4406 29.8041 30.1675 30.531 30.8945 31.2579 31.6214 31.9849 32.3483 32.7118 33.0753 33.4387 33.8022 34.1656 34.5291 34.8926 35.256 35.6195 35.983 36.3464 36.7099 37.0734 37.4368 37.8003 38.1638 38.5272 38.8907 39.2541 39.6176 39.9811 40.3445 40.708 41.0715 41.4349 41.7984 42.1619 42.5253 42.8888 43.2523 43.6157 43.9792 44.3426 44.7061 45.0696 45.433 45.7965 46.16 46.5234 46.8869 47.2504 47.6138 47.9773 48.3408 48.7042 49.0677 49.4311 49.7946 50.1581 50.5215 50.885 51.2485 51.6119 51.9754 52.3389 52.7023 53.0658 53.4293 53.7927 54.1562 54.5196 54.8831 55.2466 55.61 55.9735 56.337 56.7004 57.0639 57.4274 57.7908 58.1543 58.5178 58.8812 59.2447 59.6081 59.9716 60.3351 60.6985 61.062 61.4255 61.7889 62.1524 62.5159 62.8793 63.2428 63.6063 63.9697 64.3332 64.6966 65.0601 65.4236 65.787 66.1505 66.514 66.8774 67.2409 67.6044 67.9678 68.3313 68.6948 69.0582 69.4217 69.7851 70.1486 70.5121 70.8755 71.239 71.6025 71.9659 72.3294 1.17756 1.18219 1.18662 1.19105 1.19547 1.19989 1.20429 1.2087 1.2131 1.21748 1.22186 1.22624 1.23061 1.23497 1.23932 1.24366 1.24801 1.25234 1.25667 1.261 1.26531 1.26962 1.27392 1.27821 1.2825 1.28678 1.29106 1.29533 1.29959 1.30385 1.30809 1.31233 1.31656 1.32079 1.32502 1.32924 1.33344 1.33764 1.34184 1.34603 1.35021 1.35438 1.35855 1.36271 1.36687 1.37102 1.37516 1.3793 1.38303 1.38755 1.39166 1.39576 1.39987 1.40396 1.40806 1.41213 1.41621 1.42321 1.43061 1.43802 1.44542 1.45281 1.46021 1.4676 1.475 1.48239 1.48978 1.49716 1.50454 1.51191 1.51929 1.52677 1.53403 1.5414 1.54876 1.55612 1.56349 1.57084 1.57819 1.58554 1.59289 1.60022 1.60757 1.61491 1.62224 1.62957 1.6369 1.64423 1.65154 1.65887 1.66618 1.67351 1.68082 1.68812 1.69543 1.70274 1.71004 1.71734 1.72459 1.73193 1.73921 1.74651 1.75368 1.76106 1.76834 1.77562 1.7829 1.79017 1.79743 1.8047 1.81196 1.85023 1.89303 1.93616 1.97959 2.02335 2.06742 2.11181 2.1565 2.20153 2.24687 2.29252 2.33848 2.38477 2.43137 2.47829 2.52552 2.57307 2.62094 2.66912 2.71762 2.76643 2.81556 2.85331 2.88923 2.9253 2.96152 2.99789 3.03442 3.0711 3.10795 3.14495 3.18209 3.2194 3.25687 3.29448 3.33225 3.37017 3.40825 3.44648 3.48488 3.52341 3.55895 3.60098 3.63998 3.67916 3.71848 3.75794 3.79757 3.83734 3.87729 3.91737 3.95763 3.99803 4.0386 4.07931 4.12017 4.16119 4.20237 4.23813 4.24058 4.24304 4.24548 4.24793 4.25036 4.2528 4.25521 4.25763 4.26005 4.26245 4.26483 4.26722 4.2696 4.27198 4.27435 4.27671 4.27906 4.28139 4.28375 4.28607 4.2884 4.29072 4.29389 4.29495 4.29765 4.29993 4.30221 4.30449 4.30676 4.30902 
13.7904 57.2874 76.677 92.3087 113.676 0.0867522 0.0837862 0.0760006 0.05633 0.0309487 1.01179 1.14611 1.27419 2.63922 3.14275 3.91175 1.57758 0 0.363464 0.726929 1.09039 1.45386 1.81732 2.18079 2.54425 2.90771 3.27118 3.63464 3.99811 4.36157 4.72504 5.0885 5.45196 5.81543 6.17889 6.54236 6.90582 7.26929 7.63275 7.99622 8.35968 8.72314 9.08661 9.45007 9.81354 10.177 10.5405 10.9039 11.2674 11.6309 11.9943 12.3578 12.7213 13.0847 13.4482 13.8116 14.1751 14.5386 14.902 15.2655 15.629 15.9924 16.3559 16.7194 17.0828 17.4463 17.8098 18.1732 18.5367 18.9001 19.2636 19.6271 19.9905 20.354 20.7175 21.0809 21.4444 21.8079 22.1713 22.5348 22.8983 23.2617 23.6252 23.9886 24.3521 24.7156 25.079 25.4425 25.806 26.1694 26.5329 26.8964 27.2598 27.6233 27.9868 28.3502 28.7137 29.0771 29.4406 29.8041 30.1675 30.531 30.8945 31.2579 31.6214 31.9849 32.3483 32.7118 33.0753 33.4387 33.8022 34.1656 34.5291 34.8926 35.256 35.6195 35.983 36.3464 36.7099 37.0734 37.4368 37.8003 38.1638 38.5272 38.8907 39.2541 39.6176 39.9811 40.3445 40.708 41.0715 41.4349 41.7984 42.1619 42.5253 42.8888 43.2523 43.6157 43.9792 44.3426 44.7061 45.0696 45.433 45.7965 46.16 46.5234 46.8869 47.2504 47.6138 47.9773 48.3408 48.7042 49.0677 49.4311 49.7946 50.1581 50.5215 50.885 51.2485 51.6119 51.9754 52.3389 52.7023 53.0658 53.4293 53.7927 54.1562 54.5196 54.8831 55.2466 55.61 55.9735 56.337 56.7004 57.0639 57.4274 57.7908 58.1543 58.5178 58.8812 59.2447 59.6081 59.9716 60.3351 60.6985 61.062 61.4255 61.7889 62.1524 62.5159 62.8793 63.2428 63.6063 63.9697 64.3332 64.6966 65.0601 65.4236 65.787 66.1505 66.514 66.8774 67.2409 67.6044 67.9678 68.3313 68.6948 69.0582 69.4217 69.7851 70.1486 70.5121 70.8755 71.239 71.6025 71.9659 72.3294 1.01179 1.01627 1.02076 1.02522 1.02969 1.03415 1.0386 1.04305 1.04749 1.05191 1.05634 1.06076 1.06518 1.06958 1.07398 1.07838 1.08276 1.08713 1.09151 1.09588 1.10023 1.10459 1.10929 1.11327 1.11761 1.12193 1.12625 1.13056 1.13487 1.13917 1.14346 1.14775 1.15202 1.1563 1.16057 1.16483 1.16908 1.17333 1.17757 1.1818 1.18602 1.19025 1.19446 1.19866 1.20286 1.20706 1.21125 1.21543 1.2196 1.22377 1.22793 1.23208 1.23623 1.24081 1.24451 1.24864 1.25275 1.25686 1.26097 1.26507 1.26916 1.27325 1.27884 1.28783 1.29681 1.3058 1.31478 1.32377 1.33277 1.34176 1.35075 1.35974 1.36875 1.37887 1.38674 1.39574 1.40474 1.41375 1.42275 1.43176 1.44077 1.44977 1.45879 1.4678 1.47681 1.48583 1.49485 1.50387 1.51288 1.5219 1.53093 1.53996 1.54898 1.558 1.56703 1.57606 1.58509 1.59413 1.60316 1.6122 1.62123 1.63028 1.63932 1.64835 1.6574 1.66644 1.67548 1.68453 1.69358 1.71083 1.74117 1.77167 1.80233 1.83315 1.86411 1.89524 1.92651 1.95794 1.99777 2.02127 2.05317 2.08523 2.11744 2.14981 2.18233 2.21501 2.24784 2.28082 2.31395 2.34781 2.3807 2.41431 2.44806 2.48199 2.51605 2.55029 2.58297 2.61472 2.6466 2.6786 2.71074 2.743 2.77539 2.80791 2.84055 2.87334 2.90624 2.93927 2.97243 3.00572 3.03912 3.07268 3.10635 3.14016 3.17409 3.20815 3.24232 3.27665 3.31108 3.34554 3.38034 3.41518 3.45013 3.48522 3.52043 3.55577 3.59123 3.62682 3.66255 3.6984 3.73439 3.7705 3.80673 3.84308 3.85309 3.85551 3.85794 3.86034 3.86275 3.86516 3.86756 3.86993 3.87233 3.8747 3.87706 3.87942 3.88178 3.88413 3.88646 3.88881 3.89112 3.89344 3.89575 3.89807 3.90036 3.90264 3.90495 3.90722 3.90949 3.91175
[truncated: 32,591,009 more chars]
