# Supplementary material for: Spreading modes at slow-spreading ridges shifted by mantle heterogeneity of the asthenosphere
Source: Natl Sci Rev. 2025 Sep 11;12(11):nwaf385. doi: 10.1093/nsr/nwaf385 (PMC12576954; doi:10.1093/nsr/nwaf385)
Supplement: nwaf385_Supplemental_Files [file nwaf385_supplemental_files.zip › Supplementary Codes_2509/Supplementary Codes_2502/Supplementary Codes_2505/Fig. 6/Plot/plot_mcmc_result.m]

close all;
clear;

longitude = [-45.45	-45.35	-45.25	-45.10	-44.90	-44.80];
h = [1.10, 1.13, 1.36, 2.00, 4.75, 4.75];
sigma = [0.07, 0.10, 0.14, 0.50, 0.75, 0.75];

datasize = length(h);

radius_earth = 6400;
ridge_azimuthal_angle = 5/180*pi; % NNE 5 degree
long_to_z = radius_earth*pi/180*cos(ridge_azimuthal_angle);
x = -(longitude - longitude(end))*long_to_z;

innerpoints_number = 5;
Fmax_mean = 13.5;

x_panel1 = 40;
x_panel2 = 80;
x_panel3 = 120;

dF1 = 0;
filename1 = "NEW_mcmc_property_Kane_mantle_tg_hmin_19.5";

dF2 = 3;
filename2 = "NEW_mcmc_property_Kane_mantle_tg_hmin_19.5_dFmax_0.03";


plot_lines_number = 1000;
%%
colorList = [
    0    0.4470    0.7410
    0.8500    0.3250    0.0980];

color_this = colorList(1, :);
dF = dF1;
filename = filename1;

% Fmax_mean = 12.5;
% dF = 0;
% filename = "NEW_mcmc_result_Kane_mantle_Fmax_12.5.txt";

% Open the file for reading
fileID = fopen(filename, 'r');

% Read the first four rows
% property_size = inner_points_number*2 + y_size_global + output_array_length*2;

header = textscan(fileID, '%f', 2);
values = header{1};
numRows = values(1);
numCols = values(2);
numColsA = innerpoints_number;
numColsB = innerpoints_number;
numColsC = datasize;
numColsD = (numCols-2*innerpoints_number-datasize-1)/2;
numColsE = numColsD;

if numRows>plot_lines_number
    start_row = numRows-plot_lines_number+1;
else
    start_row = 1;
end
% Read the remaining data
data = textscan(fileID, repmat('%f', 1, numCols), 'Delimiter', ' ');

% Close the file
fclose(fileID);

% Extract the A, B, and C matrices from the data
X = cell2mat(data(:, 1:numColsA));
FAD = cell2mat(data(:, numColsA+1:numColsA+numColsB));
ypred = cell2mat(data(:, numColsA+numColsB+1:numColsA+numColsB+numColsC));
cost = cell2mat(data(:, numColsA+numColsB+numColsC+1));
xlist = cell2mat(data(:, numColsA+numColsB+numColsC+2:numColsA+numColsB+numColsC+numColsD+1));
dlist = cell2mat(data(:, numColsA+numColsB+numColsC+numColsD+2:numColsA+numColsB+numColsC+numColsD+numColsE+1));

%%
hplot = figure(1); clf;
set(hplot,'Position',[20,50,900,900]);

subplot(3,3,[1, 3]);
for ii=start_row:numRows
    xplot = [0, X(ii, :), 120];
    FAD_this = FAD(ii, [1, 1:end, end]);
    plot(xplot, FAD_this, ':', 'color', color_this); hold on;
end
plot([0, x(1), 120], (Fmax_mean + dF*[-0.5, 0.5, 0.5])/100, '-', 'color', color_this); hold on;

subplot(3,3,[4, 6]);
for ii=start_row:numRows
    plot(xlist(ii, :)/long_to_z+longitude(1), dlist(ii, :), ':', 'color', color_this); hold on;
end

subplot(3,3,7);
edges = linspace(0.075, 0.105, 31);

FAD_interp = zeros(numRows, 1);
for ii=1:numRows
    if (X(ii, 1)>0)
        xplot = [0, X(ii, :)];
        FAD_this = FAD(ii, [1, 1:end]);
    else
        xplot = X(ii, :);
        FAD_this = FAD(ii, :);
    end
    if (X(ii, end)<120)
        xplot = [xplot, 120];
        FAD_this = [FAD_this, FAD(ii, end)];
    end
    FAD_interp(ii) = interp1(xplot, FAD_this, x_panel1);
end
histogram(FAD_interp, edges); hold on;

subplot(3,3,8);
edges = linspace(0.04, 0.1, 31);

FAD_interp = zeros(numRows, 1);
for ii=1:numRows
    if (X(ii, 1)>0)
        xplot = [0, X(ii, :)];
        FAD_this = FAD(ii, [1, 1:end]);
    else
        xplot = X(ii, :);
        FAD_this = FAD(ii, :);
    end
    if (X(ii, end)<120)
        xplot = [xplot, 120];
        FAD_this = [FAD_this, FAD(ii, end)];
    end
    FAD_interp(ii) = interp1(xplot, FAD_this, x_panel2);
end
histogram(FAD_interp, edges); hold on;

subplot(3,3,9);
edges = linspace(0, 0.06, 31);
FAD_interp = zeros(numRows, 1);
for ii=1:numRows
    if (X(ii, 1)>0)
        xplot = [0, X(ii, :)];
        FAD_this = FAD(ii, [1, 1:end]);
    else
        xplot = X(ii, :);
        FAD_this = FAD(ii, :);
    end
    if (X(ii, end)<120)
        xplot = [xplot, 120];
        FAD_this = [FAD_this, FAD(ii, end)];
    end
    FAD_interp(ii) = interp1(xplot, FAD_this, x_panel3);
end
histogram(FAD_interp, edges); hold on;

hplot = figure(2); clf;
set(hplot,'Position',[2000,50,600,400]);
plot(cost, '.' , 'color', color_this); hold on;
set(gca, 'YScale', 'log');

%%

color_this = colorList(2, :);

dF = dF2;
filename = filename2;

% Open the file for reading
fileID = fopen(filename, 'r');

% Read the first four rows
% property_size = inner_points_number*2 + y_size_global + output_array_length*2;

header = textscan(fileID, '%f', 2);
values = header{1};
numRows = values(1);
numCols = values(2);
numColsA = innerpoints_number;
numColsB = innerpoints_number;
numColsC = datasize;
numColsD = (numCols-2*innerpoints_number-datasize-1)/2;
numColsE = numColsD;

if numRows>plot_lines_number
    start_row = numRows-plot_lines_number+1;
else
    start_row = 1;
end

% Read the remaining data
data = textscan(fileID, repmat('%f', 1, numCols), 'Delimiter', ' ');

% Close the file
fclose(fileID);

% Extract the A, B, and C matrices from the data
X = cell2mat(data(:, 1:numColsA));
FAD = cell2mat(data(:, numColsA+1:numColsA+numColsB));
ypred = cell2mat(data(:, numColsA+numColsB+1:numColsA+numColsB+numColsC));
cost = cell2mat(data(:, numColsA+numColsB+numColsC+1));
xlist = cell2mat(data(:, numColsA+numColsB+numColsC+2:numColsA+numColsB+numColsC+numColsD+1));
dlist = cell2mat(data(:, numColsA+numColsB+numColsC+numColsD+2:numColsA+numColsB+numColsC+numColsD+numColsE+1));

%%

figure(1);

subplot(3,3,[1, 3]);
for ii=start_row:numRows
    xplot = [0, X(ii, :), 120];
    FAD_this = FAD(ii, [1, 1:end, end]);
    plot(xplot, FAD_this, ':', 'color', color_this); hold on;
end
plot([0, x(1), 120], (Fmax_mean + dF*[-0.5, 0.5, 0.5])/100, '-', 'color', color_this); hold on;
ylim([0, 0.16]);
xlabel('Location (km)');
title('Ancient depletion');

subplot(3,3,[4, 6]);
for ii=start_row:numRows
    plot(xlist(ii, :)/long_to_z+longitude(1), dlist(ii, :), ':', 'color', color_this); hold on;
end
errorbar(+longitude, h, sigma, 'kd'); hold on;
xlim([-45.5, -44.75]);
xlabel('Longitude (degree W)');
title('Crustal thickness (km)');


subplot(3,3,7);
edges = linspace(0.075, 0.105, 31);

FAD_interp = zeros(numRows, 1);
for ii=1:numRows
    if (X(ii, 1)>0)
        xplot = [0, X(ii, :)];
        FAD_this = FAD(ii, [1, 1:end]);
    else
        xplot = X(ii, :);
        FAD_this = FAD(ii, :);
    end
    if (X(ii, end)<120)
        xplot = [xplot, 120];
        FAD_this = [FAD_this, FAD(ii, end)];
    end
    FAD_interp(ii) = interp1(xplot, FAD_this, x_panel1);
end
histogram(FAD_interp, edges); hold on;

subplot(3,3,8);
edges = linspace(0.04, 0.1, 31);

FAD_interp = zeros(numRows, 1);
for ii=1:numRows
    if (X(ii, 1)>0)
        xplot = [0, X(ii, :)];
        FAD_this = FAD(ii, [1, 1:end]);
    else
        xplot = X(ii, :);
        FAD_this = FAD(ii, :);
    end
    if (X(ii, end)<120)
        xplot = [xplot, 120];
        FAD_this = [FAD_this, FAD(ii, end)];
    end
    FAD_interp(ii) = interp1(xplot, FAD_this, x_panel2);
end
histogram(FAD_interp, edges); hold on;

subplot(3,3,9);
edges = linspace(0, 0.06, 31);
FAD_interp = zeros(numRows, 1);
for ii=1:numRows
    if (X(ii, 1)>0)
        xplot = [0, X(ii, :)];
        FAD_this = FAD(ii, [1, 1:end]);
    else
        xplot = X(ii, :);
        FAD_this = FAD(ii, :);
    end
    if (X(ii, end)<120)
        xplot = [xplot, 120];
        FAD_this = [FAD_this, FAD(ii, end)];
    end
    FAD_interp(ii) = interp1(xplot, FAD_this, x_panel3);
end
histogram(FAD_interp, edges); hold on;

subplot(3,3,7);
xlim([0.075, 0.105]);
title(['FAD at  x = ', num2str(x_panel1), 'km']);

subplot(3,3,8);
% xlim([0.075, 0.105]);
title(['FAD at  x = ', num2str(x_panel2), 'km']);

subplot(3,3,9);
xlim([-0.002 0.062]);
title(['FAD at  x = ', num2str(x_panel3), 'km']);

figure(2);
set(hplot,'Position',[2000,50,600,400]);
plot(cost, '.' , 'color', color_this); hold on;
set(gca, 'YScale', 'log');
