# Supplementary material for: Spreading modes at slow-spreading ridges shifted by mantle heterogeneity of the asthenosphere
Source: Natl Sci Rev. 2025 Sep 11;12(11):nwaf385. doi: 10.1093/nsr/nwaf385 (PMC12576954; doi:10.1093/nsr/nwaf385)
Supplement: nwaf385_Supplemental_Files [file nwaf385_supplemental_files.zip › Supplementary Codes_2509/Supplementary Codes_2502/Supplementary Codes_2505/Fig. S10/plot_Hlid.m]

close all;
clear;

kappa = 1e-6; %m2/s
Tlid = 1200;
T0 = 0;
H = 60; % solidus depth, km
Fmax = 0.2;

yr = 365*24*3600; % s
HSR = linspace(0, 50, 100); % mm/yr

Hlid = kappa*(Tlid-T0)/Tlid./(HSR*1e-3/yr)*1e-3;


hplot = figure(1);
set(hplot,'Position',[20,50,800,400]);

subplot(1,2,1);
plot(2*HSR, Hlid, 'k-'); hold on;

FAD = 0;
H_this = H*(Fmax-FAD)/Fmax;
plot(2*HSR, HSR*0 + H_this, 'b--'); hold on;

FAD = 0.10;
H_this = H*(Fmax-FAD)/Fmax;
plot(2*HSR, HSR*0 + H_this, 'c--'); hold on;
xlabel('Full spreading rate');
legend({'Lid thickness', 'Solidus FAD = 0', 'Solidus FAD = 0.10'});

subplot(1,2,2);
FAD = 0;
H_this = H*(Fmax-FAD)/Fmax;
d = Fmax/H*(H_this^2-Hlid.^2)/2;
d(d<0) = 0;
plot(2*HSR, d, 'b-'); hold on;

FAD = 0.05;
H_this = H*(Fmax-FAD)/Fmax;
d = Fmax/H*(H_this^2-Hlid.^2)/2;
d(d<0) = 0;
plot(2*HSR, d, 'r-'); hold on;

FAD = 0.1;
H_this = H*(Fmax-FAD)/Fmax;
d = Fmax/H*(H_this^2-Hlid.^2)/2;
d(d<0) = 0;
plot(2*HSR, d, 'c-'); hold on;


xlabel('Full spreading rate');
legend({'Crust FAD = 0', 'Crust FAD = 0.05', 'Crust FAD = 0.10'});
