# Supplementary material for: Spreading modes at slow-spreading ridges shifted by mantle heterogeneity of the asthenosphere
Source: Natl Sci Rev. 2025 Sep 11;12(11):nwaf385. doi: 10.1093/nsr/nwaf385 (PMC12576954; doi:10.1093/nsr/nwaf385)
Supplement: nwaf385_Supplemental_Files [file nwaf385_supplemental_files.zip › Table S1-8.xlsx]

## Sheet: Table S1
Table S1 Whole-rock major and trace elements of Kane OCC peridotites.
Modal abundances of minerals are based on the CIPW calculations, as most samples are too altered to identify their primary mineralogy. See the supplementary text for details of the calculation. Harz = harzburgite, Lher = lherzolite, Pl Harz = plagioclase harzburgite. The ages of the samples were estimated by assuming a linear correlation between the longitude and seafloor magnetic anomaly ages fr…
Sample	Location	Rock Type	Lat.	Long.	Depth m	Age Ma	Texture	Ol	Cpx	Opx	Sp	SiO2	TiO2	Al2O3	Cr2O3	TFe2O3	MnO	MgO	CaO	NiO	Na2O	K2O	P2O5	LOI	TOTAL	Li	Be	Sc	V	Ti	Cr	Mn	Co	Ni	Cu	Zn	Ga	Rb	Sr	Y	Zr	Nb	Mo	Cs	Ba	La	Ce	Pr	Nd
								mode%	mode%	mode%	mode%	(%)	(%)	(%)	(%)	(%)	(%)	(%)	(%)	(%)	(%)	(%)	(%)	(%)	(%)	μg g-1	μg g-1	μg g-1	μg g-1	μg g-1	μg g-1	μg g-1	μg g-1	μg g-1	μg g-1	μg g-1	μg g-1	μg g-1	μg g-1	μg g-1	μg g-1	μg g-1	μg g-1	μg g-1	μg g-1	μg g-1	μg g-1	μg g-1	μg g-1
Kane peridotites
KN180-2-17-14	Abel Dome	Harz.	23.48	45.384	2496	2.7432	Mylontic	74.228	2.53232	22.8336	0.406026	43.0825	0.0484049	1.22926	0.395902	8.84274	0.1031	40.94	1.45989	0.273858	0.289511	0.0284059	0.0114	2.76528	99.4702	2.56448	0.0631617	11.484	41.1758	290.429	2586.33	760.014	98.7113	1859.05	0.601114	24.7403	1.05577	0.161484	3.32991	1.88803	1.69759	0.09607	0.0552084	0.0149948	1.00436	0.277552	0.93149	0.15081	0.705737
KN180-2-21-1	Adam Dome	Harz.	23.364	45.377	3105	2.7096	Protogranular	63.5044	2.39862	33.6345	0.462515	40.7129	0.0258	1.39181	0.443635	9.31	0.1072	35.28	1.06	0.244817	0.1915	0.0212	0.0312	11.1093	99.9293	3.92954	0.0413959	12.2369	79.3461	154.8	2723.66	738.318	100.805	1620.19	20.7237	74.6724	1.10715	0.0858176	7.76185	1.38417	0.745743	0.0280947	0.733285	0.00574869	1.68428	0.367454	0.776249	0.113429	0.497635
KN180-2-27-4	Adam Dome	Harz.	23.405	45.414	3540	2.8872	Protogranular	83.2388	2.38528	13.9266	0.449246	37.3904	0.0345	1.05656	0.42389	10.87	0.1734	36.51	0.42	0.178656	0.2623	0.0314	0.0282	13.0225	100.402	2.31956	0.0193625	5.53946	46.6822	207	2621.32	1204.94	76.5621	1217.95	26.1738	82.8185	0.934299	0.0939299	4.47388	1.14056	2.14624	0.019558	0.266718	0.00564465	0.905389	0.304328	0.240541	0.0893021	0.399428
KN180-2-12-5	Babel Dome	Harz.	23.607	45.286	2659	2.2728	Protogranular	72.8088	2.77748	23.8409	0.572787	38.7519	0.0411	1.31054	0.370383	9.13	0.2488	35.51	0.59	0.266108	0.2751	0.0346	0.0366	13.572	100.137	7.69483	0.0316147	11.6937	70.8668	246.6	3233.28	1016.41	87.1933	806.973	17.1137	130.713	1.24946	0.140476	4.41305	0.987729	1.23078	0.00619161	0.34916	0.00606372	1.44237	0.287468	0.0419783	0.0686896	0.279291
KN180-2-12-6	Babel Dome	Pl Harz.	23.607	45.286	2659	2.2728	Protogranular	70.4667	2.87175	26.2374	0.424236	39.7781	0.0289	1.60516	0.386475	9.03	0.0879	35.87	0.24	0.171517	0.2256	0.0295	0.0386	12.5229	100.015	11.013	0.0364001	10.8339	77.63	173.4	2485.28	628.372	93.6295	1150.04	22.426	78.5942	1.4285	0.209672	5.23502	1.59942	2.33294	0.0412545	0.51401	0.00876706	1.69122	0.533536	0.189804	0.130227	0.555334
JAS112-01	Cain Dome	Harz.	23.4661	45.359	2917.72	2.62324	Protogranular	70.9524	1.4239	27.2862	0.337517	39.6563	0.0204642	1.24204	0.312565	8.23767	0.0938796	37.8197	0.278635	0.23241	0	0.013414	0.0194286	12.3347	100.261	1.17155	0.121532	10.142	55.2709	122.785	2006.47	683.389	95.6776	1599.25	6.19559	40.2626	1.02682	0.205449	3.78075	1.48755	6.3367	0.26775	0.457266	0.0179624	2.59383	0.358976	1.24277	0.11342	0.46489
JAS112-103	Cain Dome	Harz.	23.4793	45.3401	2294.44	2.53261	Protogranular	72.6786	0.669896	26.3527	0.298877	39.4626	0.0273355	0.634127	0.281682	8.88964	0.0729	38.7103	0.0403224	0.271758		0.0103434	0.020395	12.5083	100.93	2.24935	0.43278	7.25273	26.0394	164.013	1802.08	527.66	93.3319	1900.26	2.00474	44.5135	1.18223	0.23714	3.10513	12.1373	78.658	0.324573	0.257955	0.00823535	1.54475	0.510446	2.36397	0.494671	3.00441
JAS112-24	Cain Dome	Harz.	23.4716	45.3554	2684.85	2.60594	Protogranular	68.4139	1.28944	29.9193	0.377398	40.1563	0.0207652	1.08306	0.343462	9.174	0.0923988	37.4157	0.169171	0.257696	0	0.0217227	0.00936197	11.3569	100.101	1.75528	0.0408197	8.3185	38.4547	124.591	2224.42	680.631	95.8375	1800.17	6.09399	48.1866	0.952462	0.293471	4.23082	1.40981	0.795351	0.0927879	0.0606594	0.0193436	1.61888	0.141412	0.530118	0.0937372	0.506468
JAS112-28A	Cain Dome	Harz.	23.4726	45.3554	2651.29	2.60579	Protogranular	71.5842	1.18399	26.8965	0.335289	39.4262	0.0198624	1.07312	0.312418	8.27751	0.0943731	38.0015	0.15922	0.229101	0	0.0109114	0.0162073	12.2651	99.8855	4.14427	0.150959	10.0473	52.167	119.174	1975.89	695.174	97.503	1596.6	4.91489	37.581	0.576669	0.121728	3.08819	0.783826	0.334682	0.0155739	0.257883	0.00503264	1.29192	0.192362	0.300091	0.0486889	0.184632
JAS112-29	Cain Dome	Harz.	23.4728	45.3554	2650.15	2.60568	Protogranular	74.0464	1.36986	24.1728	0.410959	39.1962	0.016552	1.21223	0.392935	8.31736	0.0873643	38.2539	0.0696586	0.246192	0	0.0174182	0.0160059	12.4646	100.29	3.58517	0.104176	9.80159	47.7122	99.3118	2474.15	632.655	93.8441	1687.64	7.96643	54.9019	0.911638	0.124566	3.80983	0.650035	0.665348	0.0338354	0.433014	0.00749631	1.49672	0.268501	0.761423	0.101755	0.385439
JAS112-51	Cain Dome	Harz.	23.4745	45.3509	2466.33	2.58412	Protogranular	71.5824	1.82342	26.0823	0.511836	39.8163	0.0203639	1.55007	0.480481	8.10818	0.0941757	37.8803	0.308488	0.244792	0	0.0108113	0.0098653	11.4695	99.9933	3.25415	0.00732116	12.0623	60.925	122.184	3046.99	691.147	94.3076	1697.64	6.25939	61.8062	0.754078	0.147244	3.68658	0.667789	0.388624	0.00810212	0.12079	0.00814114	1.94533	0.0651547	0.0697306	0.0148891	0.0670983
JAS112-63	Cain Dome	Harz.	23.4727	45.3496	2440.64	2.57829	Porphyroclastic	59.4914	1.97446	37.9976	0.536538	41.6434	0.027	1.70465	0.44308	8.22088	0.0703	36.1249	1.21338	0.21126	0	0.0148056	0.0147199	10.3695	100.058	3.03509	0.0349841	12.7849	63.2353	162	3178.78	505.496	91.6099	1664.86	9.20274	59.3219	0.863213	0.201138	4.01892	1.57907	2.59436	0.0556452	0.110482	0.0147429	1.78508	0.14441	0.444186	0.0637025	0.333989
JAS112-71	Cain Dome	Harz.	23.4737	45.3498	2444.18	2.57902	Protogranular	69.3676	1.25224	29.0329	0.347259	39.9363	0.0649037	1.15261	0.354818	9.09431	0.101283	37.4359	0.169171	0.224189	0	0.0183191	0.0309046	12.0486	100.631	8.66494	0.0385429	8.89611	48.1598	389.422	2072.1	723.276	98.7485	1515.45	4.73136	44.5525	0.791354	0.211762	7.96496	2.99737	9.51469	0.0345104	0.270759	0.0118434	4.29122	0.339885	0.837082	0.189786	1.12188
JAS113-61	Cain Dome	Harz.	23.4788	45.3606	2520	2.63109	Porphyroclastic	76.6616	2.81277	19.9718	0.553866	37.6749	0.0241	1.57468	0.522588	7.88	0.0976	36.06	2.11	0.106985	0.1939	0.0222	0.0269	13.6719	99.9658	0.751612	0.030098	10.3661	69.093	144.6	3124.15	652.628	76.6635	701.148	47.0292	77.0255	1.10766	0.0719056	259.328	1.05195	6.32379	0.0197976	0.556051	0.00304428	0.861391	0.393474	0.302763	0.0893643	0.370469
KN180-2-14-43	Cain Dome	Harz.	23.461	45.306	2568	2.3688	Protogranular	75.5492	3.20738	20.848	0.395431	39.2802	0.0321	1.84898	0.516362	8.45	0.1432	36.52	0.44	0.119036	0.2266	0.0343	0.0224	12.5229	100.156	7.69527	0.0876979	10.1973	52.3288	192.6	2310.9	762.957	101.633	1913.35	1.62958	36.4278	1.17069	0.188232	6.07478	2.39955	2.68751	0.0929411	0.254223	0.0102815	0.882231	0.611744	1.53147	0.23621	0.998186
KN180-2-14-44	Cain Dome	Harz.	23.461	45.306	2568	2.3688	Protogranular	70.6698	2.60187	26.266	0.462316	39.4631	0.025	1.25974	0.356294	8.49	0.1055	36.04	0.4	0.277599	0.2522	0.0337	0.0218	13.5743	100.299	6.12376	0.130474	10.8335	55.6823	150	2657.53	630.765	94.9146	3470.01	5.76626	44.957	1.11209	0.20997	5.4036	0.802382	0.460255	0.0390279	0.248398	0.0185953	0.871193	0.515884	0.943137	0.0918111	0.309364
KN180-2-14-57	Cain Dome	Harz.	23.461	45.306	2568	2.3688	Protogranular	64.5698	3.10734	31.8774	0.445458	40.5503	0.0441	1.41213	0.408515	8.72	0.102	35	0.66	0.256092	0.3083	0.0522	0.0281	12.6062	100.148	9.2783	0.23238	10.5518	65.3816	264.6	2591.75	729.074	95.0962	1745.16	2.02923	40.4391	1.68806	0.286351	6.68135	7.0646	3.06287	0.579823	0.259471	0.0154635	1.47156	0.890517	3.69447	0.618915	2.83159
KN180-2-14-58	Cain Dome	Harz.	23.461	45.306	2568	2.3688	Protogranular	70.983	2.01119	26.5541	0.45171	39.342	0.052	1.544	0.435	9.143	0.356	36.163	0.453	0.261	0.063	0.045	0.043	12.9892	100.889	8.45711	0.29247	10.7645	75.6523	312	2626.41	2428.39	163.897	1775.18	17.8055	64.7005	2.28054	0.304886	25.4719	5.40755	11.6497	1.70084	3.46394	0.0215066	18.8346	6.22279	27.8409	1.45996	5.8883
KN180-2-14-60	Cain Dome	Harz.	23.461	45.306	2568	2.3688	Protogranular	71.4502	2.86148	25.1897	0.498591	39.5262	0.0264	1.53953	0.433755	8.29	0.1032	36.2	0.34	0.271681	0.2221	0.0359	0.0205	13.2934	100.303	7.81835	0.0435343	12.8303	58.0063	158.4	2841.38	749.387	89.3016	3235.55	13.7199	46.8264	1.03685	0.129562	5.34253	1.35508	0.40696	0.0347865	0.24271	0.00785054	1.00364	0.241199	0.531064	0.0848065	0.376148
KN180-2-14-61	Cain Dome	Harz.	23.461	45.306	2568	2.3688	Protogranular	69.9255	2.79788	26.7473	0.529329	39.7883	0.021	1.2699	0.47975	9.88	0.1056	35.39	0.45	0.280284	0.2924	0.0575	0.0317	12.3085	100.355	4.41428	0.0636195	8.38218	64.8289	126	3055.37	753.297	83.5149	1888.51	9.68979	90.9521	1.24367	0.270263	5.27797	1.36464	1.08745	0.0497705	0.370458	0.029931	2.51709	0.743393	1.76898	0.187489	0.748374
KN180-2-14-63	Cain Dome	Harz.	23.461	45.306	2568	2.3688	Porphyroclastic	70.6268	2.67713	26.3305	0.365552	39.7375	0.0228	1.16831	0.330644	8.17	0.0654	36.45	0.19	0.244627	0.2939	0.05	0.0365	13.4888	100.248	9.48627	0.0781138	9.21956	67.7611	136.8	2107.81	467.517	94.2365	1659.52	30.6334	144.501	0.947582	0.244313	5.84286	1.21337	3.53087	0.0418156	0.353058	0.0206192	1.23065	0.459917	1.07085	0.147032	0.622761
KN180-2-14-67	Cain Dome	Harz.	23.461	45.306	2568	2.3688	Porphyroclastic	72.7086	2.70533	24.1641	0.422032	38.6909	0.0412	1.35118	0.38399	9.1	0.2743	35.3	0.56	0.264491	0.2498	0.0531	0.0402	13.4055	99.7147	7.41955	0.206004	9.96646	69.6994	247.2	2394.24	1840.07	143.345	1813.51	14.6828	60.5159	1.99471	0.242148	19.6622	3.89353	7.46522	1.03236	2.1783	0.0185151	12.4065	4.13455	17.829	0.977637	3.93544
KN180-2-14-68	Cain Dome	Harz.	23.461	45.306	2568	2.3688	Porphyroclastic	62.5	2.60103	34.4905	0.408426	41.6778	0.0203	1.34709	0.370588	8.62	0.0948	36.11	0.64	0.262468	0.22	0.0436	0.0197	10.2765	99.7028	3.51539	0.248705	9.39119	38.1006	121.8	2430.7	694.558	86.4198	2016.04	1.56258	33.9184	1.14466	0.19887	2.71641	1.66886	2.1821	0.227578	0.137612	0.0132908	0.828345	0.256075	0.850319	0.126325	0.513157
KN180-2-15-23	Cain Dome	Harz.	23.455	45.279	2678	2.2392	Protogranular	74.2683	1.80122	23.3623	0.568243	38.31	0.03	1.48	0.55	11.1	0.12	35.43	0.26	0.29	0.03	0.05	0.04	12.7915	100.481	4.49112	0.126695	7.89795	77.8854	180	3313.44	828.16	107.355	1974.72	41.36	72.7228	1.71052	0.279076	8.21939	1.11177	4.76829	0.113646	0.923843	0.0126439	3.83215	0.467697	1.89089	0.162481	0.708381
KN180-2-15-25	Cain Dome	Harz.	23.455	45.279	2678	2.2392	Protogranular	74.3761	3.23993	21.7929	0.591068	38.8898	0.0257	1.6003	0.536487	10.22	0.12	35.06	0.3	0.273769	0.2975	0.0359	0.0342	12.7582	100.152	4.70136	0.085775	10.377	79.4231	154.2	3333.29	835.095	95.5838	1781.71	34.33	72.3299	1.63751	0.192025	6.16517	0.581043	2.60184	0.0691533	0.820623	0.011177	2.40361	0.22745	0.794202	0.0745845	0.278082
KN180-2-15-27	Cain Dome	Harz.	23.455	45.279	2678	2.2392	Protogranular	72.0119	1.48873	26.1272	0.372182	38.64	0.03	1.31	0.35	11.25	0.12	35.36	0.59	0.28	0.03	0.02	0.04	12.3584	100.378	3.98854	0.0606314	8.54687	71.7502	180	2160.72	840.107	102.501	1928.45	8.08135	34.4645	1.39624	0.143905	5.85093	1.10937	2.56446	0.0842984	0.73001	0.0089958	2.57918	0.285767	1.16785	0.134627	0.592839
KN180-2-15-29	Cain Dome	Harz.	23.455	45.279	2678	2.2392	Protogranular	69.3805	1.11972	29.2486	0.251151	39.51	0.02	0.98	0.24	10.4	0.1	36.51	0.37	0.23	0	0.03	0.02	12.4396	100.85	5.316	0.0463035	7.91281	42.1722	120	1474.62	695.013	88.1676	1583.94	2.75222	23.2664	0.787761	0.124494	4.84175	0.910068	0.655128	0.0394872	0.31554	0.0147925	1.85465	0.214136	0.573433	0.100974	0.435251
KN180-2-5-1	Cain Dome	Harz.	23.471	45.358	2827	2.6184	Protogranular	70.6533	1.19073	27.745	0.410959	38.037	0.013	1.111	0.385	9.541	0.124	35.539	1.854	0.235	0	0.023	0.045	13.058	99.965	1.58982	0.0220928	8.24578	76.8392	78	2378.62	843.183	104.951	1616.72	11.204	61.9702	0.703749	0.0488528	158.582	0.953299	1.41347	0.0157309	0.8375	0.00679175	1.5542	0.330491	0.251662	0.0601132	0.251077
KN180-2-5-2	Cain Dome	Harz.	23.471	45.358	2827	2.6184	Porphyroclastic	71.197	2.39399	25.9903	0.41868	37.5428	0.0201	1.15815	0.375966	8.95	0.1218	34.22	3.34	0.227371	0.2365	0.0163	0.0405	13.8551	100.105	1.60797	0.0379074	9.25487	79.7417	120.6	2342.06	850.131	94.9772	1470.57	12.3677	60.5748	0.818	0.0462187	447.046	1.00438	1.21932	0.0318857	0.904306	0.00563227	1.44406	0.461383	0.400015	0.0874146	0.345035
KN180-2-5-28	Cain Dome	Harz.	23.471	45.358	2827	2.6184	Porphyroclastic	77.9677	1.70931	19.956	0.36703	37.3396	0.0162	0.741622	0.34219	7.9	0.1459	37.23	1.48	0.168565	0.1878	0.02	0.0192	14.4713	100.062	0.224488	0.0157704	7.7739	43.4048	97.2	2111.64	1005.67	60.2002	1127.79	14.0533	44.4734	0.527611	0.0684952	98.0386	0.679941	4.93644	0.0611096	0.324693	0.00235837	0.704876	0.305679	0.348731	0.0893348	0.388596
Kane basalts
JAS112-3	Cain Dome	Basalt	23.4667	45.357	2898.15							48.8343	1.44848	15.4707	0.04389	10.7362	0.1685	7.6725	11.5524	0.0109823	2.79235	0.143287	0.161834	0.249501	99.2999	8.66777	0.450532	38.5653	289.952		291.936	1352.56	38.6919	91.5003	69.4184	81.3743	12.1467	2.0228	126.345	31.2799	92.4814	1.53592	0.214979	0.116075	5.61029	3.31952	10.1808	1.82432	10.9569
JAS112-5	Cain Dome	Basalt	23.4667	45.357	2885.8							50.506	1.43506	15.4505	0.0439631	9.50516	0.1559	7.27353	11.5927	0.0114404	2.86194	0.259599	0.127979	0.297177	99.5354	5.1756	0.450245	38.986	287.975		295.441	1278.12	42.5662	104.33	77.2722	79.9474	12.6397	2.79846	123.819	30.9772	94.5645	1.53179	0.406034	0.158119	4.88561	2.99913	9.93133	1.76115	10.6156
JAS116-29	Cain Dome	Basalt	23.474	45.2774	2252.26							49.5073	1.2468	15.6719	0.0475	9.5958	0.1472	8.49725	11.2918	0.0206539	2.73089	0.179524	0.107	0.616153	99.6597	8.27418	0.386158	34.6936	251.498		322.236	1182.8	43.2426	172.935	76.3786	73.4974	11.7926	2.18018	123.945	26.2266	77.8174	1.4206	0.197939	0.150672	4.164	2.50071	8.16521	1.42876	8.65062
JAS116-32	Cain Dome	Basalt	23.474	45.2774	2253.9							49.2082	1.32495	17.066	0.0356615	9.18929	0.15175	7.21087	11.6302	0.0135147	2.81597	0.219786	0.12955	0.69965	99.6953	12.9178	0.444849	33.2652	252.382		237.428	1221.08	38.634	115.387	63.7567	71.9005	12.2976	3.47021	140.006	28.9017	93.1181	1.65405	0.226592	0.181309	5.5296	3.06286	10.0008	1.72877	10.2617
KN180-2-7-1	Cain Dome	Basalt	23.491	45.341	2350							49.3957	1.1631	16.0745	0.0485231	9.07385	0.1484	7.995	11.6251	0.0175233	2.82644	0.158907	0.1023	0.882598	99.512	15.5309	0.354717	33.7139	240.311		328.755	1184.54	41.9038	147.789	74.3963	67.0581	11.3134	2.43139	138.329	25.2562	73.0986	1.01462	0.197158	0.152787	2.49327	2.21232	7.59026	1.36254	8.30362
KN180-2-7-2	Cain Dome	Basalt	23.491	45.341	2350							49.2639	1.1666	15.9739	0.0466231	9.1943	0.1474	8.47675	11.4433	0.0173706	2.68479	0.145129	0.0998	0.799467	99.4594	11.4462	0.351739	33.3738	241.898		325.6	1189.98	41.655	147.209	73.118	69.5097	11.1807	1.70441	116.632	25.6894	73.9375	0.931573	0.311583	0.0796998	2.74098	2.23006	7.61733	1.37592	8.39809
KN180-2-9-32	Babel Dome	Basalt	23.603	45.31	2789							49.852	1.696	14.766	0.0393738	10.5393	0.1649	7.0315	10.9282	0.0113641	3.05139	0.241066	0.164	1.23251	99.7176	19.3616	0.570361	39.2062	310.437		265.354	1322.66	40.0712	98.644	63.4911	83.9746	13.0164	2.81073	134.187	36.2224	120.074	2.17278	0.423268	0.21221	5.75296	4.0049	12.7799	2.24477	13.2977
KN180-2-18-12	Abel Dome	Basalt	23.486	45.408	2540							48.2298	1.271	16.9603	0.0328554	9.93708	0.1602	8.14875	11.4635	0.0157544	2.79926	0.138393	0.1171	0.316508	99.5905	10.8968	0.386569	35.3487	244.029		224.844	1287.9	41.6602	134.767	75.3965	69.9616	11.6303	2.11227	120.826	28.6895	82.7627	0.999266	0.185166	0.131526	2.77096	2.40903	8.36808	1.51214	9.25762
KN180-2-22-1		Basalt	23.422	45.263	2980							49.7978	1.6648	15.0472	0.0402362	10.3486	0.1604	7.47273	10.9888	0.0155381	2.95957	0.183004	0.1501	0.499667	99.3284	6.91939	0.523775	38.1585	294.991		260.23	1265.64	41.6491	123.249	62.8872	85.2598	12.9817	1.89586	133.761	35.3923	112.469	2.17239	0.431059	0.0357061	5.41352	3.80479	12.2038	2.12601	12.583
KN180-2-26-5	Adam Dome	Basalt	23.398	45.394	2940							48.899	1.491	16.2054	0.0396662	10.1579	0.1625	7.20575	11.0595	0.0172561	2.89461	0.212591	0.1381	1.38218	99.8654	17.0795	0.475949	34.2341	269.159		237.591	1279.37	38.1516	106.348	62.9155	81.8083	12.4993	3.89146	134.727	32.6594	100.935	1.40082	0.171177	0.315905	3.67508	3.15623	10.5127	1.89713	11.2261
KN180-2-20-5B		Basalt	23.313	45.376	3207							49.852	1.3547	15.4404	0.0384823	9.69618	0.1524	8.00525	11.0797	0.0155763	2.91914	0.167174	0.1244	0.816259	99.6616	7.78285	0.449891	35.4142	263.224		248.099	1224.57	41.8042	132.692	71.2217	74.0752	11.6429	2.21057	138.039	28.9232	93.1468	1.30865	0.244116	0.0865069	3.99516	2.99201	9.96533	1.75579	10.4291
KN180-2-20-10		Basalt	23.313	45.376	3207							49.9774	1.41348	15.5889	0.0351281	9.72775	0.1579	7.37182	11.1864	0.0139156	3.02967	0.16432	0.1281	0.857931	99.6528	8.65402	0.462881	36.0035	266.331		195.831	1258.68	39.9559	108.816	72.4478	73.8105	12.0647	2.69825	149.228	29.8479	95.3044	1.31916	0.229123	0.15232	4.34133	3.06392	10.2645	1.80294	10.7827
Standard
JP-1		measured										42.1574	0.0072917	0.62769	0.407082	8.38832	0.1155	44.6054	0.5356	0.302134		0.009378	0.0104737	2.33139	99.4977
		recommended values from GeoRem website										42.25	0.016	0.69	0.416538	8.36	0.122	44.7	0.555	0.313053	0.028	0.013	0.011	2.9
GSR-1		measured										72.999	0.28869	13.4182	0.000160769	2.11744	0.057	0.48128	1.6068	-2.54514e-05	3.14202	5.00973	0.0927078	0.716189	99.9292
		recommended values from GeoRem website										72.84	0.288333	13.37	0.000789231	2.14	0.0600273	0.41	1.55	0.000279966	3.12	5.02	0.0929871
GSR-3		measured										44.4454	2.35984	13.8298	0.0203592	13.3969	0.1675	7.71616	8.8065	0.0179687	3.38006	2.32439	0.949996	2.38175	99.7966
		measured																								10.1413	2.52094	15.0889	162.299		130.432	1335.8	46.3491	148.24	47.6099	152.175	26.8638	36.1603	1085.99	21.6559	283.269	68.1289	2.64622	0.499041	512.117	55.1136	105.247	12.715	54.8766
		measured																								10.134	2.57937	15.7629	166.181		129.947	1366.44	46.9107	148.39	48.074	153.926	27.7628	38.2405	1114.29	22.2329	291.537	70.7226	2.70129	0.508393	509.154	55.9552	102.751	12.8474	55.863
		mean measured values																								10.1376	2.55016	15.4259	164.24		130.189	1351.12	46.6299	148.315	47.842	153.05	27.3133	37.2004	1100.14	21.9444	287.403	69.4258	2.67375	0.503717	510.636	55.5344	103.999	12.7812	55.3698
		recommended values from GeoRem website										44.65	2.35	13.85	0.0200231	13.38	0.167818	7.74	8.83	0.0176888	3.39	2.31	0.948194			9.5	2.5	15.2	167		134	1310	46.5	140	49	150	24.8	37	1100	22	277	68	2.6	0.35-1.17	526-527	56	105	13.2	54
BHVO		measured																								4.60822	0.969479	33.4839	327.392		286.758	1325.54	45.1227	116.844	125.881	96.6757	22.4313	9.47268	385.525	25.644	172.173	18.63	4.6268	0.10504	128.127	15.7406	39.7268	5.66317	26.348
		measured																								4.76671	1.00423	33.8599	337.675		292.819	1336.37	46.3363	125.454	127.787	100.642	22.8037	9.76323	395.441	26.5776	175.748	19.1584	4.68729	0.104251	132.512	15.7717	39.5266	5.59052	26.1762
		measured																								4.78435	0.998829	33.9965	337.627		291.088	1314.48	45.1919	123.868	126.812	101.43	23.0401	9.80287	398.448	26.2398	175.545	19.1106	4.6807	0.105682	131.379	15.6113	40.0139	5.48039	26.4418
		measured																								4.79787	1.02699	33.7271	333.264		287.402	1282.96	45.1775	123.401	125.939	100.208	22.8555	9.90384	399.867	26.4932	176.22	19.119	4.72561	0.102854	135.228	15.6682	40.0134	5.50253	26.3282
		measured																								4.61759	0.984889	32.8835	331.444		286.53	1345.03	44.9527	121.451	126.457	100.776	22.9824	9.98864	414.893	26.7177	179.333	19.1513	4.68601	0.102365	136.97	15.9192	40.0188	5.59451	26.702
		mean measured values																								4.71495	0.996882	33.5902	333.48		288.92	1320.87	45.3562	122.204	126.575	99.9464	22.8226	9.78625	398.835	26.3345	175.804	19.0339	4.68128	0.104038	132.843	15.7422	39.8599	5.56622	26.3992
		recommended values from GeoRem website																								4.5	1.076	31.83	318.2		287.2		44.89	119.8	129.3	103.9	21.37	9.261	394.1	25.91	171.2	18.1	4.07	0.0996	130.9	15.2	37.53	5.339	24.27
DTS-2B		measured																								1.76925	0.00792221	3.00333	22.3144		14301.3	769.126	128.008	3326.23	2.53528	47.4614	0.905517	0.0505079	0.583965	0.0425811	0.26836	0.0372669	0	0.00476423	12.2995	0.0394383	0.082673	0.0102993	0.0397095
		recommended values from GeoRem website																								1.67 - 2.18		2.57 - 3.173	17.66 - 25.2		14053 - 17220
JP-1		measured																								1.58108	0.00968269	6.93594	25.3747		2611.58	858.089	111.386	2159.07	3.65953	44.4828	0.487792	0.31961	0.616373	0.107914	5.23209	0.0410058	0.0265646	0.0387695	10.4077	0.0315285	0.0718598	0.00824879	0.036525
		measured																								1.70508	0.00631116	7.11702	26.4934		2920.58	903.732	121.225	2286.3	3.80518	46.056	0.318095	0.357681	0.675075	0.0868162	5.23485	0.038367	0.186824	0.041279	10.9098	0.0322049	0.0726957	0.00909651	0.0356332
		measured																								1.68374	0.00845601	6.98901	26.2644		2853.69	912.318	114.242	2278.98	4.44877	43.7397	0.421017	0.223017	0.5817	0.0960298	5.30163	0.0758746	0.148314	0.0397104	10.0068	0.028569	0.0689511	0.00828262	0.0359451
		mean measured values																								1.65663	0.00814995	7.01399	26.0442		2795.28	891.38	115.617	2241.45	3.97116	44.7595	0.408968	0.300103	0.624383	0.09692	5.25619	0.0517491	0.120568	0.0399196	10.4414	0.0307675	0.0711689	0.00854264	0.0360345
		recommended values from GeoRem website																								1.68741	0.0185727	7.4205	25.5547		2707.41	866.5	108.516	2420.04	5.2045	45	0.5	0.318	0.62	0.09	5.39	0.0441	0.1375	0.03956	9.83	0.029	0.0608	0.0078	0.031645
[truncated: 17 more columns]

## Sheet: Table S2
Table S2 Mineral major and trace elements of Kane OCC peridotites
a: Empirical relationship given by Hellebrand et al. (40), b: Empirical relationship given by Warren (37). Literature data are from Dick et al. (51) and PetDB. Kane FZ data are from Ghose et al. (46) and PetDB website.
						Clinopyroxene major element data																																					Orthopyroxene major element data
	Location	Lat.	Long.	Depth m	Age Ma	ave	Points	SiO2	TiO2	Al2O3	Cr2O3	FeO	MnO	MgO	CaO	Na2O	K2O	NiO	Total	En	Fs	Wo	Mg#	Cpx Cr#	1se	SiO2	TiO2	Al2O3	Cr2O3	FeO	MnO	MgO	CaO	Na2O	K2O	NiO	Total	En	Fs	Wo	Mg#		ave	Points	SiO2	TiO2	Al2O3	Cr2O3	FeO
Kane OCC (This study)
KN180-2-15-23	Cain Dome	23.455	45.279	2678	2.2392		9	51.042	0.181222	5.061	1.46389	2.21489	0.0671111	16.1702	23.633	0.0905556	0.0137778	0.0335556	100.032	47.0064	3.61326	49.3804	92.8607	16.2506		0.502663	0.0933793	0.365837	0.119032	0.0898505	0.0455424	0.456783	0.549513	0.0531086	0.0166116	0.0409698	0.446665	1.06659	0.169393	1.09841	0.333897			4	54.341	0.06275	4.68375	1.0785	5.849
KN180-2-15-25	Cain Dome	23.455	45.279	2678	2.2392
KN180-2-15-27	Cain Dome	23.455	45.279	2678	2.2392		4	51.602	0.13725	4.588	1.426	2.0995	0.08975	16.0755	24.2025	0.124	0.0065	0.0455	100.44	46.3956	3.39963	50.2048	93.1725	17.253		0.263222	0.0624466	0.201886	0.0957949	0.0795592	0.0272075	0.277945	0.27274	0.0290861	0.013	0.0347803	0.1367	0.627479	0.138906	0.644961	0.27205			4	55.3045	0.00625	3.47625	0.85425	5.91825
KN180-2-15-29	Cain Dome	23.455	45.279	2678	2.2392
KN180-2-14-43	Cain Dome	23.461	45.306	2568	2.3688
KN180-2-14-44	Cain Dome	23.461	45.306	2568	2.3688		2	51.692	0.165	4.203	1.309	2.1835	0.1215	16.2495	23.991	0.161	0.015	0.037	100.145	46.8045	3.52835	49.6672	92.9889	17.282		0.155563	0.0537401	0.135765	0.140007	0.0176777	0.0615183	0.301935	0.189505	0.0975807	0.0212132	0.00707107	0.314663	0.659634	0.0444013	0.615233	0.173914			3	55.1633	0.035	3.861	0.94	6.15567
KN180-2-14-57	Cain Dome	23.461	45.306	2568	2.3688
KN180-2-14-58	Cain Dome	23.461	45.306	2568	2.3688		4	52.0947	0.15775	4.2235	1.24675	1.9915	0.05575	16.6625	23.091	0.5285	0.01725	0.0295	100.238	48.4735	3.24946	48.277	93.719	16.5293		0.430321	0.0536058	0.26819	0.0782363	0.105674	0.0278732	0.281801	0.497049	0.067	0.0213756	0.026489	0.232237	0.815334	0.157171	0.92419	0.232458			4	55.0895	0.0245	3.61675	0.878	5.9785
KN180-2-14-60	Cain Dome	23.461	45.306	2568	2.3688
KN180-2-14-61	Cain Dome	23.461	45.306	2568	2.3688		3	52.738	0.132333	3.858	1.345	2.293	0.07	16.8107	22.9493	0.249667	0	0.063	100.575	48.5988	3.71833	47.6829	92.8962	18.9542		0.714645	0.0890075	0.0439204	0.306677	0.158616	0.025632	0.293101	0.487058	0.0752485	0	0.0620242	0.103026	0.825261	0.249368	1.0301	0.362837			4	55.2613	0.016	3.53325	0.82025	5.9195
KN180-2-14-63	Cain Dome	23.461	45.306	2568	2.3688																																							8	54.4868	0.042875	3.969	0.964375	5.57562
KN180-2-14-67	Cain Dome	23.461	45.306	2568	2.3688
KN180-2-14-68	Cain Dome	23.461	45.306	2568	2.3688		4	51.1277	0.11825	4.9265	1.421	2.59775	0.087	16.6852	22.524	0.169	0.009	0.05025	99.7283	48.6067	4.24651	47.1468	91.9866	16.2125		0.228138	0.0469565	0.128376	0.0766594	0.308561	0.0301441	0.77965	1.45651	0.0389957	0.0160624	0.0351414	0.439459	2.38101	0.521397	2.88804	0.555111			4	54.416	0.051	3.93075	1.01925	5.542
JAS112-01	Abel Dome	23.4661	45.359	2917.72	2.62324		2	52.3685	0.118	3.849	1.194	2.2295	0.0965	16.863	23.344	0.0865	0.016	0.063	100.27	48.3303	3.58439	48.0853	93.0989	17.2254		0.289207	0.0834386	0.173948	0.0721249	0.204354	0.00494975	0.130108	0.282843	0.0120208	0.0141421	0.00707107	0.492853	0.315459	0.3243	0.639759	0.539635			4	55.2055	0.07825	3.604	0.86225	5.57125
JAS112-103	Abel Dome	23.4793	45.3401	2294.44	2.53261
JAS112-24	Abel Dome	23.4716	45.3554	2684.85	2.60594
JAS112-28A	Abel Dome	23.4726	45.3554	2651.29	2.60579
JAS112-29	Abel Dome	23.4728	45.3554	2650.15	2.60568
JAS112-51	Abel Dome	23.4745	45.3509	2466.33	2.58412																																							4	55.1457	0.02175	4.11	0.9765	5.74025
JAS112-63	Abel Dome	23.4727	45.3496	2440.64	2.57829		4	51.4805	0.1485	4.678	1.333	2.55175	0.088	16.6445	22.7338	0.13425	0.01075	0.044	99.9352	48.3472	4.15994	47.4928	92.1401	16.0478		0.701266	0.0484527	0.847371	0.171618	0.681406	0.054906	1.24395	1.85829	0.0582373	0.0146373	0.0468686	0.384078	3.22492	1.10291	4.07644	1.6585			4	55.5725	0.05375	3.3805	0.82425	5.989
JAS112-71	Abel Dome	23.4737	45.3498	2444.18	2.57902		6	52.3777	0.123333	4.05067	1.401	2.14367	0.071	16.2983	23.0718	0.4315	0.0136667	0.0466667	100.125	47.8194	3.52756	48.6531	93.1355	18.8325		0.537421	0.025406	0.318434	0.137583	0.188151	0.0187723	0.244754	0.377053	0.0608202	0.0135154	0.0349037	0.625736	0.624354	0.297883	0.868675	0.477208			4	55.1418	0.04425	3.78275	0.89225	5.66125
KN180-2-17-14	Abel Dome	23.48	45.384	2496	2.7432
KN180-2-5-1	Abel Dome	23.471	45.358	2827	2.6184		5	50.5684	0.1378	5.3282	1.5022	2.8402	0.0982	16.6542	22.499	0.074	0.0044	0.0964	99.8716	48.3808	4.62814	46.9911	91.3159	15.905		0.403146	0.0438258	0.225181	0.0769851	0.500878	0.066938	1.54111	2.42632	0.022383	0.00779744	0.0608383	0.727613	4.34183	0.804126	5.14218	0.620465			6	55.167	0.0716667	3.83367	0.837333	5.587
KN180-2-5-2	Abel Dome	23.471	45.358	2827	2.6184		6	51.546	0.185833	4.71933	1.355	2.1285	0.088	16.0338	24.216	0.0566667	0.0143333	0.0515	100.437	46.2949	3.4496	50.2555	93.0648	16.1501		0.640762	0.0408432	0.715188	0.180596	0.130017	0.0329363	0.300479	0.238099	0.0381034	0.0198057	0.0401734	0.230218	0.375275	0.238637	0.238242	0.4868			6	54.5162	0.0336667	4.38033	1.069	5.85433
KN180-2-21-1	Adam Dome	23.364	45.377	3105	2.7096		5	52.858	0.2532	3.6274	1.364	2.354	0.099	16.6218	22.694	0.5492	0.0234	0.066	100.564	48.529	3.85437	47.6166	92.6417	20.1438		0.517357	0.0254008	0.0972538	0.0757298	0.111247	0.0411157	0.0800169	0.279456	0.0934543	0.0239646	0.0455796	0.22187	0.325934	0.152837	0.274429	0.297539			4	55.513	0.10725	3.2385	0.9985	5.9
KN180-2-27-4	Adam Dome	23.405	45.414	3540	2.8872
Kane OCC (Literature data)
Kn180-2-15-23		23.4546	45.2787						0.1482	3.6949	1.09437					0.0879222							93.3216																							0.0356056	4.04817	0.928042
Kn180-2-15-24		23.4546	45.2787						0.123433	3.11494	0.815575					0.0617							92.8793																							0.0353922	4.06256	0.916052
Kn180-2-15-25		23.4546	45.2787						0.153321	3.94571	1.17287					0.0949929							93.478																							0.04428	3.982	0.909275
Kn180-2-15-26		23.4546	45.2787						0.07351	4.86082	1.30266					0.10537							92.4857																							0.02081	4.068	0.90285
Kn180-2-15-27		23.4546	45.2787						0.138263	4.37875	1.15769					0.130288							93.5963																							0.01699	3.904	0.89125
Kn180-2-15-28		23.4546	45.2787						0.0921589	4.44617	1.25385					0.122684							93.0751																							0.01949	3.976	0.86289
Kn180-2-14-28		23.461	45.3059						0.0732494	5.06394	1.21244					0.123695							91.8608																							0.0262867	4.19917	0.839959
Kn180-2-14-37		23.461	45.3059						0.089675	3.62125	1.24715					0.814388							93.8265																							0.0465189	3.73056	0.780982
Kn180-2-14-44		23.461	45.3059						0.075445	4.88028	1.21985					0.239561							92.7994																							0.0281	4.54311	0.923775
Kn180-2-14-61		23.461	45.3059						0.0934875	3.76678	0.944987					0.517737							93.1754																							0.025375	3.8805	0.761805
Kn180-2-14-65		23.461	45.3059						0.0775278	3.9423	1.06878					0.124381							93.0603																							0.042585	5.0055	1.17687
Kn180-2-14-66		23.461	45.3059						0.12782	4.2625	1.17007					0.234735							92.8783																							0.0570186	4.03836	0.896525
Kn180-2-14-70		23.461	45.3059																																											0.0133143	3.82573	0.737343
Kn180-2-4-2		23.5126	45.345
Jas -112-84		23.4772	45.3481						0.14976	5.772	1.55929					0.08475							91.6274																							0.05166	3.8905	0.792225
Jas -112-63		23.4727	45.3496						0.104975	4.953	1.33108					0.11033							91.5888																							0.05692	3.792	0.79497
Jas -112-71		23.4737	45.3498						0.144914	4.28144	1.24684					0.165072							92.9685																							0.055985	4.1665	0.94969
Jas -112-49		23.4745	45.3515						0.096325	5.0285	1.35913					0.10641							91.4259																							0.02501	3.50974	0.709195
Jas -112-44		23.474	45.3535						0.154881	4.78234	1.37207					0.146656							93.4825																							0.0379774	4.17955	0.960726
Jas -112-38		23.472	45.3563						0.1234	3.853	1.01971					0.24807							92.2614																							0.02569	3.795	0.840695
Jas -114-6		23.4786	45.3571						0.123775	4.73624	1.26412					0.102707							92.558																							0.0263249	3.83028	0.851578
Jas -114-8		23.479	45.3571						0.0941759	4.94164	1.33894					0.0723769							91.4194																							0.0320997	4.03762	0.934894
Kn180-2-5-1		23.4709	45.3579						0.0982847	4.66306	1.35941					0.112831							92.0539																							0.02411	3.779	0.844954
Kn180-2-5-2		23.4709	45.3579						0.104565	5.0405	1.43239					0.049025							91.983																							0.0290039	3.74633	0.833636
Kn180-2-5-3		23.4709	45.3579						0.100408	5.09339	1.33943					0.0798489							91.2292																							0.0397594	3.69544	0.813173
Kn180-2-5-9a		23.4709	45.3579						0.0897389	4.89722	1.30085					0.181411							92.3672																							0.028	3.631	0.723045
Kn180-2-5-29		23.4709	45.3579						0.180787	4.59517	1.50349					0.344433							92.6602																							0.065625	3.79	1.01636
Jas -113-2		23.4709	45.3588																																											0.0238292	4.08922	0.941389
Jas -112-1		23.4661	45.359						0.09539	5.163	1.33139					0.081195							91.0942																							0.031555	4.2365	0.96196
Jas -113-31		23.4761	45.3591						0.0872158	5.32548	1.39537					0.23972							90.6403																							0.0254454	3.5912	0.830881
Jas -114-19a		23.4786	45.3597						0.0904333	5.01325	1.38632					0.140563							92.3405																							0.03867	4.111	0.8478
Jas -113-40		23.4761	45.3602						0.126261	5.23088	1.24358					0.254873							92.0583																							0.0503294	3.87442	0.861649
Kn180-2-19-12a		23.5189	45.3616						0.0995	3.00434	0.5717					0.0764							92.4137																							0.035875	4.108	0.81866
Kn180-2-19-13		23.5189	45.3616						0.085005	4.9635	1.32222					0.098995							91.6822																							0.0468722	3.97889	0.892767
Kn180-2-19-18b		23.5189	45.3616						0.08948	5.5705	1.34692					0.08962							91.0692																							0.03515	4.16	0.97182
Kn180-2-19-31		23.5189	45.3616						0.103142	4.48958	1.01608					0.0817143							92.2768																							0.0514047	4.25544	0.917542
Kn180-2-19-35		23.5189	45.3616						0.102185	5.057	1.3622					0.08815							91.7204																							0.040165	4.0335	0.90483
Kn180-2-19-40		23.5189	45.3616						0.113855	5.2115	1.34177					0.052995							91.2572																							0.04079	4.222	0.92967
Kn180-2-21-1		23.3642	45.377						0.10758	5.3445	1.38504					0.08641							91.4503																							0.0316779	4.11132	0.898505
Kn180-2-21-4		23.3642	45.377						0.06776	4.9415	1.3575					0.12868							91.366																							0.01301	3.6925	0.846885
Kn180-2-21-8		23.3642	45.377						0.0833889	5.14444	1.28799					0.257367							91.9277																							0.02315	3.8645	0.812
Kn180-2-28-27		23.3834	45.3823						0.07461	5.18	1.42509					0.07033							91.2285																							0.019775	4.125	0.974
Kn180-2-17-3		23.4797	45.3838																																											0.0364	4.248	1.00988
Kn180-2-17-5		23.4797	45.3838																																											0.038475	3.9955	0.92953
Kn180-2-17-10		23.4797	45.3838																																											0.03595	3.94225	0.940435
Kn180-2-18-36		23.4822	45.4167						0.07733	4.9055	1.39581					0.06033							90.9151																							0.0542	3.55378	0.857185
Kn180-2-18-38		23.4822	45.4167						0.0912289	5.17544	1.29064					0.190123							91.6462																							0.027975	3.9225	0.963405
Kn180-2-18-41		23.4822	45.4167						0.104769	4.84625	1.42006					0.0894875							91.3248
RTI Massif (Literature data)
920D-11R-4		23.3387	45.0174
920D-12R-5		23.3387	45.0174
920D-14R-3		23.3387	45.0174
920D-14R-4		23.3387	45.0174
920D-14R-4		23.3387	45.0174
920D-15R-4		23.3387	45.0174
920D-15R-6		23.3387	45.0174
920D-16R-1		23.3387	45.0174
920D-16R-3		23.3387	45.0174
920D-17R-4		23.3387	45.0174
920D-22R-3		23.3387	45.0174
920D-22R-7		23.3387	45.0174
920B-7R-1		23.3385	45.0173
920B-12R-1		23.3385	45.0173
920B-12R-5		23.3385	45.0173
920B-12R-6		23.3385	45.0173
920B-13R-2		23.3385	45.0173
920B-13R-2		23.3385	45.0173
920D-8R-2-94-100		23.3387	45.0174					51.27	0.1	5.21	1.26	3.01	0.09	17.79	21.03	0.07		0.05	99.83	51.4269	4.8812	43.6919	91.3313
920D-11R-4-9-16		23.3387	45.0174					51.39	0.08	5.05	1.2	2.71	0.09	17.78	21.23	0.06		0.06	99.59	51.4494	4.39909	44.1516	92.1232
920D-14R-4-67-71		23.3387	45.0174					51.61	0.08	5	1.19	2.62	0.1	17.94	20.94	0.07		0.06	99.55	52.0613	4.2652	43.6735	92.4277
920D-15R-3-21-28		23.3387	45.0174					51.57	0.12	5.01	1.27	3.11	0.1	18.07	20.58	0.1		0.05	99.93	52.2171	5.04151	42.7413	91.1952
920D-15R-4-102-108		23.3387	45.0174					50.96	0.11	5.04	1.23	2.87	0.1	17.6	21.42	0.08		0.05	99.41	50.8603	4.65258	44.4871	91.6189
920D-16R-1-125-131		23.3387	45.0174					51.1	0.1	5.04	1.16	2.98	0.09	17.56	21.28	0.07		0.05	99.38	50.8607	4.84195	44.2973	91.3075
920D-16R-3-92-98		23.3387	45.0174					51.32	0.09	4.89	1.18	2.89	0.09	17.58	21.54	0.08		0.06	99.66	50.6891	4.67454	44.6364	91.5567
920B-8R-1-45-51		23.3385	45.0173					51.71	0.11	5.11	1.28	2.67	0.1	17.93	20.78	0.08		0.06	99.77	52.1791	4.35886	43.462	92.2904
920B-12R-1-43-47		23.3385	45.0173					51.39	0.09	4.97	1.22	2.55	0.09	16.88	22.66	0.06		0.05	99.91	48.7914	4.13482	47.0738	92.1876
920B-13R-2-59-64		23.3385	45.0173					51.56	0.09	5.17	1.25	2.76	0.09	17.38	21.75	0.07		0.05	100.12	50.2893	4.48003	45.2307	91.8202
Kane FZ (Literature data)
D11B1		23.6333	45.2667						0.3	7.02	1.15					0.28							90.4246																							0.08	4.77	0.61
D11B5		23.6333	45.2667																																											0.07	5.34	0.73
D222		23.6333	45.3333						0.21	6.25	1.12					0.33							90.3941																							0.09	5.33	0.83
D223		23.6333	45.3333						0.25	6.62	1.14					0.39							90.9091
D223a		23.6333	45.3333						0.24	5.615	0.96					0.37							91.8253																							0.08	5.07	0.71
D22		23.6333	45.3333						0.273333	6.14333	1.07333					0.333333							91.2071																							0.07	4.22	0.46
D231		23.6333	45.3333																																											0.1	5.65	0.85
D232		23.6333	45.3333						0.26	3.4	0.51					0.28							91.8072																							0.09	4.98	0.8
D233		23.6333	45.3333						0.24	5.175	0.945					0.35							92.0737																							0.09	5.03	0.77
D234a		23.6333	45.3333						0.563333	3.46333	0.423333					0.476667							89.202																							0.07	4.89	0.68
D235a		23.6333	45.3333						0.245	4.88	0.965					0.385							91.6342																							0.07	2.68	0.36
D236		23.6333	45.3333						0.255	5.59	0.97					0.36							91.1737
D236		23.6333	45.3333																																											0.09	4.86	0.71
D2310		23.6333	45.3333
KN31		23.627	44.962						0.125	4.695	1.215					0.085							91.8469																							0.05	3.81	0.8
KN73		23.633	45.119
KN129
KN146		23.641	45.293						0.22	5.7	1.39					0.44							91.503																							0.09	3.96	0.66
KN148		23.64	45.294						0.29	6.12	1.38					0.51							91.6107																							0.11	4.62	0.81
KN153		23.641	45.319						0.26	6.85	1.15					0.3							89.6829																							0.08	4.7	0.62
KN156		23.625	45.324																																											0.07	4.69	0.66
KN161		23.648	45.343						0.25	5.91	1.08					0.375							91.568																							0.07	4.98	0.75
KN165		23.64	45.346						0.293333	3.72667	1.18667					0.4							90.6984																							0.18	2.53	0.63
KN167		23.638	45.347						0.23	3.91	0.55					0.25							91.6807
KN1712a		23.639	45.441						0.17	4.93	1.06					0.27							89.04																							0.39	1.71	0.3
KN189		23.647	45.469						0.3	3.22	1.35					0.12							91.4471
KN192		23.742	45.592						0.25	5.3	1.14					0.39							92.03
[truncated: 133 more columns]

## Sheet: Table S3
Table S3 Highly siderophile elements (HSE) and Os isotopes of Kane OCC peridotites.
The published standard data are also shown for comparisons. N.A. = not analyzed
Procedural blanks	Os	Ir	Ru	Pt	Pd	Re
	pg	pg	pg	pg	pg	pg
BLK-1	1.1155	6.08522	14.4957	46.6351	28.1033	3.20602
BLK-2	5.49404	4.03621	8.61121	33.5194	23.0715	4.81422
BLK-3	0.525228	1.92631	21.682	21.9451	16.9959	4.07963
mean	2.37826	4.01591	14.9296	34.0332	22.7236	4.03329
std	2.71444	2.07953	6.54619	12.353	5.56189	0.805104
Sample	Age		Lat.	Long.	Depth m	Os	Ir	Ru	Pt	Pd	Re	187Re/188Os	187Os/188Os	(187Os/188Os)i	2std	blk Os%	TRD (Ga)
	Ma					ng g-1	ng g-1	ng g-1	ng g-1	ng g-1	ng g-1					×100%	relative to primitive upper mantle (PUM)
Sample
KN180-2-15-23	2.2392		23.455	45.279	2678	2.06185	2.00803	3.29552	3.65345	0.806807	0.0193498	0.0452449	0.13117	0.131168	3.688e-05	0.057673
KN180-2-15-25	2.2392		23.455	45.279	2678	2.51427	2.47953	3.90422	7.10079	1.43631	0.0200172	0.0383642	0.12735	0.127348	8.10868e-05	0.0472953	0.315779
KN180-2-15-27	2.2392		23.455	45.279	2678	2.91944	2.67356	5.52891	6.09493	0.905217	0.0136598	0.0225474	0.12767	0.127669	0.000112396	0.0407314	0.27063
KN180-2-15-29	2.2392		23.455	45.279	2678	3.92257	2.97993	6.70237	7.64169	3.54977	0.0247655	0.0304178	0.12592	0.125919	0.000235492	0.030315	0.516983
KN180-2-12-5	2.2728		23.607	45.286	2659	2.74838	5.07804	11.9745	11.0047	0.484114	0.0303512	0.0532046	0.125888	0.125886	0.000292011	0.0432665	0.521493
KN180-2-12-6	2.2728		23.607	45.286	2659	2.37133	3.02415	8.10125	7.81627	0.73317	0.050439	0.102542	0.130734	0.130731	4.41829e-05	0.0501462
KN180-2-14-43	2.3688		23.461	45.306	2568	0.463469	1.0489	2.62496	6.58544	1.08248	0.0127556	0.132615	0.126985	0.12698	0.000151342	0.256572	0.367056
KN180-2-14-44	2.3688		23.461	45.306	2568	1.28657	1.70663	3.54943	7.90923	1.07603	0.0224173	0.0839339	0.12476	0.124757	0.00013852	0.0924265	0.679596
KN180-2-14-57	2.3688		23.461	45.306	2568	0.945916	2.07901	3.01742	7.69983	0.805349	0.014371	0.0732225	0.128713	0.12871	9.45753e-05	0.125712	0.123204
KN180-2-14-58	2.3688		23.461	45.306	2568	4.25101	3.73672	8.87637	10.5967	0.962403	0.0151104	0.0171395	0.13229	0.132289	0.000124397	0.0279728
Replicate	2.3688		23.461	45.306	2568	4.9468	3.58646	9.46673	10.4762	1.00096	0.0158901	0.0154872	0.13155	0.131549	4.87857e-05	0.0240384
KN180-2-14-60	2.3688		23.461	45.306	2568	1.4464	2.92041	7.05784	7.9234	2.04255	0.040794	0.135879	0.125793	0.125787	7.17018e-05	0.082213	0.534731
KN180-2-14-61	2.3688		23.461	45.306	2568	1.46702	2.05627	3.68767	5.67814	1.03836	0.0386347	0.126901	0.127163	0.127158	0.000100109	0.0810575	0.341948
KN180-2-14-63	2.3688		23.461	45.306	2568	0.842322	1.36296	2.253	4.60742	0.546938	0.0122386	0.0700806	0.13463	0.134627	0.000310682	0.141173
KN180-2-14-67	2.3688		23.461	45.306	2568	0.906176	1.46219	3.34374	4.71297	0.61577	0.0312746	0.166366	0.130037	0.13003	3.24484e-05	0.131225
Replicate	2.3688		23.461	45.306	2568	1.01322	1.42822	3.40223	5.81824	0.588541	0.0196231	0.0933568	0.129996	0.129992	8.7899e-05	0.117361
KN180-2-14-68	2.3688		23.461	45.306	2568	1.65255	1.00235	4.0866	5.28854	4.9965	0.0289497	0.0843916	0.125171	0.125168	6.91587e-05	0.0719573	0.621971
JAS112-01	2.62324		23.4661	45.359	2917.72	0.659386	2.23678	4.80969	6.53869	2.67733	0.0196748	0.143748	0.125542	0.125536	6.13797e-05	0.180339	0.569637
JAS112-01-Replicate	2.62324		23.4661	45.359	2917.72	0.677156	1.44351	4.78677	7.55046	2.65292	0.0177161	0.126045	0.125812	0.125807	0.000143073	0.175606	0.531705
JAS112-103	2.53261		23.4793	45.3401	2294.44	1.83948	1.54428	7.21476	2.37561	0.215747	0.00322246	0.00844329	0.119839	0.119839	1.49549e-05	0.0646447	1.36494
JAS112-103-Replicate	2.53261		23.4793	45.3401	2294.44	1.70706	1.50377	7.20279	2.51211	0.218262	N.A	N.A	0.119909	0.119909	1.42927e-05	0.0696596	1.35525
JAS112-24	2.60594		23.4716	45.3554	2684.85	2.23066	0.768255	5.7142	7.41282	5.36176	0.205812	0.444336	0.12278	0.122761	6.82393e-05	0.0533083	0.956131
JAS112-28A	2.60579		23.4726	45.3554	2651.29	2.20263	2.57239	6.71469	6.9799	3.43188	0.0270703	0.059204	0.124961	0.124959	0.000173532	0.0539869	0.651183
JAS112-29	2.60568		23.4728	45.3554	2650.15	0.96776	0.896683	4.55521	6.57626	4.76604	0.0555385	0.276459	0.125061	0.125049	3.79112e-05	0.122874	0.637133
JAS112-51	2.58412		23.4745	45.3509	2466.33	2.69964	1.04714	5.95757	7.38787	5.89236	0.126926	0.226604	0.128951	0.128942	1.22668e-05	0.0440476	0.0892741
JAS112-63	2.57829		23.4727	45.3496	2440.64	1.40808	1.02214	4.881	6.03977	4.34408	0.712956	2.44465	0.130403	0.130298	0.000219675	0.0844505
JAS112-71	2.57902		23.4737	45.3498	2444.18	2.31404	2.45542	5.35705	7.0172	6.13529	0.020246	0.0421897	0.125471	0.125469	0.000110841	0.0513876	0.579741
JAS113-61	2.63109		23.4788	45.3606	2520	1.16827	1.70314	2.7578	4.36892	0.627892	0.0292991	0.120682	0.116729	0.116724	0.000893524	0.101785	1.79406
KN180-2-17-14	2.7432		23.48	45.384	2496	2.83447	1.83037	3.70007	4.22013	1.87587	0.0123098	0.020928	0.127631	0.12763	6.14427e-05	0.0419524	0.275648
KN180-2-21-1	2.7096		23.364	45.377	3105	3.82691	3.82612	8.93622	11.1665	5.62099	0.161231	0.203058	0.128841	0.128832	2.86374e-05	0.0310728	0.104787
KN180-2-27-4	2.8872		23.405	45.414	3540	2.79091	3.49838	7.51632	8.77625	1.31254	0.0777155	0.134403	0.128082	0.128076	6.57836e-05	0.0426073	0.211827
KN180-2-5-1	2.6184		23.471	45.358	2827	2.75355	2.64156	6.48437	5.19295	1.60182	0.120539	0.210875	0.12484	0.124831	0.00013112	0.0431853	0.66814
KN180-2-5-2	2.6184		23.471	45.358	2827	2.03005	1.84915	4.93249	5.60076	1.30301	0.0540557	0.128278	0.1253	0.125294	0.000112513	0.0585764	0.603705
KN180-2-5-28	2.6184		23.471	45.358	2827	0.842757	0.707358	4.06046	4.89334	1.16394	0.00783194	0.0447909	0.128928	0.128926	0.000398492	0.1411	0.0925739
Standard
UB-N		-1					3.36948	6.81669	6.75985	6.07984	0.209286
		-2				2.77743	2.25793	5.58602	6.91509	5.86481	0.26786	0.46476	0.127904		2.63719e-05	0.0428139
		-3				2.63157	2.18011	5.24835	6.97216	5.87624	0.209509	0.383698	0.128542		0.000224072	0.0451871
		-4				3.17797	2.72279	5.74945	7.61962	6.04698	0.205487	0.311597	0.127822		8.84667e-05	0.0374179
		-5				3.46406	3.22668	6.71232	7.05866	6.23952	0.207627	0.288819	0.127236		2.92511e-05	0.0343276
		-6				3.65311	3.39414	6.69043	6.94827	6.24063	0.244514	0.322522	0.127097		1.35241e-05	0.0325512
		-7				3.60685	3.55425	6.78773	7.42774	6.36106	0.221748	0.296265	0.127608		1.6296e-05	0.0329686
		-8				3.60515	3.49914	6.52832	7.58096	6.09854	0.194869	0.260465	0.127306		0.000210218	0.0329842
		-9				3.70395	3.41604	6.78782	6.89564	6.05942	0.208619	0.271403	0.1272		0.000132327	0.0321044
		mean	This study			3.32751	3.06895	6.32302	7.13089	6.09634	0.218835	0.324941	0.127589
		std				0.419312	0.539632	0.615574	0.322663	0.164894	0.0230001	0.0679667	0.000486759
		Published values
			Meisel and Moser (109)			3.71	3.38	6.3	7.42	6.11	0.206		0.1278		0.0002
			Klaessens et al. (110)			3.43					0.191		0.1269		0.00051
			Liu et al. (111)			3.8684					0.221846		0.126929		4.95022e-05
			Liu et al. (112)			3.87	3.63	6.75	6.73	7.54	0.22		0.12693		5e-05
			Liu et al. (111)			3.95167					0.217051		0.127099		1.37267e-05
			Liu et al. (112)			3.95	3.74	6.99	7.42	6.76	0.22		0.1271		1e-05
			Klaessens et al. (105)			3.995					0.211		0.12716		0.00059
			Klaessens et al. (105)			3.533					0.208		0.12723		0.00056
			Klaessens et al. (110)			3.44	2.76	5.88	6.75	10.44	0.243		0.12725		0.00055
			Liu and Xu (113)			3.54					0.22		0.12726		0.00016
			Klaessens et al. (105)			3.908					0.232		0.12742		0.00057
			Liu et al. (112)			3.76	3.45	6.63	6.63	6.05	0.21		0.12747		3e-05
			Liu et al. (111)			3.75983					0.212756		0.127472		2.57494e-05
			Klaessens et al. (110)			3.3					0.24		0.1278		0.00052
			Klaessens et al. (105)			2.805					0.191		0.12788		0.00066
		mean	Previous values			3.65473	3.392	6.51	6.99	7.38	0.216244		0.127313
		std				0.321262	0.381012	0.431103	0.395158	1.81352	0.0149497		0.000321896
Data Source	Sample	Age	Group	Lat.	Long.	Depth m	Os	Ir	Ru	Pt	Pd	Re	187Re/188Os	187Os/188Os	(187Os/188Os)i	2std	blk Os%	TRD (Ga)
		Ma					ng g-1	ng g-1	ng g-1	ng g-1	ng g-1	ng g-1					×100%	relative to primitive upper mantle (PUM)
	Published Data for RTI Massif (Leg 153)
Day et al. (22)	AP-2		RTI	23.33	45.0174		6.614	6.512	12.53	9.46	9.346	0.613	0.447372	0.1271	0.1271	0.0001		0.353208
Day et al. (22)	AP-4		RTI	23.33	45.0174		3.342	3.948	6.156	5.165	3.324	0.202	0.291685	0.1232	0.1232	0.0001		0.900096
Day et al. (22)	AP-5		RTI	23.33	45.0174		1.974	1.927	4.017	3.875	4.401	0.159	0.38877	0.1261	0.1261	0.0001		0.493911
Day et al. (22)	AP-7		RTI	23.33	45.0174		3.605	3.281	7.777	4.181	7.185	0.213	0.285125	0.1267	0.1267	0.0001		0.409529
Day et al. (22)	AP-1		RTI	23.33	45.0174									0.126674	0.126674	7.9e-05		0.389651
Brandon et al. (114)	920B-12R2-84-95		RTI	23.33	45.0174		3.84			8.2		0.285	0.35821	0.1276	0.1276	1.7e-05		0.282718
Brandon et al. (114)	920B-10R3-57-68		RTI	23.33	45.0174		4.21			6.45		0.425	0.487298	0.125068	0.125068	2.9e-05		0.638744
Becker et al. (41)	920B-10R3-57-68		RTI	23.33	45.0174		3.9	2.83	6.58	6.18	4.49	1.66	2.05526	0.1246	0.1246			0.70435
Brandon et al. (114)	920D-12R4-33-43		RTI	23.33	45.0174		3.38			5.03		0.208	0.296975	0.122671	0.122671	8e-05		0.973908
Brandon et al. (114)	920D-12R4-112-124		RTI	23.33	45.0174		4.19			6.77		0.222	0.255662	0.126117	0.126117	5.3e-05		0.491466
Brandon et al. (114)	920D-16R5-1-12		RTI	23.33	45.0174		4.03			8.34		0.431	0.516262	0.12716	0.12716	6.2e-05		0.344713
Becker et al. (41)	920D-16R5-1-12		RTI	23.33	45.0174		4.54	3.48	5.05	7.88	7.64	0.474	0.503984	0.12626	0.12626			0.471421
Brandon et al. (114)	920D-17R4-29-41		RTI	23.33	45.0174		4.92			9.1		0.259	0.254015	0.126711	0.126711	0.000399		0.407939
Snow & Schmidt (115)	920D-13R1-33-38		RTI	23.33	45.0174		3.05	3.44	5.96	10.4	6.66	0.07	0.110632
Snow & Schmidt (115)	920D-5R3-0-5		RTI	23.33	45.0174		3.29	3.25	6.85	11.64	6.55	0.16	0.23465
Snow & Schmidt (115)	920D-5R2-45-51		RTI	23.33	45.0174		3.33	3.35	6.13	10.15	6.54	0.2	0.289836
Rehkämper et al. (116)	920D-10R4-31-35		RTI	23.33	45.0174			2.82	6.99	7	8.71
Rehkämper et al. (116)	920D-11R4-23-27		RTI	23.33	45.0174			4.34	7.44	9.63	7.24
Rehkämper et al. (116)	920D-17R1-25-29		RTI	23.33	45.0174			1.09	3.35	7.72	3.38
Rehkämper et al. (116)	920D-22R2-50-50		RTI	23.33	45.0174			5.45	8.98	11.06	6.64
Rehkämper et al. (116)	920D-22R5-70-74		RTI	23.33	45.0174			2.46	4.98	5.49	5.37
	Published Data for Kane FZ south wall
Luguet et al. (95, 117)	KN-3-1			23.6333	44.9667		1.77	1.72	3	4	3.89
Luguet et al. (95, 117)	KN-3-3			23.6333	44.9667		3.34	3.06	5.3	6.2	5.28
Luguet et al. (95, 117)	KN-3-4			23.6333	44.9667		3.02	2.95	5.4	7.9	6.85
Luguet et al. (95, 117)	KN-5-7A			23.5833	45.05		1.93	2.15	4.7	4.3	0.63
Luguet et al. (95, 117)	KN-7-3A			23.6333	45.1167		2.3	2.34	4.1	3.7	1.37
Luguet et al. (95, 117)	KN-14-8A			23.6333	45.2833		3.02	3.08	5.5	4.7	2.54
Luguet et al. (95, 117)	KN-14-8B			23.6333	45.2833		2.39	2.58	5.1	5.1	2.58
Luguet et al. (95, 117)	KN-14-11			23.6333	45.2833		1.92	1.79	3	2.8	0.67
Luguet et al. (95, 117)	KN-15-1			23.6333	45.3167		3.33	3.28	5.6	6.9	1.75
Luguet et al. (95, 117)	KN-15-2			23.6333	45.3167		3.31	3.07	5.9	6.6	0.99
Luguet et al. (95, 117)	KN-15-4			23.6333	45.3167		2.85	2.68	4.5	5.3	1.26
Luguet et al. (95, 117)	KN-15-5A			23.6333	45.3167		2.19	2.29	4.1	5.2	2.26
Luguet et al. (95, 117)	KN-15-5B			23.6333	45.3167		2.96	3.14	6.1	7.1	2.96
Luguet et al. (95, 117)	KN-15-6B			23.6333	45.3167		3.91	3.57	6.8	7	3.83
Luguet et al. (95, 117)	KN-16-5			23.6333	45.35		2.9	2.69	5.3	5	2.23
Luguet et al. (95, 117)	KN-17-13			23.65	45.45		2.24	2.47	4.3	5.3	2.83
Luguet et al. (95, 117)	KN-18-9			23.6333	45.4667		1.87	1.94	3.8	5.1	1.06
Luguet et al. (95, 117)	KN-19-2B			23.75	45.5833		3.47	3.16	6	8.5	7.82
Luguet et al. (95, 117)	SDM-33-2-1			23.2167	45.65		2.63	3.04	5.6	7.9	1.54
Alard et al. (118)	KN3-4-2			23.6333	44.9667		3.33					0.467	0.677034	0.13088		0.00015
Alard et al. (118)	KN3-4-3			23.6333	44.9667		3.58					0.404	0.54476	0.12925		0.00026		0.0259513
Alard et al. (118)	KN3-4-4			23.6333	44.9667		4.05					0.501	0.597178	0.12884		0.0003		0.083995
Alard et al. (118)	KN3-4-5			23.6333	44.9667		4.18					0.387	0.446896	0.12715		0.00019		0.322658
Alard et al. (118)	KN3-4-5R			23.6333	44.9667		4.15					0.368	0.428019	0.12696		0.00013		0.34943

## Sheet: Table S4
Table S4 Sr-Nd isotopes of cumulates and basalts from MAR at 23oN.
N.A = not analyzed. For cumulates, only the Nd isotopic data of Cpx are selected, as they are the main host for Nd in gabbros. Mineral major element data were obtained by Electron Probe. n: Numbers of major element analyses. a: Sm and Nd in Cpx separates for Adam Dome cumulates are measured by isotope dilution method, while those in whole rocks are determined by solution-ICP-MS. LA indicates the …
	Sample	Lat.	Long.	Location	Rock type	Data source	Material	n	TiO2	Al2O3	Cr2O3	Na2O	Cpx Mg#	Equi. Melt (La/Sm)N	87Rb/86Sr	87Sr/86Sr	(87Sr/86Sr)i	2σ	Sma	Nda	147Sm/144Nd	143Nd/144Nd	2σ	(143Nd/144Nd)i
	Adam Dome cumulates, Kane OCC (2.9 Ma)								wt.%	wt.%	wt.%	wt.%	mol.%						μg g-1	μg g-1
	JAS117-24	23.3817	45.4147	Western part_Adam Dome	Olivine gabbro	This study	Cpx	4	0.307	3.5945	0.8125	0.3535	85.084	0.442825	0.0216676	0.702575	0.702574	9e-06	0.854337	1.57296	0.328297	0.513192	4.55867e-06	0.513186
	JAS117-34C	23.3804	45.4114	Western part_Adam Dome	Olivine gabbro		Cpx	4	0.308	3.5615	1.33475	0.4265	87.3233	0.327596	0.018648	0.702587	0.702586	1.1e-05	1.01309	1.88916	0.32414	0.513188	7.05906e-06	0.513183
	JAS117-44	23.379	45.4083	Western part_Adam Dome	Olivine-rich troctolite		Cpx	4	0.343895	4.30173	1.48315	0.496081	87.4921	N.A	N.A	N.A	N.A	N.A	2.39407	5.44388	0.265818	0.5132	8.28903e-06	0.513196
	JAS117-3B	23.3829	45.4179	Western part_Adam Dome	Olivine gabbro		Cpx	5	0.3624	2.2546	0.1926	0.2906	87.0272	0.458265	0.0153544	0.702586	0.702585	1.1e-05	1.57727	3.38584	0.281574	0.513187	6.02045e-06	0.513183
	JAS117-57B	23.3891	45.411	Western part_Adam Dome	Olivine-rich troctolite		Cpx	7	0.363143	3.854	1.46186	0.496143	88.5557	0.385215	0	0.702837	0.702837	9e-06	1.03919	1.75708	0.357484	0.513188	5.51455e-06	0.513182
	JAS117-64	23.3894	45.4087	Western part_Adam Dome	Olivine gabbro		Cpx	4	0.397	3.81275	1.139	0.39	86.406	0.475468	0.0140495	0.702533	0.702532	8e-06	0.983936	1.84425	0.322478	0.513188	4.37771e-06	0.513183
	JAS117-65	23.3892	45.4086	Western part_Adam Dome	Olivine gabbro		Cpx	4	0.39925	3.79525	0.8145	0.46	88.7614	0.332794	0.132416	0.702566	0.70256	1.5e-05	0.71681	1.25392	0.345533	0.513197	6.4503e-06	0.513191
																	0.702612							0.513186
																	0.000111819							5.31797e-06
	Kane OCC lavas (3-2 Ma)
	JAS 112-3	23.4667	45.357	Kane Megamullion	Basalt		Whole-rock									0.702722	0.70272	6.13125e-06	3.46156	10.9569	0.191021	0.513182	7.05092e-06	0.513178
	JAS 112-5	23.4667	45.357		Basalt		Whole-rock									0.702582	0.702579	5.94989e-06	3.37584	10.6156	0.19228	0.513194	6.95263e-06	0.51319
	JAS116-29	23.474	45.2774		Basalt		Whole-rock									0.702743	0.702741	9.28363e-06	2.78175	8.65062	0.194431	0.513178	8.70924e-06	0.513174
	JAS116-32	23.474	45.2774		Basalt		Whole-rock									0.702691	0.702688	7.14976e-06	3.20452	10.2617	0.188816	0.513184	1.03045e-05	0.51318
	KN180-2-7-1	23.491	45.341		Basalt		Whole-rock									0.703778	0.703776	5.38812e-06	2.76525	8.30362	0.201356	0.513203	1.00288e-05	0.513199
	KN180-2-7-2	23.491	45.341		Basalt		Whole-rock									0.70276	0.702758	5.99625e-06	2.7703	8.39809	0.199454	0.513206	9.92419e-06	0.513202
	KN180-2-9-32	23.603	45.31		Basalt		Whole-rock									0.702822	0.702819	4.70798e-06	4.09517	13.2977	0.186205	0.513196	7.8386e-06	0.513192
	KN180-2-18-12	23.486	45.408		Basalt		Whole-rock									0.702771	0.702769	8.14086e-06	2.97762	9.25762	0.194476	0.513194	8.84882e-06	0.51319
	KN180-2-22-1	23.422	45.263		Basalt		Whole-rock									0.702799	0.702797	5.94987e-06	3.98875	12.583	0.191667	0.5132	8.06775e-06	0.513196
	KN180-2-26-5	23.398	45.394		Basalt		Whole-rock									0.702867	0.702863	9.11712e-06	3.58034	11.2261	0.192838	0.513205	7.67405e-06	0.513201
	KN180-2-20-5B	23.313	45.376		Basalt		Whole-rock									0.702752	0.70275	6.61005e-06	3.25413	10.4291	0.188663	0.51322	9.74509e-06	0.513216
	KN180-2-20-10	23.313	45.376		Basalt		Whole-rock									0.703092	0.70309	7.13242e-06	3.36674	10.7827	0.188791	0.5132	9.74879e-06	0.513196
																	0.702863							0.513193
																	0.000311895							1.16765e-05
	The RTI Massif gabbros (~1 Ma)
	153-920D-13R-2-127-132	23.5425	45.0317	MARK area	Gabbro	Kempton and Hunter (119)	Cpx										0.702742					0.51319
	153-921B-4R-2-76-92	23.5425	45.0317		Gabbro		Cpx										0.702369					0.51322
	153-921E-2R-2-18-24	23.5425	45.0317		Gabbro		Cpx										0.702378					0.513182
	153-922A-2R-5-69-76	23.5425	45.0317		Gabbro		Cpx										0.702476					0.513217
	153-922B-3R-2-39-44	23.5425	45.0317		Gabbro		Cpx										0.702421					0.513203
	153-923A-6R-1-26-31	23.5425	45.0317		Gabbro		Cpx										0.702339					0.513213
	153-923A-10R-2-46-52	23.5425	45.0317		Gabbro		Cpx										0.702357					0.513198
	153-923A-12R-1-30-38	23.5425	45.0317		Gabbro		Cpx										0.702354					0.51318
	153-923A-16R-3-9-15	23.5425	45.0317		Gabbro		Cpx										0.70234					0.513191
	153-924B-2R-1-16-20	23.5425	45.0317		Gabbro		Cpx										0.702362					0.513198
																	0.702378							0.513199
																	5.11366e-05							1.4038e-05
	Standards			87Sr/86Sr	2σ	143Nd/144Nd	2σ
				measured		measured
	BCR-2			0.705031	1.2e-05	0.512616	8.22e-06
	BCR-2			0.705009	1e-05	0.512626	1.10767e-05
	BCR-2			0.705004	8e-06	0.512608	6.55459e-06
	BCR-2					0.512637	8.75082e-06
	BCR-2					0.512623	7.64111e-06
	BCR-2					0.51261	8.76215e-06
	BCR-2	Ave		0.705014	1.43636e-05	0.51262	1.08926e-05
		1std
	BCR-2	recommanded		0.70492	0.00055	0.512635	2.9e-05	GEOREM
	RGM-2	Measured		0.704143	5.99155e-06	0.512795	7.08267e-06
	RGM-2	recommanded		0.704184	1e-05	0.512803	1e-05	Li et al. (120)
	JB-3	Measured		0.703414	5.17522e-06	0.513067	8.84964e-06
	JB-3	recommanded		0.703415	1.8e-05	0.513064	2.1e-05	Yang et al. (121)

## Sheet: Table S5
Table S5 Compiled MORB data for Mid-Atlantic Ridge at 23oN.
	Sample ID	Data Source	Location	Latitude	Longitude		SiO2	TiO2	FeOT	MgO	Al2O3	CaO	Na2O	K2O	P2O5	Mg#	La/Sm	Nb	Th	Y	Zr	La	Ce	Pr	Nd	Sm	Eu	Gd	Tb	Dy	Ho	Er	Tm	Yb	Lu	87Sr/86Sr	143Nd/144Nd
							wt.%	wt.%	wt.%	wt.%	wt.%	wt.%	wt.%	wt.%	wt.%			μg g-1	μg g-1	μg g-1	μg g-1	μg g-1	μg g-1	μg g-1	μg g-1	μg g-1	μg g-1	μg g-1	μg g-1	μg g-1	μg g-1	μg g-1	μg g-1	μg g-1	μg g-1
	112-3	This study	Kane OCC	23.4667	-45.357		48.8343	1.44848	9.66257	7.6725	15.4707	11.5524	2.79235	0.143287	0.161834	0.613614	0.601039	1.53592	0.113666	31.2799	92.4814	3.31952	10.1808	1.82432	10.9569	3.46156	1.31348	5.15727	0.916429	6.07869	1.30537	3.88936	0.531398	3.43222	0.530473	0.702722	0.513182
	112-5	This study	Kane OCC	23.4667	-45.357		50.506	1.43506	8.55464	7.27353	15.4505	11.5927	2.86194	0.259599	0.127979	0.629696	0.556818	1.53179	0.0997154	30.9772	94.5645	2.99913	9.93133	1.76115	10.6156	3.37584	1.27269	4.93068	0.884757	5.85069	1.27219	3.77953	0.514021	3.37991	0.51726	0.702582	0.513194
	116-29	This study	Kane OCC	23.474	-45.2774		49.5073	1.2468	8.63622	8.49725	15.6719	11.2918	2.73089	0.179524	0.107	0.663052	0.563435	1.4206	0.0875339	26.2266	77.8174	2.50071	8.16521	1.42876	8.65062	2.78175	1.09812	4.15209	0.745271	4.9593	1.07627	3.1803	0.432032	2.86465	0.436573	0.702743	0.513178
	116-32	This study	Kane OCC	23.474	-45.2774		49.2082	1.32495	8.27036	7.21087	17.066	11.6302	2.81597	0.219786	0.12955	0.63554	0.59905	1.65405	0.103655	28.9017	93.1181	3.06286	10.0008	1.72877	10.2617	3.20452	1.19472	4.66351	0.828071	5.45459	1.17068	3.4746	0.473294	3.10512	0.478215	0.702691	0.513184
	7-1	This study	Kane OCC	23.491	-45.341		49.3957	1.1631	8.16647	7.995	16.0745	11.6251	2.82644	0.158907	0.1023	0.661934	0.501434	1.01462	0.0608973	25.2562	73.0986	2.21232	7.59026	1.36254	8.30362	2.76525	1.06087	4.03247	0.713812	4.78896	1.03865	3.08641	0.420155	2.78451	0.425656	0.703778	0.513203
	7-2	This study	Kane OCC	23.491	-45.341		49.2639	1.1666	8.27487	8.47675	15.9739	11.4433	2.68479	0.145129	0.0998	0.672001	0.504532	0.931573	0.0585948	25.6894	73.9375	2.23006	7.61733	1.37592	8.39809	2.7703	1.07097	4.0543	0.729613	4.85622	1.05334	3.12416	0.427241	2.79258	0.431035	0.70276	0.513206
	9-32	This study	Kane OCC	23.603	-45.31		49.852	1.696	9.48539	7.0315	14.766	10.9282	3.05139	0.241066	0.164	0.597196	0.612943	2.17278	0.132769	36.2224	120.074	4.0049	12.7799	2.24477	13.2977	4.09517	1.46453	5.87182	1.04449	6.93674	1.49033	4.44358	0.600547	3.96086	0.607459	0.702822	0.513196
	18-12	This study	Kane OCC	23.486	-45.408		48.2298	1.271	8.94337	8.14875	16.9603	11.4635	2.79926	0.138393	0.1171	0.645679	0.507076	0.999266	0.0628362	28.6895	82.7627	2.40903	8.36808	1.51214	9.25762	2.97762	1.15565	4.44818	0.797413	5.35106	1.17275	3.52952	0.48267	3.19612	0.49768	0.702771	0.513194
	22-1	This study	Kane OCC	23.422	-45.263		49.7978	1.6648	9.31375	7.47273	15.0472	10.9888	2.95957	0.183004	0.1501	0.616074	0.597853	2.17239	0.137821	35.3923	112.469	3.80479	12.2038	2.12601	12.583	3.98875	1.45695	5.70452	1.02459	6.77374	1.46733	4.3705	0.599414	3.85184	0.606882	0.702799	0.5132
	26-5	This study	Kane OCC	23.398	-45.394		48.899	1.491	9.14211	7.20575	16.2054	11.0595	2.89461	0.212591	0.1381	0.61186	0.552515	1.40082	0.0892872	32.6594	100.935	3.15623	10.5127	1.89713	11.2261	3.58034	1.33903	5.26023	0.945412	6.21124	1.34737	4.04714	0.548569	3.59554	0.555815	0.702867	0.513205
	20-5B	This study	Kane OCC	23.313	-45.376		49.852	1.3547	8.72656	8.00525	15.4404	11.0797	2.91914	0.167174	0.1244	0.647227	0.576272	1.30865	0.0820168	28.9232	93.1468	2.99201	9.96533	1.75579	10.4291	3.25413	1.24129	4.69063	0.834687	5.51162	1.19012	3.55209	0.482327	3.14791	0.489321	0.702752	0.51322
	20-10	This study	Kane OCC	23.313	-45.376		49.9774	1.41348	8.75498	7.37182	15.5889	11.1864	3.02967	0.16432	0.1281	0.627426	0.570384	1.31916	0.0817022	29.8479	95.3044	3.06392	10.2645	1.80294	10.7827	3.36674	1.26987	4.82102	0.865494	5.65337	1.2196	3.66299	0.491798	3.25271	0.504095	0.703092	0.5132
	111-3	Ciazela et al. (2017)	Kane OCC	23.5703	-45.3268		49	1.58	9.54	8.32	15.7	11.2	2.71	0.14	0.14	0.6356
	111-7	Ciazela et al. (2017)	Kane OCC	23.5703	-45.3268		49	1.57	9.45	8.09	15.6	11	2.79	0.2	0.15	0.631291
	111-16	Ciazela et al. (2017)	Kane OCC	23.5703	-45.3268		49.4	1.55	9.36	8.26	15.6	11.1	2.74	0.16	0.15	0.638331
	111-17	Ciazela et al. (2017)	Kane OCC	23.5703	-45.3268		47.8	1.62	9.72	8.09	16.1	11.4	2.78	0.12	0.22	0.62471
	111-2	Ciazela et al. (2017)	Kane OCC	23.5703	-45.3268		47.4	1.65	9.81	6.42	16.4	11.2	3.08	0.16	0.28	0.566887
	111-4	Ciazela et al. (2017)	Kane OCC	23.5703	-45.3268		48.1	1.64	9.63	7.22	16	11.5	2.83	0.26	0.21	0.599917
	110-1	Ciazela et al. (2017)	Kane OCC	23.5707	-45.3274		46.6	1.64	9.9	6.27	16.4	11.4	3.02	0.18	0.32	0.558824
	110-2	Ciazela et al. (2017)	Kane OCC	23.5707	-45.3274		47.8	1.59	9.54	6.7	15.9	11.1	3.03	0.17	0.22	0.584133
	CHR0077-004-101	PetDB	Kane FZ_Magma-poor asymmetric spreading stage	23.7	-45.433		49.37	1.37	8.307	6.18	18.38	12.39	2.36	0.24	0.15	0.598055
	CHR0077-004-103	PetDB	Kane FZ_Magma-poor asymmetric spreading stage	23.7	-45.433		50.27	1.61	9.468	6.56	16.2	11.63	2.56	0.29	0.18	0.580839
	CHR0077-004-106	PetDB	Kane FZ_Magma-poor asymmetric spreading stage	23.7	-45.433		49.89	1.66	9.432	7.88	14.75	11.78	2.96	0.17	0.18	0.625595
	CHR0077-004-166	PetDB	Kane FZ_Magma-poor asymmetric spreading stage	23.7	-45.433		49.61	2.02	10.764	5.33	16.19	11.35	3.28	0.15	0.2	0.497573
	DAR0057-001-003-1B	PetDB	Kane FZ_Magma-poor asymmetric spreading stage	23.637	-45.262		50.52	1.56	9.549	7.815	15.425	10.4	3.135	0.08	0.15	0.620755	0.630533	2.19	0.094	34.14	92.8	3.34	10.85	1.82	10.31	3.32	1.19	4.41	0.82	5.3	1.13	3.34	0.48	3.19	0.47
	NADHS88-016-008	PetDB	Kane FZ_Magma-poor asymmetric spreading stage	23.5425	-45.1372		49.74	1.68	9.54	7.97	15.21	11.04	2.78	0.28	0.16	0.625589		4.1		35	126				11.66	3.87										0.702468	0.513163
	GIL0104-020-017	PetDB	Kane FZ_Magma-poor asymmetric spreading stage	23.628	-45.047		50.27	1.505	8.86333	7.83	15.62	11.715	2.58	0.105	0.165	0.638576	0.62858			36	106	3.45	9.72			3.44	1.13		0.83	4.91				3.02	0.47
	GIL0104-020-018	PetDB	Kane FZ_Magma-poor asymmetric spreading stage	23.628	-45.047		50.6567	1.45	8.9375	8.01667	15.6033	11.83	2.57	0.0966667	0.153333	0.642082				35	101
	GIL0104-020-019	PetDB	Kane FZ_Magma-poor asymmetric spreading stage	23.628	-45.047		50.1	1.52	9.56	8.02	15.7	11.9	2.43	0.11	0.18	0.626562				36	106
	GIL0104-020-021	PetDB	Kane FZ_Magma-poor asymmetric spreading stage	23.628	-45.047		51.06	1.78	10.09	7.52	15.52	11.38	2.89	0.18	0.18	0.598488
	GIL0104-020-021	PetDB	Kane FZ_Magma-poor asymmetric spreading stage	23.628	-45.047		50.19	1.79	10.15	7.98	15.42	11.34	2.48	0.21	0.18	0.61126				42	129
	GIL0104-020-021	PetDB	Kane FZ_Magma-poor asymmetric spreading stage	23.628	-45.047																				12.51	4.31										0.70235	0.513365
	GIL0104-020-021	PetDB	Kane FZ_Magma-poor asymmetric spreading stage	23.628	-45.047																																0.513204
	GIL0104-020-021	PetDB	Kane FZ_Magma-poor asymmetric spreading stage	23.628	-45.047		51.01	1.83	10.28	7.53	15.63	11.25	2.92	0.19	0.19	0.594317
	GIL0104-020-023	PetDB	Kane FZ_Magma-poor asymmetric spreading stage	23.628	-45.047		50.54	1.46	9.36	7.71	15.58	11.66	2.71	0.1	0.14	0.622276
	GIL0104-020-023	PetDB	Kane FZ_Magma-poor asymmetric spreading stage	23.628	-45.047		50.24	1.46	9.34	7.67	15.74	11.57	2.79	0.11	0.15	0.621556
	GIL0104-020-024	PetDB	Kane FZ_Magma-poor asymmetric spreading stage	23.628	-45.047		50.76	1.6	9.88	8.42	15.43	10.77	2.78	0.12	0.15	0.63024
	GIL0104-020-024	PetDB	Kane FZ_Magma-poor asymmetric spreading stage	23.628	-45.047		50.4	1.61	10.05	9.18	15.34	10.12	2.47	0.23	0.2	0.646251				40	118
	GIL0104-020-028	PetDB	Kane FZ_Magma-poor asymmetric spreading stage	23.628	-45.047		50.2	1.44	9.35	8.5	15.76	11.95	2.36	0.1	0.19	0.645161				35	101
	GIL0104-020-031	PetDB	Kane FZ_Magma-poor asymmetric spreading stage	23.628	-45.047		51.06	1.78	10.09	7.52	15.52	11.38	2.89	0.18	0.18	0.598488
	GIL0104-020-031	PetDB	Kane FZ_Magma-poor asymmetric spreading stage	23.628	-45.047		50.19	1.79	10.15	7.98	15.42	11.34	2.48	0.21	0.18	0.61126				42	129
	GIL0104-020-031	PetDB	Kane FZ_Magma-poor asymmetric spreading stage	23.628	-45.047		51.1	1.73	9.9	7.51	15.4	11.5	2.86	0.17	0.17	0.602729
	GIL0104-020-033	PetDB	Kane FZ_Magma-poor asymmetric spreading stage	23.628	-45.047		50.54	1.46	9.36	7.71	15.58	11.66	2.71	0.1	0.14	0.622276
	GIL0104-020-017	PetDB	Kane FZ_Magma-poor asymmetric spreading stage	23.628	-45.047		50.1	1.52	9.56	8.02	15.7	11.9	2.43	0.11	0.18	0.626562				36	106
	GIL0104-020-017	PetDB	Kane FZ_Magma-poor asymmetric spreading stage	23.628	-45.047		50.44	1.49	9.32	7.64	15.54	11.53	2.73	0.1	0.15	0.621138
	GIL0104-020-018	PetDB	Kane FZ_Magma-poor asymmetric spreading stage	23.628	-45.047		50.54	1.46	9.36	7.71	15.58	11.66	2.71	0.1	0.14	0.622276
	GIL0104-020-018	PetDB	Kane FZ_Magma-poor asymmetric spreading stage	23.628	-45.047		50.2	1.44	9.35	8.5	15.76	11.95	2.36	0.1	0.19	0.645161				35	101
	GIL0104-020-018	PetDB	Kane FZ_Magma-poor asymmetric spreading stage	23.628	-45.047		51.23	1.45	9.43	7.84	15.47	11.88	2.64	0.09	0.13	0.624452
	GIL0104-020-019	PetDB	Kane FZ_Magma-poor asymmetric spreading stage	23.628	-45.047		50.54	1.46	9.36	7.71	15.58	11.66	2.71	0.1	0.14	0.622276
	GIL0104-020-019	PetDB	Kane FZ_Magma-poor asymmetric spreading stage	23.628	-45.047		50.1	1.52	9.56	8.02	15.7	11.9	2.43	0.11	0.18	0.626562				36	106
	GIL0104-020-019	PetDB	Kane FZ_Magma-poor asymmetric spreading stage	23.628	-45.047		50.24	1.44	9.33	7.69	15.57	11.66	2.67	0.09	0.14	0.62242
	GIL0104-020-021	PetDB	Kane FZ_Magma-poor asymmetric spreading stage	23.628	-45.047		51.06	1.78	10.09	7.52	15.52	11.38	2.89	0.18	0.18	0.598488
	GIL0104-020-021	PetDB	Kane FZ_Magma-poor asymmetric spreading stage	23.628	-45.047		50.19	1.79	10.15	7.98	15.42	11.34	2.48	0.21	0.18	0.61126				42	129
	GIL0104-020-021	PetDB	Kane FZ_Magma-poor asymmetric spreading stage	23.628	-45.047		51.01	1.83	10.28	7.53	15.63	11.25	2.92	0.19	0.19	0.594317
	GIL0104-020-023	PetDB	Kane FZ_Magma-poor asymmetric spreading stage	23.628	-45.047		50.54	1.46	9.36	7.71	15.58	11.66	2.71	0.1	0.14	0.622276
	GIL0104-020-023	PetDB	Kane FZ_Magma-poor asymmetric spreading stage	23.628	-45.047		50.24	1.46	9.34	7.67	15.74	11.57	2.79	0.11	0.15	0.621556
	GIL0104-020-024	PetDB	Kane FZ_Magma-poor asymmetric spreading stage	23.628	-45.047		50.76	1.6	9.88	8.42	15.43	10.77	2.78	0.12	0.15	0.63024
	GIL0104-020-024	PetDB	Kane FZ_Magma-poor asymmetric spreading stage	23.628	-45.047		50.4	1.61	10.05	9.18	15.34	10.12	2.47	0.23	0.2	0.646251				40	118
	GIL0104-020-024	PetDB	Kane FZ_Magma-poor asymmetric spreading stage	23.628	-45.047		50.76	1.6	9.88	8.42	15.43	10.77	2.78	0.12	0.15	0.63024
	GIL0104-020-028	PetDB	Kane FZ_Magma-poor asymmetric spreading stage	23.628	-45.047		50.2	1.44	9.35	8.5	15.76	11.95	2.36	0.1	0.19	0.645161				35	101
	GIL0104-020-031	PetDB	Kane FZ_Magma-poor asymmetric spreading stage	23.628	-45.047		51.06	1.78	10.09	7.52	15.52	11.38	2.89	0.18	0.18	0.598488
	GIL0104-020-031	PetDB	Kane FZ_Magma-poor asymmetric spreading stage	23.628	-45.047		50.19	1.79	10.15	7.98	15.42	11.34	2.48	0.21	0.18	0.61126				42	129
	GIL0104-020-031	PetDB	Kane FZ_Magma-poor asymmetric spreading stage	23.628	-45.047		51.1	1.73	9.9	7.51	15.4	11.5	2.86	0.17	0.17	0.602729
	GIL0104-020-033	PetDB	Kane FZ_Magma-poor asymmetric spreading stage	23.628	-45.047		50.54	1.46	9.36	7.71	15.58	11.66	2.71	0.1	0.14	0.622276
	GIL0104-017-001	PetDB	Kane FZ_Magma-poor asymmetric spreading stage	23.62	-45.04		50.33	1.53	9.46	7.9	15.66	12	2.56	0.1	0.14	0.625495				37	107
	GIL0104-017-005	PetDB	Kane FZ_Magma-poor asymmetric spreading stage	23.62	-45.04		50.1	1.77	10.16	7.95	15.14	11.39	2.51	0.18	0.22	0.61013				41	128
	GIL0104-017-013	PetDB	Kane FZ_Magma-poor asymmetric spreading stage	23.62	-45.04		50.94	1.78	10.13	7.18	15.3	11.06	2.92	0.16	0.19	0.586362									25.61	8.68										0.70231	0.513306
	GIL0104-017-033	PetDB	Kane FZ_Magma-poor asymmetric spreading stage	23.62	-45.04		50.6375	1.4675	9.114	7.775	15.64	11.71	2.6725	0.1075	0.14	0.630474	0.597395	2.018	0.1196	30.5133	92.08	3.0315	9.729	1.5995	8.982	3.1805	1.229	3.9525	0.7215	4.812	1.068	3.071	0.4395	3.0715	0.412
	GIL0104-017-035	PetDB	Kane FZ_Magma-poor asymmetric spreading stage	23.62	-45.04		50.5775	1.5025	9.51	7.66	15.675	11.655	2.7275	0.1075	0.14	0.616996	0.618593	2.282	0.12795	30.88	95.0133	3.22	10.25	1.77	9.2415	3.2625	1.219	4.0175	0.75	4.801	1.072	3.2105	0.4375	3.161	0.4405
	GIL0104-017-036	PetDB	Kane FZ_Magma-poor asymmetric spreading stage	23.62	-45.04		50.47	1.68	9.69	7.48	15.29	11.23	2.82	0.15	0.16	0.606897
	GIL0104-017-036	PetDB	Kane FZ_Magma-poor asymmetric spreading stage	23.62	-45.04		50.1	1.77	10.16	7.95	15.14	11.39	2.51	0.18	0.22	0.61013				41	128
	GIL0104-017-036	PetDB	Kane FZ_Magma-poor asymmetric spreading stage	23.62	-45.04		50.48	1.65	9.7	7.49	15.32	11.27	2.82	0.16	0.17	0.606969
	GIL0104-017-037	PetDB	Kane FZ_Magma-poor asymmetric spreading stage	23.62	-45.04		50.47	1.68	9.69	7.48	15.29	11.23	2.82	0.15	0.16	0.606897
	GIL0104-017-037	PetDB	Kane FZ_Magma-poor asymmetric spreading stage	23.62	-45.04												0.632857					4.15	13.01			4.11	1.28		0.98	5.82				3.72	0.53
	GIL0104-017-037	PetDB	Kane FZ_Magma-poor asymmetric spreading stage	23.62	-45.04		50.1	1.77	10.16	7.95	15.14	11.39	2.51	0.18	0.22	0.61013				41	128
	GIL0104-017-037	PetDB	Kane FZ_Magma-poor asymmetric spreading stage	23.62	-45.04		50.46	1.7	9.68	7.46	15.25	11.18	2.81	0.14	0.15	0.606504
	GIL0104-017-001	PetDB	Kane FZ_Magma-poor asymmetric spreading stage	23.62	-45.04		50.33	1.53	9.46	7.9	15.66	12	2.56	0.1	0.14	0.625495				37	107
	GIL0104-017-005	PetDB	Kane FZ_Magma-poor asymmetric spreading stage	23.62	-45.04		50.1	1.77	10.16	7.95	15.14	11.39	2.51	0.18	0.22	0.61013				41	128
	GIL0104-017-013	PetDB	Kane FZ_Magma-poor asymmetric spreading stage	23.62	-45.04		50.94	1.78	10.13	7.18	15.3	11.06	2.92	0.16	0.19	0.586362
	GIL0104-017-033	PetDB	Kane FZ_Magma-poor asymmetric spreading stage	23.62	-45.04		50.7	1.48	9.5	7.66	15.66	11.58	2.75	0.11	0.14	0.617244
	GIL0104-017-033	PetDB	Kane FZ_Magma-poor asymmetric spreading stage	23.62	-45.04		50.33	1.53	9.46	7.9	15.66	12	2.56	0.1	0.14	0.625495				37	107
	GIL0104-017-033	PetDB	Kane FZ_Magma-poor asymmetric spreading stage	23.62	-45.04		50.76	1.43	9.45	7.77	15.62	11.63	2.69	0.11	0.14	0.621849
	GIL0104-017-035	PetDB	Kane FZ_Magma-poor asymmetric spreading stage	23.62	-45.04		50.7	1.48	9.5	7.66	15.66	11.58	2.75	0.11	0.14	0.617244
	GIL0104-017-035	PetDB	Kane FZ_Magma-poor asymmetric spreading stage	23.62	-45.04		50.33	1.53	9.46	7.9	15.66	12	2.56	0.1	0.14	0.625495				37	107
	GIL0104-017-035	PetDB	Kane FZ_Magma-poor asymmetric spreading stage	23.62	-45.04		50.64	1.5	9.54	7.54	15.69	11.52	2.8	0.11	0.14	0.61251
	GIL0104-017-036	PetDB	Kane FZ_Magma-poor asymmetric spreading stage	23.62	-45.04		50.47	1.68	9.69	7.48	15.29	11.23	2.82	0.15	0.16	0.606897
	GIL0104-017-036	PetDB	Kane FZ_Magma-poor asymmetric spreading stage	23.62	-45.04		50.1	1.77	10.16	7.95	15.14	11.39	2.51	0.18	0.22	0.61013				41	128
	GIL0104-017-036	PetDB	Kane FZ_Magma-poor asymmetric spreading stage	23.62	-45.04		50.48	1.65	9.7	7.49	15.32	11.27	2.82	0.16	0.17	0.606969
	GIL0104-017-037	PetDB	Kane FZ_Magma-poor asymmetric spreading stage	23.62	-45.04		50.47	1.68	9.69	7.48	15.29	11.23	2.82	0.15	0.16	0.606897
	GIL0104-017-037	PetDB	Kane FZ_Magma-poor asymmetric spreading stage	23.62	-45.04		50.1	1.77	10.16	7.95	15.14	11.39	2.51	0.18	0.22	0.61013				41	128
	GIL0104-017-037	PetDB	Kane FZ_Magma-poor asymmetric spreading stage	23.62	-45.04		50.46	1.7	9.68	7.46	15.25	11.18	2.81	0.14	0.15	0.606504
	GIL0104-013-027	PetDB	Kane FZ_Magma-poor asymmetric spreading stage	23.653	-44.988		48.75	0.84	7.07	5.98	20.81	13.77	2.24	0.13	0.08	0.628481				23	64
	NADHS88-012-001	PetDB	Axial Valley	23.3698	-44.9964		49.74	1.88	10.287	7.7	14.67	10.66	2.99	0.14	0.18	0.599525	0.537427	3.8	0.153	42	135	3.73	11.6		12.78	4.35										0.702474	0.513183
	NADHS88-013-001	PetDB	Axial Valley	23.3447	-44.9947		49.5	1.65	10.152	7.83	15.1	10.79	3.01	0.14	0.15	0.606695		2.73		38	123				11.09	3.91										0.702401	0.513177
	NADHS88-009-001	PetDB	Axial Valley	23.3683	-44.9934		49.5	1.74	9.954	7.78	15.23	10.99	2.79	0.24	0.16	0.609861									11.63	3.93										0.70243	0.513162
	CHR0077-005	PetDB	Axial Valley	23.417	-44.983		49.4	1.72	10.008	7.91	14.98	10.83	3.07	0.2	0.17	0.612514	0.592286			32.3	118	3.78	12.2	2.09	11.4	4	1.4	5.48	0.93	6.21	1.3	3.91	0.55	3.6	0.53		0.513139
	CHR0077-005-001	PetDB	Axial Valley	23.417	-44.983		49.7	1.35	9.099	8.02	15.91	11.83	2.66	0.14	0.15	0.638052	0.64837	3.35	0.23	36.5	135	4.5			13.04	4.35	1.73		0.96							0.702357	0.513201
	CHR0077-005-105A	PetDB	Axial Valley	23.417	-44.983		50.09	1.72	10.19	7.65	14.86	10.83	3.03	0.11		0.600235	0.616912	3.127	0.168	40.801	134.039	4.386	13.644	2.398	13.075	4.456	1.513	5.46375	1.027	6.732	1.456	4.29007		3.939	0.6
	CHR0077-005-401	PetDB	Axial Valley	23.417	-44.983												0.529081	2.5	0.06	38.4	97	2.6			8.7	3.08	1.23		0.7							0.702355	0.513212
	CHR0077-005-408	PetDB	Axial Valley	23.417	-44.983		49.74	2.11	11.043	7.01	14.94	10.57	2.8	0.23	0.23	0.55939	0.659745	4.9	0.2	48.3	168	5.4			15.33	5.13	1.86		1.13							0.702398	0.513212
	AII0129-7-R091	PetDB	Axial Valley	23.3033	-44.9783		50.2014	1.61	9.7544	7.7778	15.5102	11.166	3.0922	0.1385	0.2073	0.614603	0.618139	2.749	0.144	37.811	123.991	3.873	12.581	2.128	11.64	3.927	1.443	5.05083	0.939	6.156	1.345	3.93747		3.584	0.549	0.702347	0.513189
	AII0129-7-R015	PetDB	Axial Valley	23.3367	-44.975		50.3323	1.2774	9.1258	8.5332	16.0298	11.8599	2.7702	0.0806	0.1864	0.651583
	AII0129-7-R023	PetDB	Axial Valley	23.36	-44.9733		50.243	1.7386	9.9507	7.497	15.5943	10.7855	3.1943	0.2545	0.2323	0.60109	0.856151	6.519	0.377	40.549	139.012	5.938	15.939	2.638	13.685	4.347	1.551	5.45724	1.03	6.623	1.431	4.17322		3.859	0.589	0.7026	0.513164
	AII0129-7-R065	PetDB	Axial Valley	23.4167	-44.9717		50.504	2.06	10.9243	6.947	14.6666	10.8748	3.1347	0.1733	0.1956	0.559829
	AII0129-7-R090	PetDB	Axial Valley	23.3033	-44.9717		50.2766	1.7262	10.1401	7.5111	15.3573	11.0647	3.1503	0.1333	0.2051	0.597012
	AII0129-7-FF7	PetDB	Axial Valley	23.3867	-44.97		50.9182	1.7776	10.1917	7.1643	14.8852	11.2143	3.2543	0.1324	0.2086	0.584357
	AII0129-7-R016	PetDB	Axial Valley	23.335	-44.97		50.311	1.2889	9.1561	8.5396	16.018	11.9294	2.7737	0.0865	0.1789	0.651001	0.531593	1.659	0.092	31.109	84.85	2.564	8.282	1.519	8.306	3.023	1.206	4.10409	0.786	5.095	1.109	3.23435		2.971	0.451	0.702426	0.513211
	AII0129-7-R057	PetDB	Axial Valley	23.3867	-44.97		50.866	1.7369	10.1368	7.1858	15.092	11.1636	3.3241	0.1407	0.2469	0.586395
	ALV1679-001	PetDB	Axial Valley	23.37	-44.97		50.24	1.55	9.45	7.56	15.78	11.52	2.86	0.13	0.14	0.615385
	ALV1679-002	PetDB	Axial Valley	23.37	-44.97		50.59	1.35	8.95	8.15	16.5	11.53	2.81	0.14	0.14	0.645545
	ALV1679-003	PetDB	Axial Valley	23.37	-44.97		50.29	1.36	8.66	8.01	16.41	11.68	2.81	0.11	0.13	0.649109
	ALV1679-005	PetDB	Axial Valley	23.37	-44.97														0.132
	ALV1679-005	PetDB	Axial Valley	23.37	-44.97		50.41	1.39	8.79	8.39	16.22	11.4	2.88	0.12	0.13	0.656238
	KNO0115-019-A	PetDB	Axial Valley	23.267	-44.97		49.56	1.76	10.341	7.18	15.17	10.9	3.14	0.124	0.179	0.581353				40.4	137
	KNO0115-019-007	PetDB	Axial Valley	23.267	-44.97		49.75	1.47	9.306	7.74	15.63	11.32	3.04	0.097	0.16	0.624546
	KNO0115-019-A	PetDB	Axial Valley	23.267	-44.97		50.25	1.92	10.74	7.05	14.66	11.15	3.36	0.14	0.194	0.567633
	KNO0115-019-B	PetDB	Axial Valley	23.267	-44.97		49.77	1.48	9.279	7.74	15.45	11.41	3.03	0.096	0.156	0.625227	0.619491			34	115	3.41	11.18		9.94	3.45	1.31	4.6		5.34		3.38		3.3	0.51
	KNO0115-019-B	PetDB	Axial Valley	23.267	-44.97		50.55	1.58	9.6	7.79	15.08	11.53	3.3	0.105	0.16	0.618745
	AII0129-7-R024	PetDB	Axial Valley	23.3592	-44.9683		50.2175	1.6506	9.851	7.7537	15.6417	11.2218	3.1256	0.1399	0.2197	0.611529
	CHRRI88-031-101	PetDB	Axial Valley	23.217	-44.967		49.1	1.78	10.35	7.45	15.1	10.9	2.92	0.14	0.17	0.590099	0.585584	2.66	0.141	35.6	123	3.84			11.98	4.11	1.63		0.95					3.73		0.702372	0.51315
	CHRRI88-031-102	PetDB	Axial Valley	23.217	-44.967		49.2	1.61	9.72	7.68	15.7	11.5	2.91	0.13	0.15	0.61244	0.621094	2.01	0.075	36.5	111	3.29				3.32	1.41		0.813					3.06
	CHRRI88-031-103	PetDB	Axial Valley	23.217	-44.967		49.4	1.6	9.63	7.67	15.9	11.6	2.82	0.1	0.15	0.614337	0.516652	2.04	0.086	32	106	3.05			9.94	3.7	1.37		0.79					2.92		0.702374	0.513186
	CHRRI88-031-32032	PetDB	Axial Valley	23.217	-44.967
	AII0129-7-R066	PetDB	Axial Valley	23.4167	-44.9667		50.4214	1.8765	10.6823	7.2845	14.9949	10.5641	3.2113	0.1736	0.1606	0.57696
	AII0129-7-R089	PetDB	Axial Valley	23.3033	-44.9667		50.3729	1.85	10.4136	7.0416	15.0026	10.8636	3.3375	0.1539	0.2192	0.5749
	AII0129-7-R042	PetDB	Axial Valley	23.3833	-44.965		50.2041	1.6201	9.4926	7.8851	15.6872	11.1046	3.0998	0.1386	0.2025	0.624246
	AII0129-7-R017	PetDB	Axial Valley	23.335	-44.9633		49.58	1.68	8.98	7.9	16.42	10.66	3.31	0.59	0.26	0.637611	1.52234	16.05	1.1	33.21		9.91	21.99		14.81	4.08	1.45	5.14	0.858	5.48	1.16	3.28		3.11	0.458	0.702761	0.513109
	AII0129-7-R017A	PetDB	Axial Valley	23.335	-44.9633		49.5844	1.6782	8.9773	7.8979	16.4175	10.6576	3.3118	0.5866	0.2563	0.637619	1.52188	16.051	1.1	33.213	139.051	9.907	21.987	3.107	14.81	4.08	1.448	4.8453	0.858	5.479	1.171	3.3605		3.115	0.458
	AII0129-7-R017B	PetDB	Axial Valley	23.335	-44.9633		49.6608	1.6649	9.0832	8.036	16.378	10.6128	3.3384	0.5878	0.263	0.638914	1.54982	16.603	1.102	33.401	140.353	10.074	22.297	3.111	14.663	4.074	1.469	4.836	0.874	5.455	1.188	3.41427		3.127	0.471
	AII0129-7-R025	PetDB	Axial Valley	23.3583	-44.9617		50.2892	1.4264	9.3388	8.2703	15.9167	11.4214	2.9384	0.1468	0.199	0.639142	0.695275	3.517	0.206	34.494	104.403	3.785	11.163	1.862	10.189	3.412	1.267	4.52538	0.85	5.596	1.217	3.55903		3.341	0.509
	AII0129-7-R051	PetDB	Axial Valley	23.5017	-44.9617		50.7827	1.8646	10.5226	7.0483	14.8794	10.8903	3.2298	0.1532	0.2092	0.572586
	AII0129-7-R088	PetDB	Axial Valley	23.3033	-44.9617		50.2354	1.7091	10.055	7.5738	15.4462	10.899	3.1286	0.1536	0.2118	0.601033	0.661132	3.134	0.17	41.242	133.58	4.366	13.501	2.327	12.649	4.139	1.508	5.46003	1.011	6.713	1.447	4.17219		3.889	0.592	0.702351	0.51319
	AII0129-7-R018	PetDB	Axial Valley	23.335	-44.96		50.5869	1.5509	9.9991	7.8735	15.5252	11.2017	3.0537	0.1107	0.2009	0.611627	0.786027	5.287	0.31	39.08	134.172	5.103	14.902	2.396	12.558	4.069	1.502	5.19219	0.981	6.36	1.387	4.04294		3.666	0.561
	AII0129-7-R072	PetDB	Axial Valley	23.4167	-44.96		50.5979	1.8749	10.7357	7.3516	15.0365	10.642	3.2118	0.1714	0.2082	0.577981	0.623304	3.615	0.201	44.119	138.577	4.512	13.984	2.41	13.08	4.537	1.6	5.90271	1.119	7.376	1.577	4.55787		4.205	0.643
	ALV1679-004	PetDB	Axial Valley	23.37	-44.96		50.26	1.36	8.77	8.53	16.34	11.49	2.78	0.13	0.13	0.660472
	KNO115-015	PetDB	Axial Valley	23.36	-44.96					7.91							0.687469		0.2			3.85			10.31	3.51										0.702376	0.513182
	AII0129-7-R043	PetDB	Axial Valley	23.3867	-44.9583		50.1204	1.3526	8.8011	8.6644	16.1659	11.4384	2.8981	0.1324	0.1818	0.663179
	GIL0104-025-001	PetDB	Axial Valley	23.533	-44.957																				13.78	4.93										0.70221
	GIL0104-025-001	PetDB	Axial Valley	23.533	-44.957
	GIL0104-025-002	PetDB	Axial Valley	23.533	-44.957		50.18	1.95	10.86	7.02	14.88	10.6	3.12	0.12	0.2	0.563855									14.42	5.05										0.70221
	GIL0104-025-003	PetDB	Axial Valley	23.533	-44.957		50.18	1.95	10.86	7.02	14.88	10.6	3.12	0.12	0.2	0.563855		3.1		47	151
	GIL0104-025-005	PetDB	Axial Valley	23.533	-44.957		50.18	1.95	10.86	7.02	14.88	10.6	3.12	0.12	0.2	0.563855	0.60204			47	151	3.41	9.8			3.55			0.88	5.05				3.39	0.51
	GIL0104-025-006	PetDB	Axial Valley	23.533	-44.957		50.62	2.06	11.27	7.24	15.04	10.92	2.76	0.13	0.2	0.56233				47	151
	GIL0104-025-007	PetDB	Axial Valley	23.533	-44.957		50.18	1.95	10.86	7.02	14.88	10.6	3.12	0.12	0.2	0.563855				47	151
	GIL0104-025-008	PetDB	Axial Valley	23.533	-44.957		50.18	1.95	10.86	7.02	14.88	10.6	3.12	0.12	0.2	0.563855				47	151
	GIL0104-025-009	PetDB	Axial Valley	23.533	-44.957		50.18	1.95	10.86	7.02	14.88	10.6	3.12	0.12	0.2	0.563855				47	151
	GIL0104-025-015	PetDB	Axial Valley	23.533	-44.957		50.35	1.61	10.1	8.25	15.55	11.49	2.58	0.12	0.2	0.620301				39	112
	GIL0104-025-025	PetDB	Axial Valley	23.533	-44.957		50.35	1.61	10.1	8.25	15.55	11.49	2.58	0.12	0.2	0.620301				39	112
	GIL0104-025-025	PetDB	Axial Valley	23.533	-44.957		49.83	1.48	9.87	7.87	15.47	11.14	2.85	0.09	0.14	0.614604
	GIL0104-025-041	PetDB	Axial Valley	23.533	-44.957		50.18	1.95	10.86	7.02	14.88	10.6	3.12	0.12	0.2	0.563855
	GIL0104-025-041	PetDB	Axial Valley	23.533	-44.957		50.62	2.06	11.27	7.24	15.04	10.92	2.76	0.13	0.2	0.56233				47	151
	GIL0104-025-041	PetDB	Axial Valley	23.533	-44.957		49.94	1.93	10.82	7.01	14.92	10.61	3.15	0.13	0.2	0.564412
	AII0129-7-R026	PetDB	Axial Valley	23.3583	-44.9567		50.1641	1.7059	10.1447	7.8652	15.4769	10.9587	3.0796	0.1304	0.205	0.607936
	AII0129-7-R058	PetDB	Axial Valley	23.475	-44.9567		50.7335	1.9695	10.7451	6.8292	14.2818	11.0233	3.3102	0.1796	0.2602	0.55969
	AII0129-7-R019	PetDB	Axial Valley	23.3367	-44.955					7.48							0.848232		0.37			5.63			13.16	4.16										0.702439	0.513156
	AII0129-7-R019A	PetDB	Axial Valley	23.3367	-44.955		50.141	1.7962	9.7497	7.4101	15.9214	10.5486	3.4476	0.4148	0.243	0.603185	0.849314	6.03	0.361	38.709	133.34	5.522	15.188	2.475	12.901	4.075	1.483	5.26659	0.958	6.342	1.366	3.96953		3.712	0.563
	AII0129-7-R019B	PetDB	Axial Valley	23.3367	-44.955		50.6484	1.7113	9.9984	7.4833	15.1849	11.127	3.1994	0.1705	0.2114	0.599503	0.694241	3.637	0.194	40.59	133.699	4.578	13.841	2.348	12.461	4.133	1.546	5.39958	0.997	6.696	1.435	4.12876		3.823	0.592
	AII0129-7-R052	PetDB	Axial Valley	23.5	-44.955		50.6984	2.0321	10.9409	6.7581	14.1208	10.7727	3.2612	0.1877	0.1931	0.552649
	AII0129-7-R071A	PetDB	Axial Valley	23.4167	-44.955		50.6705	1.7095	10.176	7.389	15.2467	11.0158	3.2335	0.1523	0.1947	0.59221
	AII0129-7-R071B	PetDB	Axial Valley	23.4167	-44.955		51.0109	1.6988	10.1803	7.2873	15.2367	10.9471	3.2837	0.1471	0.2046	0.588756
	AII0129-7-R087	PetDB	Axial Valley	23.3033	-44.955		50.3531	1.6254	10.0944	7.5787	15.4342	11.2653	3.118	0.1218	0.195	0.60025
	KNO0115-015	PetDB	Axial Valley	23.362	-44.955		49.56	1.42	9.144	8.23	15.91	11.19	2.89	0.144	0.153	0.642868	0.668668			33.6	108	3.51	11.03		9.61	3.29	1.25	4.47		5.39		3.37		3.34	0.51
	KNO0115-015	PetDB	Axial Valley	23.362	-44.955		50.18	1.54	9.51	7.91	15.71	11.38	2.94	0.161	0.162	0.624556
	KNO0115-015	PetDB	Axial Valley	23.362	-44.955												0.679136	3.605	0.203	33.6	108	3.799	11.271	1.94	10.314	3.506	1.307	4.66116	0.874	5.81	1.261	3.73998		3.35	0.519
	KNO0115-015-002	PetDB	Axial Valley	23.362	-44.955		49.2	1.43	9.198	8.2	16.56	11	2.92	0.141	0.15	0.640675
	AII0129-7-R074	PetDB	Axial Valley	23.4417	-44.9533		50.7359	1.8188	10.3645	7.0807	14.7827	10.9825	3.3005	0.2098	0.226	0.577406
	KNO0115-016	PetDB	Axial Valley	23.297	-44.953		49.81	1.55	9.585	7.78	15.45	11.13	2.97	0.119	0.161	0.618811	0.602518			35.9	119	3.48	11.78		10.64	3.62	1.37	4.83		5.85		3.69		3.62	0.54
	KNO0115-016	PetDB	Axial Valley	23.297	-44.953		50.46	1.66	9.76	7.6	15.4	11.23	3.05	0.132	0.171	0.608974
	KNO0115-016	PetDB	Axial Valley	23.297	-44.953												0.603359			35.9	119	3.61	12.2		11.02	3.75	1.42	5		6.06		3.82		3.76	0.56
	AII0129-7-R020	PetDB	Axial Valley	23.335	-44.95		50.6019	1.6676	10.0921	7.6837	15.303	11.1978	3.0663	0.1468	0.2034	0.603602	0.664844	3.082	0.157	37.399	117.773	3.98	11.941	2.054	11.247	3.752	1.365	4.92993	0.916	6.063	1.324	3.85372		3.578	0.545	0.702355	0.51319
	AII0129-7-R022	PetDB	Axial Valley	23.3583	-44.95		50.5869	1.6915	9.9794	7.6872	15.4336	11.2092	3.0925	0.2212	0.2242	0.606394
	AII0129-7-R059	PetDB	Axial Valley	23.475	-44.95		50.8789	1.7437	10.3303	7.295	15.2547	10.8476	3.1948	0.1713	0.2338	0.585466
	ALV1679-007	PetDB	Axial Valley	23.37	-44.95		50.78	1.41	8.92	8.15	16.37	11.55	2.8	0.12	0.15	0.646312
	ALV1679-008	PetDB	Axial Valley	23.37	-44.95		50.25	1.36	8.84	8.44	16.42	11.47	2.66	0.12	0.12	0.656299
	ALV1679-009	PetDB	Axial Valley	23.36	-44.95		50.26	1.31	8.95	8.49	16.54	11.32	2.81	0.14	0.16	0.65484
	ALV1680-003	PetDB	Axial Valley	23.36	-44.95		50.43	1.57	9.4	7.52	15.73	11.52	2.82	0.14	0.17	0.615385
	ALV1680-004-A	PetDB	Axial Valley	23.37	-44.95		50.12	1.38	8.96	8.08	16.25	11.35	2.8	0.12	0.14	0.643312
	ALV1680-004-B	PetDB	Axial Valley	23.37	-44.95		50.27	1.4	8.9	8.11	16.2	11.64	2.81	0.11	0.15	0.645701
	ALV1680-005	PetDB	Axial Valley	23.37	-44.95		50.15	1.4	9.04	8.27	16.21	11.4	2.85	0.13	0.14	0.646599
	ALV1683-007	PetDB	Axial Valley	23.37	-44.95		50.62	1.4	8.9	8.2	16.1	11.38	2.78	0.16	0.14	0.648221
	ALV1685-001	PetDB	Axial Valley	23.22	-44.95		50.1	2.02	10.39	6.8	15.23	10.61	3.26	0.15	0.15	0.566903
	ALV1685-001	PetDB	Axial Valley	23.22	-44.95		50.17	2.02	10.65	7.21	15.19	10.96	3.26	0.138	0.194	0.575189	0.614516	2.93	0.186	44	151	5.02	16.52	2.73	15.05	5.12	1.81	6.78	1.17	7.95	1.69	4.93	0.71	4.74	0.71
	ALV1685-002	PetDB	Axial Valley	23.22	-44.95		50.21	1.59	10	7.31	15.75	11.15	3	0.1	0.17	0.593826
	ALV1685-003	PetDB	Axial Valley	23.22	-44.95		50.36	1.58	9.94	7.37	15.8	11.24	3.02	0.1	0.16	0.597245
	ALV1685-004	PetDB	Axial Valley	23.22	-44.95		49.85	1.59	9.98	7.46	16.14	11.19	2.98	0.1	0.14	0.599197
	ALV1685-004	PetDB	Axial Valley	23.22	-44.95		49.67	1.58	10.02	7.79	16.05	11.39	3.06	0.101	0.135	0.608594	0.599154	1.99	0.128	34	109	3.69	12.06	2.04	11.25	3.86	1.44	5.15	0.91	6.2	1.32	3.89	0.56	3.8	0.57
	NADHS88-008-003	PetDB	Axial Valley	23.3683	-44.9492													3.3		31	104				9.72	3.24										0.702392	0.513168
	AII0129-7-R086	PetDB	Axial Valley	23.3033	-44.9483		50.6432	1.5805	9.744	7.4907	15.3531	11.4912	3.1618	0.1231	0.1999	0.605911	0.620961	2.335	0.122	35.476	111.79	3.535	11.265	1.94	10.617	3.568	1.32	4.59978	0.874	5.813	1.255	3.62831		3.362	0.512	0.702404	0.513199
	NADHS88-006-003	PetDB	Axial Valley	23.3585	-44.948		49.78	1.62	9.549	7.36	15.67	11.18	2.98	0.23	0.17	0.606535		6		35	122				11.28	3.73										0.702467	0.513142
	NADHS88-011-009	PetDB	Axial Valley	23.3733	-44.948		49.46	1.4	9.009	8.46	15.6	11.17	2.8	0.16	0.14	0.652551		2.86		28.5	105				10.32	3.43										0.702347	0.513146
	AII0129-7-R053	PetDB	Axial Valley	23.5	-44.9467		50.4592	1.889	10.6802	7.0056	14.8592	10.9357	3.2735	0.1724	0.2486	0.567453	0.653774	3.507	0.191	46.031	150.743	4.864	15.002	2.539	14.036	4.663	1.684	6.10545	1.135	7.482	1.62	4.72952		4.323	0.66
	AII0129-7-FF4	PetDB	Axial Valley	23.3863	-44.9464		50.6637	1.6445	10.0279	7.4519	15.1174	11.1485	3.21	0.1158	0.1984	0.597785
	AII0129-7-R027	PetDB	Axial Valley	23.3583	-44.9433		50.4407	1.6989	10.0671	7.4767	15.2898	11.1468	3.1115	0.2242	0.219	0.597646	0.80197	5.423	0.323	39.77	130.704	5.163	14.569	2.331	12.393	4.035	1.534	5.32518	0.975	6.488	1.416	4.11325		3.79	0.574	0.702518	0.513171
	AII0129-7-R060	PetDB	Axial Valley	23.475	-44.9433		50.7944	1.7708	10.2964	7.1878	14.9393	11.0724	3.1262	0.1887	0.2125	0.582669
	AII0129-7-R085	PetDB	Axial Valley	23.3033	-44.9433		50.6124	1.5778	9.5873	7.4546	15.1164	11.4188	3.185	0.1239	0.1839	0.608626
	KNO0115-014	PetDB	Axial Valley	23.417	-44.942		50.02	1.69	9.909	7.4	15.27	10.86	3.12	0.183	0.184	0.598972	0.692077			37.5	129	4.45	13.99		11.84	4.03	1.49	5.22		6.3		3.96		3.89	0.58
	KNO0115-014	PetDB	Axial Valley	23.417	-44.942		50.59	1.82	10.2	7.22	15.14	10.92	3.23	0.194	0.195	0.586039
	KNO0115-014	PetDB	Axial Valley	23.417	-44.942												0.709733	4.46	0.282	40.9	129	4.79	14	2.32	12.5	4.23	1.5	5.53	0.978	6.41	1.35	3.94		3.79	0.575
	KNO0115-014	PetDB	Axial Valley	23.417	-44.942												0.709487	4.462	0.282	40.885	128.725	4.794	13.98	2.315	12.487	4.235	1.495	5.1429	0.978	6.405	1.354	4.07499		3.786	0.575
	AII0129-7-R021	PetDB	Axial Valley	23.3333	-44.9417		50.7655	1.6203	9.8327	7.7048	15.4674	11.2838	3.0911	0.1552	0.1982	0.610467
	AII0129-7-R054	PetDB	Axial Valley	23.5	-44.9417		50.9112	1.8682	10.6193	7.0224	14.5217	10.8701	3.2773	0.1733	0.2536	0.569443
	AII0129-7-R076	PetDB	Axial Valley	23.4417	-44.9417		50.573	1.8957	10.6298	6.923	14.6438	11.031	3.2561	0.1971	0.221	0.565702	0.701145	4.41	0.253	44.632	142.148	5.005	14.858	2.436	13.564	4.474	1.705	5.952	1.123	7.418	1.577	4.67988		4.264	0.659	0.702445	0.513191
	AII0129-7-R078	PetDB	Axial Valley	23.4167	-44.9417		50.2605	1.7637	10.1316	7.2926	15.1291	10.9414	3.2044	0.2039	0.2094	0.590093
	AII0129-7-R037	PetDB	Axial Valley	23.385	-44.94		50.6251	1.7305	10.3054	7.348	15.0566	11.1282	3.1205	0.1268	0.1937	0.587807	0.562904	2.505	0.14	40.448	121.893	3.632	12.002	2.144	11.74	4.044	1.542	5.41074	1.005	6.685	1.448	4.20424		3.815	0.582	0.702423	0.51319
	ALV1680-001	PetDB	Axial Valley	23.36	-44.94		50.47	1.42	8.84	7.96	16.13	11.44	2.82	0.14	0.13	0.642973
	KNO115-014	PetDB	Axial Valley	23.42	-44.94					7.22							0.709002					5			13.03	4.42										0.702378	0.513212
	AII0129-7-R061	PetDB	Axial Valley	23.475	-44.9383		50.4034	1.6961	9.9691	7.5882	15.3353	11.1801	3.0301	0.1337	0.1966	0.603543
	AII0129-7-R077	PetDB	Axial Valley	23.4417	-44.9367		50.5251	1.4904	9.4467	7.9094	15.4688	11.6154	2.9875	0.1009	0.1902	0.626103	0.560599	1.873	0.104	34.267	100.407	3.042	9.929	1.774	9.85	3.401	1.271	4.5663	0.845	5.567	1.207	3.52904		3.268	0.493	0.702333	0.513198
	AII0129-7-R080	PetDB	Axial Valley	23.3333	-44.9367		50.5117	1.6199	9.7228	7.6123	15.4062	11.1923	3.1937	0.1339	0.1974	0.610268
	AII0129-7-R084	PetDB	Axial Valley	23.3033	-44.9367												0.644318		0.18			4.77			13.57	4.64
	AII0129-7-R084	PetDB	Axial Valley	23.3033	-44.9367		49.9463	2.0153	10.8087	6.8532	14.3885	11.1076	3.2264	0.1652	0.2186	0.5591
	AII0129-7-R084	PetDB	Axial Valley	23.3033	-44.9367												0.631617	3.276	0.177	46.111	148.101	4.679	14.7	2.575	13.572	4.643	1.723	6.1566	1.15	7.622	1.645	4.79466		4.36	0.668
	AII0129-7-R038	PetDB	Axial Valley	23.385	-44.9333		49.9855	1.7332	10.457	7.5531	15.517	10.818	3.1163	0.1487	0.1968	0.590935
	AII0129-7-R038	PetDB	Axial Valley	23.385	-44.9333												0.642349		0.16			4.12			11.92	4.02
	AII0129-7-R038	PetDB	Axial Valley	23.385	-44.9333												0.643305	2.91	0.156	40.394	128.159	4.121	12.906	2.193	11.919	4.015	1.486	5.24334	0.981	6.556	1.405	4.09671		3.841	0.579
	AII0129-7-R062	PetDB	Axial Valley	23.475	-44.9333		50.6034	1.9907	10.8607	6.814	14.5541	10.8214	3.275	0.1777	0.2244	0.556502
	AII0129-7-R050	PetDB	Axial Valley	23.4167	-44.93		50.4476	1.6784	10.2108	7.378	15.1001	11.2061	3.0911	0.1277	0.1855	0.591025
	ALV1680-002	PetDB	Axial Valley	23.38	-44.93														0.113
	ALV1680-002	PetDB	Axial Valley	23.38	-44.93		50.65	1.34	8.89	8.33	16.26	11.47	2.75	0.1	0.14	0.652055
	ALV1680-004B	PetDB	Axial Valley	23.38	-44.93														0.118
	KNO0115-013-A	PetDB	Axial Valley	23.462	-44.93		49.59	1.72	10.26	7.48	15.25	10.83	3.1	0.158	0.179	0.59318	0.639293			39.4	129	4.08	13.07		11.88	4	1.53	5.31		6.46		3.97		3.92	0.57
	KNO0115-013-A	PetDB	Axial Valley	23.462	-44.93		50.71	1.92	10.71	6.93	14.69	10.94	3.29	0.17	0.187	0.564103
	KNO0115-013-B	PetDB	Axial Valley	23.462	-44.93		49.49	1.74	10.287	7.57	15.26	10.87	3.09	0.135	0.193	0.59543				38.9	138
	KNO0115-013-B	PetDB	Axial Valley	23.462	-44.93		50.68	2.1	11.28	6.56	14.32	10.88	3.34	0.163	0.218	0.537705
	KNO0115-013-B	PetDB	Axial Valley	23.462	-44.93												0.639491			39.4	129	4.52	14.49		13.18	4.43	1.69	5.88		7.17		4.4		4.35	0.63
	KNO1979-021-001	PetDB	Axial Valley	23.56	-44.93		51.1	1.96	11.36	6.37	14.58	10.98	3.26	0.17	0.18	0.528631
	KNO1979-021-003	PetDB	Axial Valley	23.56	-44.93		51.44	1.98	11.26	6.41	14.39	10.98	3.2	0.18	0.19	0.532392
	AII0129-7-R049	PetDB	Axial Valley	23.5017	-44.9283		50.4702	1.5569	9.5763	7.8205	15.6844	11.3939	3.019	0.1157	0.185	0.620249
	AII0129-7-R030	PetDB	Axial Valley	23.355	-44.9267												0.634834		0.14			3.93			11.53	3.88
	AII0129-7-R030	PetDB	Axial Valley	23.355	-44.9267		50.2141	1.6852	10.4115	8.0496	15.3555	10.9139	3.0027	0.1288	0.2028	0.607272
	AII0129-7-R030	PetDB	Axial Valley	23.355	-44.9267												0.634511	2.706	0.137	39.185	123.034	3.928	12.507	2.115	11.534	3.88	1.412	5.05548	0.956	6.354	1.366	3.96953		3.699	0.556
	AII0129-7-R039	PetDB	Axial Valley	23.3833	-44.9267		50.167	1.3323	8.819	8.4724	15.7777	11.2999	2.8992	0.1212	0.1875	0.657698	0.642892	2.447	0.127	32.163	103.315	3.387	10.503	1.79	9.881	3.302	1.285	4.27707	0.808	5.239	1.13	3.3088		3.068	0.466	0.702437	0.513192
	AII0129-7-R063	PetDB	Axial Valley	23.475	-44.9267		50.6503	1.714	10.3987	7.2696	14.7925	11.2146	3.2226	0.1379	0.1831	0.583016
	AII0129-7-R044	PetDB	Axial Valley	23.535	-44.925		50.4049	1.7564	10.5661	7.1458	14.7252	11.0442	3.1643	0.1319	0.2016	0.574937
	AII0129-7-R082	PetDB	Axial Valley	23.4417	-44.925		50.647	1.8495	10.718	7.0072	14.5106	11.1955	3.2382	0.1333	0.2043	0.566641
	KNO0115-012	PetDB	Axial Valley	23.512	-44.925		49.79	1.75	10.089	7.53	15.18	10.89	2.98	0.14	0.194	0.598831	0.629939			40.3	135	3.96	13.3		11.4	3.94	1.44	5.33		6.15		3.86		3.82	0.59
	KNO0115-012	PetDB	Axial Valley	23.512	-44.925		50.93	2.07	11.13	6.67	14.18	11.03	3.17	0.165	0.226	0.545157
	KNO0115-012	PetDB	Axial Valley	23.512	-44.925												0.630775			40.3	135	4.71	15.81		13.56	4.68	1.71	6.34		7.31		4.59		4.54	0.7
	KNO0115-012-002	PetDB	Axial Valley	23.512	-44.925		49.21	1.76	10.359	7.56	15.5	10.77	3.06	0.147	0.2	0.59343
	AII0129-7-R055	PetDB	Axial Valley	23.5017	-44.9242		50.56	1.54	9.58	7.81	15.68	11.39	3.1	0.12	0.21	0.619841	0.601098	2.392	0.137	35.706	108.619	3.467	10.889	1.919	10.736	3.615	1.344	4.75602	0.887	5.857	1.251	3.65829		3.37	0.519	0.702348	0.513181
	AII0129-7-R067	PetDB	Axial Valley	23.475	-44.9217		50.8361	1.8957	10.6603	6.9675	14.6712	10.9112	3.2142	0.1993	0.2056	0.566572
	AII0129-7-R040	PetDB	Axial Valley	23.3833	-44.92		50.1437	1.5969	9.6498	7.9157	15.6437	11.0227	3.0753	0.1225	0.1932	0.621297
	AII0129-7-R045	PetDB	Axial Valley	23.535	-44.92		50.4282	1.9181	10.7386	7.0575	14.6444	11.0658	3.1549	0.158	0.2131	0.567926
	AII0129-7-R081A	PetDB	Axial Valley	23.4333	-44.92		50.2563	1.7964	10.4482	7.081	14.7467	11.0283	3.2861	0.1324	0.2037	0.575452
	AII0129-7-R081B	PetDB	Axial Valley	23.4333	-44.92		50.8766	1.8059	10.5898	7.1089	14.7627	11.0275	3.2731	0.1328	0.2064	0.573123
	AII0129-7-R056	PetDB	Axial Valley	23.5017	-44.9183		50.6744	1.6498	9.7591	7.3701	15.2748	11.222	3.3009	0.1549	0.2269	0.601658
	AII0129-7-R064	PetDB	Axial Valley	23.475	-44.9167		50.618	2.0199	10.8302	6.7214	14.8055	10.5917	3.3464	0.2262	0.2373	0.553817	0.695108	4.689	0.263	47.356	158.245	5.451	16.398	2.756	14.745	4.915	1.744	6.34818	1.181	7.827	1.668	4.87117		4.562	0.689	0.702428	0.513184
	AII0129-7-R046	PetDB	Axial Valley	23.5333	-44.915												0.603185		0.18			4.35			13.12	4.52
	AII0129-7-R046	PetDB	Axial Valley	23.5333	-44.915		50.626	1.8026	10.6061	7.1282	14.8299	11.0256	3.189	0.1343	0.1975	0.57341
	AII0129-7-R046	PetDB	Axial Valley	23.5333	-44.915												0.603611	3.214	0.175	44.911	136.258	4.355	13.75	2.391	13.118	4.522	1.609	5.83854	1.123	7.366	1.584	4.63335		4.258	0.652
	AII0129-7-R047	PetDB	Axial Valley	23.53	-44.91		50.6258	1.8289	10.6735	7.0373	14.5618	11.0762	3.1439	0.1323	0.1879	0.568714	0.572604	2.678	0.145	41.862	123.758	3.87	12.196	2.189	12.297	4.236	1.526	5.52978	1.041	6.852	1.468	4.30764		3.993	0.612	0.702411	0.513191
	AII0129-7-R068	PetDB	Axial Valley	23.475	-44.91		50.6331	2.0109	10.8399	6.7829	14.7399	10.6124	3.3733	0.2196	0.2402	0.555846
	KNO1979-034-001	PetDB	Axial Valley	23.52	-44.91		49.91	1.92	10.64	6.95	15.11	10.88	3.06	0.12	0.18	0.566422
	KNO1979-034-002	PetDB	Axial Valley	23.52	-44.91		50.63	1.9	10.7	6.85	15.17	10.94	3.07	0.14	0.18	0.561475
	AII0129-7-R035	PetDB	Axial Valley	23.56	-44.9083												0.618763		0.15			3.87			11.56	3.92
	AII0129-7-R035	PetDB	Axial Valley	23.56	-44.9083		50.6051	1.6588	9.933	7.5543	15.1214	11.2308	3.0387	0.1296	0.1913	0.60334
	AII0129-7-R035	PetDB	Axial Valley	23.56	-44.9083												0.601668	2.684	0.149	40.224	121.198	3.765	11.978	2.053	11.564	3.922	1.493	5.25915	1.001	6.578	1.406	4.05018		3.824	0.581
	AII0129-7-R031	PetDB	Axial Valley	23.5583	-44.905		50.6775	1.8304	10.602	7.074	14.6673	11.0035	3.1938	0.1408	0.2044	0.571636	0.651325	3.737	0.211	43.721	137.439	4.666	14.128	2.42	13.215	4.49	1.59	5.7846	1.091	7.221	1.536	4.52065		4.153	0.642	0.702355
	AII0129-7-R048	PetDB	Axial Valley	23.5292	-44.9033		50.5337	1.86	10.8497	7.0377	14.5745	11.1305	3.1536	0.134	0.1911	0.564708
	AII0129-7-R032	PetDB	Axial Valley	23.5583	-44.9		50.4207	1.8028	10.4087	7.2813	14.8168	11.2593	3.0924	0.1265	0.2062	0.583173
	KNO0115-011	PetDB	Axial Valley	23.578	-44.9												0.589984	2.14	0.152	41	118	3.69	11.7	2.06	11.3	3.92	1.37	5.42	0.952	6.28	1.34	3.91		3.78	0.584
	KNO0115-011	PetDB	Axial Valley	23.578	-44.9		49.31	1.57	10.044	8.1	15.48	10.96	2.83	0.103	0.168	0.617284	0.584862			38.1	121	3.49	11.62		10.9	3.74	1.38	5.16		6.21		3.86		3.73	0.56
	KNO0115-011	PetDB	Axial Valley	23.578	-44.9		50.57	1.81	10.64	7.33	14.69	11.32	2.95	0.108	0.196	0.579447
	KNO0115-011	PetDB	Axial Valley	23.578	-44.9												0.590153	2.137	0.152	41.007	117.824	3.692	11.666	2.059	11.257	3.921	1.371	5.03967	0.952	6.277	1.336	4.04087		3.783	0.584
	KNO0115-011-002	PetDB	Axial Valley	23.578	-44.9		49.21	1.57	10.143	8.04	15.59	10.79	2.86	0.102	0.17	0.613202
	KNO115-011	PetDB	Axial Valley	23.58	-44.9					7.33							0.589483					4.27			13.03	4.54										0.702428	0.51321
	AII0129-7-R033	PetDB	Axial Valley	23.555	-44.8933		50.5835	1.8665	10.5488	7.0479	14.3688	11.1893	3.1692	0.1325	0.2062	0.571963
	KNO115-025	PetDB	Axial Valley	23.62	-44.89					7.19							0.618073		0.18			4.27			12.93	4.33										0.702373
	KNO0115-025	PetDB	Axial Valley	23.617	-44.888		49.69	1.58	9.72	8.05	15.59	11.19	2.95	0.115	0.162	0.623548	0.564082			37	120	3.51	12.15		11.07	3.9	1.43	5.18		6.26		3.95		3.81	0.58
	KNO0115-025	PetDB	Axial Valley	23.617	-44.888		50.65	1.85	10.57	7.19	14.52	11.44	3.17	0.136	0.179	0.576353
	KNO0115-025	PetDB	Axial Valley	23.617	-44.888												0.609982	3.086	0.178	37	120	4.218	13.472	2.364	12.932	4.334	1.649	5.85342	1.078	7.114	1.526	4.43172		4.161	0.629
	KNO0115-025	PetDB	Axial Valley	23.617	-44.888		49.69	1.58	9.72	8.05	15.59	11.19	2.95	0.115	0.162	0.623548	0.564082			37	120	3.51	12.15		11.07	3.9	1.43	5.18		6.26		3.95		3.81	0.58
	KNO0115-025	PetDB	Axial Valley	23.617	-44.888		50.65	1.85	10.57	7.19	14.52	11.44	3.17	0.136	0.179	0.576353
	KNO0115-025-001	PetDB	Axial Valley	23.617	-44.888		49.62	1.61	9.594	8.13	15.81	11.23	2.96	0.108	0.16	0.628916
	KNO0115-025-001	PetDB	Axial Valley	23.617	-44.888		49.62	1.61	9.594	8.13	15.81	11.23	2.96	0.108	0.16	0.628916
	AII0129-7-R034	PetDB	Axial Valley	23.5533	-44.8867		50.1479	1.7619	10.3238	7.1825	15.1402	11.2155	3.1869	0.1429	0.2059	0.581843
	ALV1681-003	PetDB	Axial Valley	23.42	-44.87		50.66	1.89	10.76	6.96	15.02	10.7	2.97	0.11	0.18	0.564019
	KNO1979-028-004	PetDB	Axial Valley	23.63	-44.81		51.07	2.03	10.88	6.63	14.79	10.89	3.18	0.14	0.17	0.549296
	KNO1979-028-020	PetDB	Axial Valley	23.63	-44.81		50.52	2.06	10.88	6.86	15.06	10.87	3.02	0.13	0.18	0.557724
	GIL0104-029-001	PetDB	Axial Valley	23.647	-44.802		50.84	2.2	11.68	6.36	14.69	10.4	3.23	0.12	0.22	0.521311
	GIL0104-029-001	PetDB	Axial Valley	23.647	-44.802		49.79	2.11	11.52	7.05	14.67	10.5	2.54	0.13	0.23	0.550351				50	148
	GIL0104-029-001	PetDB	Axial Valley	23.647	-44.802		50.84	2.2	11.68	6.36	14.69	10.4	3.23	0.12	0.22	0.521311
	1	Ciazela J, Dick HJB, Koepke J et al. Thin crust and exposed mantle control sulfide differentiation in slow-spreading ridge magmas. Geology. 2017; 45(10): 935-938. doi: https://doi.org/10.1130/G39287.1

## Sheet: Table S6
	Table S6 Geophysical reconstruction of initial igneous crustal thickness.
	WKO=Western part of Kane OCC, EKO=eastern part of Kane OCC, MAX=maximum estimate, MIN=mininum estimate.HLC=mean gabbroic crust thickness, Uf=spreading rate of the footwall side, HUC=mean conjugate side upper crust thickness, Uconj=spreading rate of the hanging wall side, Hc=mean initial igneous crust thickness, U0=full spreading rate.
	(1) Reconstruction of mean gabbroic crust thickness
			Mean LOC thickness (km)	Location	Comments	Gabbro thickness (km)	Gabbro area (width×length, in km2)	Gabbro volume (km3)	Total Area km2
	WKO	MAX	0.249423	Adam Dome	MAX	1	82.2	82.2	82.2
				Other areas		0.5	30.25	15.125	308
		MIN	0.105894	Adam Dome	MIN	0.5	82.2	41.1	82.2
				Other areas		0.2	1.1	0.22	308
			Mean LOC thickness (km)	Location	Comments	Gabbro thickness (km)	Gabbro area (width×length, in km2)	Gabbro volume (km3)	Total Area km2
	EKO	MAX	0.577587	Babel and Cain domes	MAX	1	157.44	157.44	257
				Eve Dome		1	58	58	116
		MIN	0.298981	Babel and Cain domes	MIN	1	111.52	111.52	257
				Eve Dome		0.5	0	0	116
	(2) Reconstruction of magma production rate and initial igneous crustal thickness
		HLC (km)		Uf	HUC (km)		Uconj	Magma production rate (φ, km2.yr-1)		Hc (km)
		MIN	MAX	mm.yr-1	mean	1std	mm.yr-1	MIN	MAX	MIN	MAX
	WKO	0.105894	0.249423	14	2.1	0.4	11	25.7474	29.3356	1.02989	1.17342
	EKO	0.298981	0.577587	14	2.1	0.4	11	30.5745	37.5397	1.22298	1.50159
	RTI	0.58	2	14	1.8		11	37.5	62.5	1.5	2.5	based on seismic image from Canales et al. (10)
	(3) Estimation of igneous crustal thicknesses and magma production rate for the axial rift valley
			U0	Magma production rate (φ, km2.Myr-1)		H_c (km)
			mm.yr-1	MIN	MAX	MIN	MAX
	Axial valley		25	100	137.5	4	5.5	based on seismic image from Canales et al. (10)
	(4) Summary of the temporal change in magma production rate and initial igneous crustal thickness
		LONGITUDE		Magma production rate (φ, km2.Myr-1)		H_c (km)
		MIN	MAX	MIN	MAX	MIN	MAX
	WKO	-45.45	-45.35	25.7474	29.3356	1.02989	1.17342
	EKO	-45.35	-45.25	30.5745	37.5397	1.22298	1.50159
	RTI	-45.25	-45.1	37.5	62.5	1.5	2.5
	Axial valley	-44.95	-44.8	100	137.5	4	5.5

## Sheet: Table S7
Table S7 Geochemical modeling of partial melting of depleted mid-ocean ridge basalt mantle and ancient refractory mantle.
		1. Melting of depleted mid-ocean ridge basalt mantle (DMM)
			Aggregated melt compositions						Residue mantle compositions
		Melting degree	Nb	La	Zr	Sm	Yb	Zr/Nb	Nb	La	Zr	Sm	Yb	Al2O3 (wt.%)
			in ppm						in ppm
		DMM							0.211	0.234	7.94	0.27	0.401	4.3222
		0.0100239	19.3395	20.1463	325.631	7.44784	4.14896	16.8377	0.0173162	0.0323798	4.72324	0.197321	0.36305	3.91659
		0.0199907	10.4838	11.4666	252.291	6.17476	3.82768	24.0649	0.00145099	0.00487182	2.95561	0.149552	0.331101	3.57192
		0.0300724	7.01263	7.75719	202.993	5.26077	3.56634	28.9468	0.000116826	0.000745133	1.89242	0.115262	0.302859	3.26724
		0.0400971	5.262	5.83303	168.439	4.57862	3.35015	32.0104	9.3082e-06	0.000116938	1.23564	0.0900202	0.277808	2.99699
		0.0499998	4.22	4.67966	143.242	4.05129	3.16768	33.9435	7.38529e-07	1.87397e-05	0.818881	0.0709857	0.255386	2.7551
		0.0600361	3.51455	3.89761	123.764	3.62086	3.00665	35.2146	5.41291e-08	2.88646e-06	0.542279	0.0559785	0.234576	2.5306
		0.0700127	3.01374	3.34224	108.621	3.26884	2.86516	36.0421	3.81882e-09	4.38111e-07	0.360348	0.0442369	0.215489	2.3247
		0.0799578	2.63889	2.92654	96.5494	2.9748	2.73889	36.5871	2.55434e-10	6.45533e-08	0.239259	0.0349351	0.197822	2.1341
		0.0899617	2.34544	2.60111	86.6644	2.72348	2.62401	36.9501	1.56676e-11	8.98653e-09	0.157709	0.0274614	0.181244	1.95526
		0.0999084	2.11193	2.34214	78.5408	2.50867	2.5198	37.189	9.02634e-13	1.1983e-09	0.10345	0.0215115	0.165817	1.78884
		0.109964	1.91881	2.12797	71.6641	2.32023	2.423	37.3482	4.60968e-14	1.46397e-10	0.0668822	0.016694	0.151181	1.63094
		0.120055	1.75753	1.94911	65.8239	2.15489	2.3332	37.4525	2.10825e-15	1.64497e-11	0.0426424	0.0128355	0.137382	1.48207
		0.130103	1.62179	1.79857	60.8491	2.0099	2.25007	37.5197	8.74257e-17	1.70744e-12	0.026831	0.00977791	0.124449	1.34256
		0.140029	1.50683	1.67108	56.6001	1.88283	2.1733	37.5623	3.34238e-18	1.6503e-13	0.0166834	0.00738375	0.112417	1.21275
		0.150106	1.40567	1.5589	52.8388	1.76775	2.10011	37.5897	1.06129e-19	1.37059e-14	0.0100843	0.00547087	0.100907	1.08859
		0.159929	1.31934	1.46315	49.6155	1.66716	2.03285	37.6063	3.17489e-21	1.06463e-15	0.00602712	0.00401547	0.0903371	0.974556
		0.170189	1.2398	1.37494	46.6374	1.5726	1.96636	37.6169	6.83986e-23	6.30844e-17	0.00341821	0.00284596	0.0799545	0.862549
		0.18009	1.17164	1.29935	44.0804	1.49019	1.9055	37.6229	1.39702e-24	3.45193e-18	0.00191149	0.00199122	0.0705437	0.761026
		0.189966	1.11073	1.2318	41.7926	1.41553	1.84765	37.6264	2.34447e-26	1.55219e-19	0.00102937	0.00135408	0.0617381	0.666031
		0.200214	1.05387	1.16875	39.6556	1.34507	1.79033	37.6284	2.63765e-28	4.81872e-21	0.000515521	0.000873758	0.0532032	0.573956
		0.20994	1.00505	1.1146	37.8193	1.28401	1.73825	37.6294	2.85898e-30	1.33675e-22	0.000252735	0.000551081	0.0456549	0.492525
		0.219991	0.959131	1.06368	36.092	1.22618	1.68658	37.6299	1.95296e-32	2.30082e-24	0.000112753	0.000322797	0.0384205	0.414481
		0.229891	0.917827	1.01787	34.538	1.17388	1.63759	37.6302	1.0058e-34	2.71446e-26	4.66635e-05	0.000176637	0.0318578	0.343681
		0.240094	0.878824	0.97462	33.0704	1.12429	1.58892	37.6303	2.84671e-37	1.55671e-28	1.67221e-05	8.50268e-05	0.0256757	0.27699
		Averaged ancient refractory mantle (RM)							0.00150581	0.00302818	0.974767	0.059933	0.205436	2.21624
		2. Melting of RM
			Aggregated melt compositions
		Melting degree	Nb	La	Zr	Sm	Yb	Zr/Nb	Al2O3 (wt.%)
		RM	0.00150581	0.00302818	0.974767	0.059933	0.205436	647.336	2.21624
		0.0100239	0.138017	0.260712	39.9767	1.65323	2.12555	289.65
		0.0199907	0.0748181	0.148389	30.973	1.37064	1.96096	413.977
		0.0300724	0.050046	0.100385	24.9208	1.16776	1.82707	497.957
		0.0400971	0.0375526	0.0754849	20.6787	1.01634	1.71631	550.659
		3. Melting of 96% RM + 4% DMM
			Aggregated melt compositions
		Melting degree	Nb	La	Zr	Sm	Yb	Zr/Nb	Al2O3 (wt.%)
		0.96 RM + 0.04 DMM	0.00988558	0.0122671	1.25338	0.0683357	0.213258		2.30063
		0.0100239	0.906075	1.05613	51.4029	1.88501	2.20648	56.7314
		0.0199907	0.491177	0.601118	39.8257	1.5628	2.03563	81.0822
		0.0300724	0.32855	0.406657	32.0437	1.33148	1.89664	97.5308
		0.0400971	0.24653	0.305787	26.5891	1.15883	1.78166	107.853
		4. Melting of 90% RM + 10% DMM
			Aggregated melt compositions
		Melting degree	Nb	La	Zr	Sm	Yb	Zr/Nb	Al2O3 (wt.%)
		0.96 RM + 0.04 DMM	0.00988558	0.0122671	1.25338	0.0683357	0.213258		2.30063
		0.0100239	2.05816	2.24927	68.5422	2.23269	2.32789	33.3026
		0.0199907	1.11571	1.28021	53.1048	1.85105	2.14763	47.5971
		0.0300724	0.746305	0.866066	42.728	1.57706	2.001	57.2528
		0.0400971	0.559997	0.65124	35.4547	1.37256	1.87969	63.3122
		5. Melting conditions
		Initial proportions		Ol	Opx	Cpx	Grt	Spl
		>75km		0.53	0.08	0.29	0.1	0
		<75km		0.53	0.14	0.28	0	0.05
		Melting reactions		Ol	Opx	Cpx	Grt	Spl
		>75km		-0.05	0.49	-1.31	-0.13	0
		<75km and >60Km		-0.375	0.5	-1.125	0	0
		<60km and >48km		0.25	0.25	-1.5	0	0
		<48km and >33km		0.45	-0.403	-1.047	0	0
		<33km and >24km		0.4	-0.6	-0.8	0	0
		<24km		-0.2	-0.2	-0.5	0	-0.1
		6. Primary melts of Kane OCC and axial valley MORBs.
		corrected to MgO=9.5 wt.%	Nb	La	Zr	Sm	Yb
			in ppm
		Kane OCC	0.722271	1.71771	58.5868	2.24285	2.38891
		Axial Valley	1.66917	2.40381	78.2078	2.66532	2.63087

## Sheet: Table S8
Table S8 Calculated equilibrium melt La/Sm ratios for the Kane OCC cumulates.
				Partition coefficients
Sample name	Mineral	median Cpx La/Sm in each sample		La	Sm		Equilibrium melt (La/Sm)N
117-24	Cpx	0.203169		0.0935551	0.487719		0.683759
117-34C	Cpx	0.140606		0.101364	0.479697		0.429567
117-3B	Cpx	0.181881		0.0790265	0.4049		0.601597
117-47	Cpx	0.153207		0.0807636	0.458028		0.560914
117-48	Cpx	0.164166		0.0858216	0.510034		0.629836
117-51	Cpx	0.183206		0.0965096	0.519744		0.636945
117-53	Cpx	0.167944		0.0961199	0.512503		0.578084
117-54	Cpx	0.13313		0.0814285	0.402281		0.424592
117-56	Cpx	0.121763		0.0935276	0.435374		0.365916
117-57B	Cpx	0.126937		0.0848554	0.484591		0.46798
117-58	Cpx	0.223818		0.0875562	0.481287		0.794247
117-59	Cpx	0.126591		0.0678018	0.327677		0.394958
117-62GB	Cpx	0.148021		0.0845346	0.473425		0.535158
117-64	Cpx	0.153374		0.0808377	0.498121		0.610123
117-65	Cpx	0.169786		0.0889839	0.444301		0.547281
Cpx REE data for the Kane OCC cumulates
Sample name	Mineral	Grain#	Mg#	La	Ce	Pr	Nd	Sm	Eu	Gd	Tb	Dy	Ho	Er	Tm	Yb	Lu	Hf
				μg g-1	μg g-1	μg g-1	μg g-1	μg g-1	μg g-1	μg g-1	μg g-1	μg g-1	μg g-1	μg g-1	μg g-1	μg g-1	μg g-1	μg g-1
117-51	Cpx	1	85.7451	0.1486	0.99	0.247	1.98	1.139	0.422	1.894	0.367	2.62	0.574	1.62	0.215	1.516	0.21	0.42
117-51	Cpx	1	86.0431	0.1677	0.88	0.232	1.704	1.008	0.419	1.767	0.346	2.323	0.541	1.493	0.2132	1.382	0.1844	0.372
117-51	Cpx	1	86.2517	0.185	1.162	0.311	2.38	1.324	0.435	2.32	0.42	2.57	0.658	1.74	0.216	1.535	0.199	0.938
117-51	Cpx	1	86.1788	0.189	1.029	0.3	2.19	1.305	0.414	2.073	0.411	2.77	0.594	1.63	0.225	1.352	0.206	0.684
117-51	Cpx	2	85.6615	0.192	1.031	0.292	1.98	1.133	0.437	2.13	0.384	2.84	0.623	1.86	0.251	1.636	0.243	0.498
117-51	Cpx	2	85.2196	0.216	1.209	0.311	2.24	1.177	0.432	2.176	0.414	2.9	0.631	1.79	0.251	1.708	0.223	0.473
117-51	Cpx	2	84.6734	0.225	1.059	0.272	1.845	0.98	0.516	1.907	0.362	2.57	0.585	1.75	0.23	1.503	0.228	0.377
117-51	Cpx	1	86.0973	0.227	1.12	0.247	1.95	0.99	0.386	1.62	0.328	2.15	0.478	1.43	0.206	1.271	0.181	0.39
117-51	Cpx	1	85.9415	0.238	1.085	0.25	1.669	0.845	0.397	1.728	0.325	2.322	0.528	1.49	0.1963	1.287	0.1864	0.327
117-51	Cpx	2	85.4615	0.241	1.266	0.291	2.28	1.303	0.426	2.283	0.422	2.92	0.66	1.96	0.279	1.808	0.249	0.47
117-51	Cpx	1	85.8254	0.253	1.175	0.285	2.02	1.192	0.446	1.855	0.37	2.398	0.569	1.6	0.2132	1.489	0.195	0.509
117-51	Cpx	2	84.3	0.255	1.487	0.397	2.84	1.478	0.573	2.552	0.502	3.42	0.813	2.2	0.317	2.073	0.319	0.629
117-51	Cpx	1	85.8475	0.258	1.248	0.275	1.92	1.101	0.401	1.871	0.349	2.4	0.53	1.57	0.197	1.407	0.206	0.421
117-51	Cpx	2	85.4125	0.262	1.473	0.379	2.89	1.568	0.547	2.75	0.509	3.48	0.758	2.25	0.298	1.845	0.28	0.881
117-51	Cpx	2	85.2977	0.278	1.591	0.376	2.79	1.52	0.571	2.524	0.479	3.33	0.723	2.23	0.275	1.944	0.286	0.549
117-51	Cpx	2	85.2965	0.384	1.763	0.428	3.04	1.633	0.503	2.83	0.497	3.61	0.786	2.26	0.283	1.893	0.272	0.756
117-44	Cpx	1	86.2517	0.287	1.033	0.258	1.49	0.842	0.323	1.568	0.262	1.96	0.457	1.196	0.1664	1.067	0.151	0.373
117-44	Cpx	1	88.9134	0.29	1.198	0.294	2.08	1.043	0.424	2.25	0.419	2.66	0.597	1.61	0.231	1.3	0.226	0.452
117-44	Cpx	1	87.5912	0.339	1.334	0.248	1.62	0.929	0.361	1.648	0.317	2.05	0.485	1.303	0.1676	1.148	0.171	0.388
117-44	Cpx	1	88.1736	0.42	1.844	0.381	2.38	1.13	0.406	1.99	0.378	2.59	0.598	1.659	0.223	1.463	0.234	0.426
117-44	Cpx	1	88.4774	0.421	1.538	0.315	1.91	1.02	0.382	1.8	0.339	2.36	0.563	1.487	0.202	1.242	0.198	0.39
117-44	Cpx	1	88.2026	0.889	5.42	1.244	8.12	3.42	0.644	4.95	0.896	5.74	1.226	3.57	0.498	2.91	0.401	2.66
117-44	Cpx	1	88.1517	0.891	5.4	1.311	8.21	3.77	0.595	5.35	0.927	6.27	1.374	3.77	0.51	3.1	0.405	4.27
117-44	Cpx	1	88.0998	0.905	5.22	1.29	7.97	3.59	0.623	5.09	0.941	5.73	1.292	3.58	0.49	2.83	0.395	4.35
117-44	Cpx	1	88.1335	0.965	6.01	1.444	9.44	4.21	0.637	5.98	1.038	7.08	1.525	4.3	0.55	3.35	0.477	5.64
117-44	Cpx	1	87.9629	1.019	6.1	1.411	9.14	4.08	0.704	5.53	1.04	6.43	1.44	4.09	0.565	3.4	0.461	5.34
117-44	Cpx	1	87.5709	1.089	6.77	1.608	10.54	4.74	0.705	6.6	1.148	7.62	1.662	4.46	0.62	3.67	0.518	3.69
117-44	Cpx	1	87.9617	1.112	5.24	1.113	6.33	2.85	0.661	4.3	0.832	4.86	1.185	3.49	0.463	3.34	0.493	1.19
117-47	Cpx	1	85.3192	0.1252	0.789	0.214	1.77	0.999	0.42	1.93	0.353	2.4	0.508	1.497	0.191	1.264	0.193	0.411
117-47	Cpx	1	86.8924	0.1321	0.832	0.237	1.79	1.051	0.456	1.8	0.37	2.54	0.552	1.544	0.188	1.375	0.192	0.467
117-47	Cpx	1	86.3344	0.137	0.865	0.221	1.9	1.022	0.409	1.94	0.328	2.46	0.565	1.512	0.203	1.243	0.183	0.421
117-47	Cpx	1	87.7606	0.142	0.777	0.228	1.65	0.915	0.438	1.725	0.328	2.22	0.493	1.422	0.193	1.222	0.18	0.384
117-47	Cpx	1	88.1259	0.1448	0.776	0.226	1.66	0.983	0.402	1.675	0.319	2.21	0.488	1.41	0.198	1.173	0.188	0.349
117-47	Cpx	1	84.5731	0.152	0.82	0.209	1.84	1.073	0.407	1.85	0.334	2.35	0.521	1.432	0.2	1.24	0.186	0.409
117-47	Cpx	1	87.6088	0.154	0.815	0.227	1.64	1.005	0.401	1.8	0.342	2.23	0.506	1.401	0.181	1.195	0.172	0.362
117-47	Cpx	1	87.9428	0.17	0.862	0.225	1.79	0.867	0.394	1.739	0.33	2.2	0.5	1.446	0.214	1.133	0.1817	0.401
117-47	Cpx	2	81.152	0.206	1.481	0.415	3.19	1.662	0.582	2.88	0.548	3.92	0.852	2.33	0.374	2.2	0.311	0.724
117-47	Cpx	2	79.8462	0.222	1.512	0.395	3.05	1.707	0.553	2.73	0.544	3.66	0.804	2.298	0.328	1.96	0.315	0.504
117-47	Cpx	2	81.5326	0.239	1.422	0.377	3.21	1.575	0.608	2.92	0.536	3.67	0.867	2.448	0.344	2.14	0.295	0.754
117-47	Cpx	2	80.4141	0.245	1.641	0.477	3.7	1.972	0.696	3.41	0.666	4.76	1.047	3.03	0.412	2.69	0.412	1.24
117-47	Cpx	2	81.0478	0.246	1.606	0.46	3.46	2.18	0.645	3.34	0.663	4.41	1.06	2.93	0.41	2.61	0.413	0.76
117-47	Cpx	2	81.66	0.26	1.5	0.383	3.04	1.636	0.592	2.65	0.506	3.47	0.801	2.254	0.321	2.1	0.298	0.596
117-47	Cpx	2	81.1578	0.274	1.485	0.416	3.14	1.753	0.591	2.93	0.535	3.62	0.857	2.274	0.324	2.14	0.31	0.66
117-47	Cpx	2	81.9806	0.274	1.785	0.483	3.94	2.097	0.72	3.81	0.724	4.64	1.032	2.99	0.409	2.73	0.381	1.131
117-48	Cpx	1	87.4505	0.1372	0.887	0.222	1.64	0.846	0.368	1.748	0.327	2.159	0.489	1.368	0.1941	1.216	0.1689	0.353
117-48	Cpx	1	87.3776	0.1481	0.89	0.234	1.694	0.9	0.383	1.836	0.334	2.205	0.501	1.435	0.1842	1.139	0.1876	0.428
117-48	Cpx	1	87.1934	0.1481	0.841	0.208	1.624	0.901	0.361	1.682	0.329	2.188	0.466	1.355	0.1946	1.148	0.1741	0.471
117-48	Cpx	1	87.4216	0.1574	0.904	0.235	1.743	0.96	0.388	1.724	0.328	2.161	0.489	1.437	0.1806	1.292	0.1759	0.387
117-54	Cpx	1	86.4979	0.1617	1.059	0.319	2.31	1.45	0.488	2.42	0.462	3.26	0.728	1.979	0.28	1.74	0.245	0.576
117-54	Cpx	1	86.5965	0.162	1.004	0.31	2.28	1.43	0.48	2.55	0.447	3.22	0.706	2.059	0.281	1.6	0.24	0.578
117-54	Cpx	1	86.0673	0.1746	1.118	0.322	2.37	1.41	0.524	2.39	0.467	3.23	0.694	1.976	0.281	1.87	0.269	0.562
117-54	Cpx	1	87.3208	0.1748	1.063	0.297	2.42	1.4	0.491	2.401	0.496	3.24	0.688	1.952	0.292	1.8	0.246	0.564
117-54	Cpx	1	85.7698	0.187	1.04	0.293	2.34	1.36	0.495	2.398	0.466	3.43	0.721	1.937	0.285	1.85	0.253	0.531
117-54	Cpx	1	86.2492	0.218	1.347	0.35	2.73	1.64	0.506	2.73	0.549	3.7	0.831	2.454	0.364	2.2	0.308	0.575
117-54	Cpx	1	86.7075	0.223	1.305	0.375	2.65	1.52	0.511	2.69	0.529	3.69	0.827	2.4	0.334	2.14	0.297	0.671
117-54	Cpx	1	86.3231	0.23	1.44	0.402	2.97	1.7	0.536	3.03	0.592	4.13	0.923	2.579	0.368	2.38	0.348	0.756
117-54	Cpx	2	86.8763	0.294	1.62	0.393	2.69	1.48	0.422	2.44	0.504	3.33	0.732	2.2	0.315	2	0.301	0.814
117-54	Cpx	2	86.4492	0.299	1.723	0.457	3.37	1.74	0.529	2.69	0.506	3.85	0.814	2.238	0.32	2.13	0.301	1.44
117-54	Cpx	2	87.204	0.316	2.33	0.642	4.96	2.75	0.61	4.44	0.905	6	1.299	3.94	0.544	3.23	0.47	1.65
117-54	Cpx	2	86.5322	0.335	1.684	0.38	2.59	1.4	0.494	2.36	0.461	3.05	0.751	2.076	0.289	2.01	0.281	0.503
117-54	Cpx	2	86.8163	0.364	2.569	0.707	5.09	2.73	0.627	4.54	0.876	5.94	1.354	3.88	0.556	3.59	0.484	2.07
117-54	Cpx	2	86.8425	0.367	2.575	0.768	5.77	2.93	0.589	5.28	1.037	6.62	1.488	4.35	0.583	3.49	0.524	2.71
117-54	Cpx	2	87.0391	0.394	2.854	0.787	6	3.41	0.687	5.24	1.014	7.02	1.595	4.48	0.597	3.82	0.526	2.99
117-54	Cpx	2	86.1134	0.437	2.213	0.535	3.76	1.93	0.558	2.78	0.545	3.87	0.839	2.458	0.337	2.29	0.348	1.18
117-53	Cpx	1	88.1707	0.0803	0.548	0.1607	1.07	0.795	0.312	1.495	0.273	1.798	0.401	1.161	0.1481	0.992	0.1557	0.371
117-53	Cpx	1	88.0825	0.093	0.581	0.1669	1.273	0.756	0.314	1.323	0.257	1.809	0.421	1.108	0.1477	1.045	0.1262	0.34
117-53	Cpx	1	88.5671	0.0971	0.531	0.1477	1.119	0.766	0.317	1.337	0.239	1.741	0.377	1.145	0.1408	1.058	0.1415	0.308
117-53	Cpx	1	88.1305	0.0983	0.551	0.1493	1.34	0.862	0.302	1.317	0.262	1.891	0.398	1.142	0.163	1.015	0.1354	0.348
117-53	Cpx	2	86.8025	0.248	1.462	0.388	2.84	1.415	0.529	2.42	0.456	3.22	0.648	1.844	0.26	1.653	0.257	0.833
117-53	Cpx	2	86.7572	0.265	1.594	0.431	3.09	1.73	0.529	2.68	0.506	3.22	0.706	1.975	0.266	1.673	0.254	1.088
117-53	Cpx	2	86.5375	0.329	1.844	0.484	3.42	1.8	0.563	2.89	0.506	3.78	0.775	2.181	0.303	1.83	0.273	1.136
117-53	Cpx	2	86.4936	0.425	2.469	0.614	4.16	1.875	0.63	3.06	0.581	3.9	0.83	2.359	0.326	2.26	0.307	0.996
117-53	Cpx	2	86.5124	0.434	2.374	0.603	4.03	1.926	0.603	3.22	0.594	3.95	0.876	2.384	0.328	2.13	0.313	1.26
117-53	Cpx	1	87.4495	0.457	3.049	0.816	5.76	2.91	0.706	4.45	0.847	5.84	1.277	3.56	0.479	2.96	0.42	2.9
117-53	Cpx	1	87.3036	0.457	2.876	0.816	5.78	2.82	0.65	4.57	0.846	5.61	1.24	3.58	0.47	3.09	0.417	2.82
117-53	Cpx	1	87.2983	0.482	2.903	0.795	5.31	2.87	0.668	4.35	0.857	5.61	1.227	3.6	0.505	3.14	0.44	2.46
117-53	Cpx	2	87.3314	0.495	2.921	0.743	5.32	2.41	0.71	3.67	0.689	4.37	0.992	2.81	0.358	2.39	0.345	1.559
117-53	Cpx	2	87.2193	0.522	3.067	0.76	5.31	2.36	0.676	3.72	0.701	4.84	0.994	2.95	0.398	2.57	0.332	1.88
117-53	Cpx	1	85.7266	0.542	3.36	0.885	6.3	3.16	0.763	5.01	0.945	6.51	1.415	4.1	0.571	3.51	0.509	2.4
117-56	Cpx	2	88.914	0.1296	0.827	0.231	1.73	0.976	0.424	1.737	0.36	2.67	0.625	1.854	0.267	1.81	0.267	0.313
117-56	Cpx	2	89.3063	0.14	0.827	0.209	1.66	0.832	0.432	1.511	0.304	2.36	0.553	1.61	0.235	1.62	0.242	0.247
117-56	Cpx	2	89.1586	0.142	0.785	0.205	1.61	0.979	0.467	1.696	0.349	2.59	0.59	1.805	0.268	1.74	0.255	0.334
117-56	Cpx	1	88.3889	0.1514	1.16	0.341	2.77	1.636	0.555	3.04	0.595	4.42	0.929	2.51	0.368	2.03	0.279	0.868
117-56	Cpx	1	88.5828	0.182	1.267	0.39	2.7	1.838	0.481	3.3	0.642	4.56	0.962	2.62	0.37	2.15	0.314	0.885
117-56	Cpx	2	90.5096	0.188	1.077	0.305	2.49	1.515	0.552	2.76	0.552	4.02	0.863	2.65	0.378	2.34	0.336	1.2
117-56	Cpx	1	88.2312	0.189	1.179	0.349	2.88	1.699	0.53	3.17	0.654	4.41	0.989	2.64	0.371	2.05	0.306	0.822
117-56	Cpx	1	88.7237	0.228	1.269	0.372	3.04	1.909	0.535	3.57	0.658	4.67	1.016	2.91	0.411	2.43	0.319	1.019
117-57B	Cpx	1	88.5952	0.0818	0.524	0.1535	1.408	0.747	0.392	1.538	0.268	2.18	0.42	1.338	0.177	1.296	0.162	0.295
117-57B	Cpx	1	88.4729	0.0886	0.536	0.1499	1.381	0.819	0.395	1.559	0.271	2.077	0.462	1.383	0.1574	1.282	0.149	0.321
117-57B	Cpx	1	88.4314	0.0934	0.55	0.171	1.388	0.789	0.408	1.538	0.291	2.21	0.428	1.372	0.167	1.241	0.168	0.246
117-57B	Cpx	2	88.8442	0.0975	0.538	0.1426	1.133	0.582	0.353	1.202	0.211	1.723	0.343	1.029	0.1363	1.072	0.1464	0.207
117-57B	Cpx	2	88.5074	0.1001	0.596	0.1568	1.26	0.63	0.386	1.3	0.219	1.819	0.359	1.134	0.171	1.155	0.177	0.161
117-57B	Cpx	1	88.3074	0.102	0.508	0.177	1.333	0.885	0.415	1.587	0.268	2.069	0.425	1.305	0.1592	1.129	0.157	0.22
117-57B	Cpx	2	88.6359	0.1049	0.62	0.1633	1.274	0.667	0.356	1.271	0.245	1.996	0.407	1.246	0.185	1.265	0.171	0.188
117-57B	Cpx	2	88.7748	0.1065	0.612	0.1532	1.274	0.786	0.383	1.291	0.222	1.773	0.359	1.202	0.171	1.043	0.158	0.172
117-58	Cpx	1	87.7825	0.0962	0.613	0.183	1.468	0.816	0.33	1.52	0.245	1.95	0.397	1.117	0.16	1.154	0.146	0.297
117-58	Cpx	1	87.4757	0.1044	0.612	0.177	1.634	0.868	0.319	1.546	0.266	1.93	0.405	1.288	0.167	1.002	0.154	0.294
117-58	Cpx	1	87.7318	0.1054	0.605	0.174	1.494	0.946	0.309	1.544	0.273	2.02	0.395	1.18	0.156	1.019	0.149	0.247
117-58	Cpx	1	87.7508	0.1112	0.62	0.171	1.493	0.859	0.339	1.575	0.263	2.05	0.41	1.209	0.177	1.113	0.1403	0.256
117-58	Cpx	2	85.1689	0.267	1.247	0.293	2.54	1.337	0.448	2.12	0.393	2.96	0.565	1.75	0.22	1.607	0.246	0.467
117-58	Cpx	2	84.1304	0.362	1.576	0.328	2.55	1.283	0.454	2.15	0.372	2.92	0.594	1.86	0.241	1.8	0.235	0.413
117-58	Cpx	2	85.0286	0.382	1.69	0.372	2.84	1.367	0.471	2.44	0.424	3.38	0.633	2	0.258	1.94	0.254	0.572
117-58	Cpx	2	84.5545	0.602	2.5	0.51	3.16	1.444	0.509	2.38	0.426	3.1	0.692	2.11	0.285	1.97	0.292	0.461
117-58	Cpx	2	84.7629	1.153	6.53	1.564	11.1	5.02	0.714	7.33	1.225	9.17	1.8	5.53	0.711	5.01	0.667	4.61
117-58	Cpx	2	84.5419	1.385	7.84	1.942	13.89	6.02	0.916	9.45	1.556	11.48	2.26	7.03	0.961	6.19	0.834	4.56
117-58	Cpx	2	84.426	1.434	8.46	2.08	14.87	6.45	0.929	9.38	1.591	11.71	2.35	7.34	0.994	6.71	0.905	4.28
117-58	Cpx	2	84.3487	1.451	8.27	2.1	14.66	6.44	0.921	9.44	1.616	11.92	2.36	7.15	0.947	6.47	0.881	4.59
117-65	Cpx	2	88.1731	0.1241	0.894	0.25	2.205	1.202	0.37	2.084	0.38	2.69	0.533	1.685	0.224	1.439	0.182	0.476
117-65	Cpx	2	88.5534	0.1245	0.51	0.1573	1.415	0.842	0.286	1.691	0.291	2.224	0.468	1.277	0.181	1.182	0.1571	0.294
117-65	Cpx	1	88.0138	0.142	0.729	0.196	1.685	0.959	0.406	1.749	0.323	2.58	0.508	1.541	0.188	1.357	0.164	0.454
117-65	Cpx	2	88.9025	0.1427	0.575	0.1536	1.455	0.879	0.321	1.625	0.306	2.216	0.455	1.438	0.195	1.357	0.1647	0.326
117-65	Cpx	2	87.7584	0.1505	0.916	0.273	2.17	1.238	0.416	2.105	0.383	2.75	0.54	1.624	0.205	1.497	0.187	0.517
117-65	Cpx	1	87.5882	0.1544	0.827	0.235	1.899	1.037	0.422	1.973	0.358	2.63	0.57	1.672	0.2041	1.441	0.209	0.413
117-65	Cpx	2	88.2657	0.1617	0.878	0.257	1.958	1.136	0.431	2	0.354	2.74	0.564	1.714	0.22	1.467	0.203	0.483
117-65	Cpx	2	88.7556	0.163	0.603	0.169	1.325	0.95	0.294	1.69	0.298	2.38	0.47	1.385	0.18	1.318	0.143	0.356
117-65	Cpx	1	88.0101	0.173	0.804	0.213	1.735	1.026	0.392	1.825	0.311	2.59	0.526	1.646	0.227	1.478	0.205	0.4
117-65	Cpx	2	88.8186	0.1789	0.674	0.191	1.413	0.928	0.296	1.697	0.296	2.4	0.452	1.455	0.198	1.297	0.185	0.335
117-65	Cpx	1	88.1603	0.186	0.777	0.213	1.77	1.088	0.405	1.941	0.324	2.557	0.5	1.554	0.1933	1.321	0.185	0.429
117-65	Cpx	1	87.6942	0.195	0.873	0.224	2.048	1.046	0.423	2.06	0.355	2.7	0.552	1.704	0.222	1.408	0.224	0.492
117-65	Cpx	2	87.9942	0.195	0.918	0.276	2.064	1.037	0.39	1.996	0.351	2.69	0.546	1.527	0.212	1.392	0.203	0.437
117-65	Cpx	1	87.9975	0.2	0.845	0.214	1.786	1.067	0.383	1.947	0.341	2.55	0.53	1.535	0.1934	1.395	0.198	0.406
117-65	Cpx	1	87.8358	0.214	0.885	0.241	1.927	1.106	0.367	1.824	0.334	2.56	0.496	1.605	0.1858	1.338	0.1848	0.418
117-65	Cpx	1	87.4674	0.233	0.931	0.23	1.875	0.998	0.382	1.878	0.312	2.462	0.509	1.599	0.204	1.339	0.1842	0.398
117-59	Cpx	1	86.147	0.1336	0.863	0.255	2.149	1.196	0.398	2.181	0.364	2.88	0.569	1.668	0.217	1.54	0.228	0.464
117-59	Cpx	1	86.3929	0.1509	0.939	0.258	2.127	1.253	0.42	2.135	0.375	3	0.605	1.755	0.244	1.635	0.226	0.403
117-59	Cpx	1	86.2171	0.152	0.883	0.267	2.04	1.145	0.406	1.956	0.378	2.84	0.556	1.746	0.209	1.484	0.195	0.435
117-59	Cpx	1	86.2134	0.1608	0.92	0.252	2.123	1.171	0.414	2.108	0.369	2.82	0.568	1.664	0.23	1.575	0.214	0.454
117-64	Cpx	1	87.3401	0.1408	1.014	0.275	1.99	1.178	0.407	1.905	0.37	2.59	0.566	1.502	0.216	1.459	0.211	0.635
117-64	Cpx	2	87.7197	0.145	0.931	0.246	1.85	0.947	0.386	1.856	0.334	2.47	0.559	1.534	0.217	1.364	0.225	0.495
117-64	Cpx	1	87.5434	0.1479	0.994	0.251	2.11	1.131	0.402	1.816	0.343	2.46	0.553	1.568	0.202	1.372	0.189	0.446
117-64	Cpx	2	87.3137	0.15	0.957	0.256	1.96	1.107	0.407	1.763	0.356	2.54	0.521	1.569	0.231	1.427	0.209	0.477
117-64	Cpx	2	87.4914	0.154	0.982	0.269	1.9	0.975	0.373	1.922	0.362	2.54	0.516	1.555	0.231	1.399	0.209	0.439
117-64	Cpx	1	87.4778	0.167	0.922	0.26	1.92	1.087	0.375	1.853	0.352	2.6	0.537	1.571	0.217	1.362	0.205	0.572
117-64	Cpx	2	87.6952	0.169	1.083	0.255	2.03	1.086	0.406	1.818	0.335	2.67	0.532	1.62	0.251	1.415	0.213	0.439
117-64	Cpx	1	87.1948	0.172	1.07	0.287	1.98	1.049	0.419	1.938	0.382	2.59	0.54	1.578	0.219	1.401	0.211	0.604
117-62	Cpx	1	86.8787	0.1346	0.83	0.211	1.738	0.968	0.369	1.75	0.34	2.43	0.535	1.362	0.199	1.332	0.183	0.394
117-62	Cpx	1	86.6719	0.1381	0.892	0.229	1.536	0.902	0.394	1.61	0.339	2.3	0.508	1.349	0.197	1.278	0.18	0.331
117-62	Cpx	1	86.7491	0.1468	1.007	0.265	2.17	1.126	0.454	2.06	0.382	2.73	0.571	1.636	0.252	1.467	0.225	0.521
117-62	Cpx	1	86.6739	0.1506	0.906	0.241	1.8	0.994	0.374	1.59	0.302	2.28	0.48	1.292	0.199	1.321	0.184	0.358
117-62	Cpx	1	86.6449	0.1569	0.954	0.266	1.93	1.106	0.417	1.81	0.36	2.64	0.56	1.633	0.207	1.404	0.206	0.456
117-62	Cpx	1	86.9165	0.1652	0.974	0.277	2.12	1.119	0.442	1.95	0.402	2.64	0.577	1.629	0.227	1.497	0.203	0.527
117-62	Cpx	1	86.5971	0.172	0.981	0.267	2.02	1.162	0.489	2.07	0.407	2.81	0.58	1.671	0.211	1.489	0.207	0.646
117-62	Cpx	2	86.1504	0.183	1.232	0.313	2.4	1.252	0.462	2.14	0.433	2.8	0.643	1.674	0.242	1.6	0.228	0.47
117-62	Cpx	1	86.5913	0.187	0.976	0.272	2	1.122	0.447	2	0.398	2.87	0.608	1.72	0.249	1.44	0.203	0.544
117-62	Cpx	2	87.2377	0.191	1.416	0.381	2.93	1.498	0.498	2.56	0.478	3.47	0.72	2.034	0.288	1.9	0.258	0.927
117-62	Cpx	2	86.3454	0.201	1.25	0.323	2.53	1.305	0.47	2.25	0.417	2.81	0.648	1.766	0.236	1.61	0.228	0.462
117-62	Cpx	2	86.3504	0.206	1.269	0.372	2.44	1.307	0.468	2.1	0.429	2.77	0.604	1.738	0.248	1.545	0.222	0.436
117-62	Cpx	2	86.1632	0.228	1.381	0.357	2.81	1.31	0.471	2.45	0.45	3.23	0.681	1.935	0.27	1.7	0.238	0.635
117-62	Cpx	2	86.7146	0.235	1.454	0.391	3.05	1.431	0.462	2.57	0.457	3.16	0.697	1.857	0.254	1.64	0.235	0.66
117-62	Cpx	2	86.9039	0.25	1.694	0.484	3.58	1.88	0.564	3.02	0.573	3.84	0.872	2.33	0.305	2.08	0.271	1.15
117-3B	Cpx	2	87.0477	0.134	0.817	0.21	1.84	0.916	0.364	1.547	0.341	2.35	0.486	1.336	0.179	1.098	0.192	0.299
117-3B	Cpx	1	87.5356	0.145	0.786	0.203	1.38	0.926	0.428	1.57	0.328	2.27	0.472	1.358	0.208	1.21	0.142	0.334
117-3B	Cpx	1	87.4161	0.168	0.73	0.193	1.63	0.88	0.457	1.64	0.33	2.43	0.56	1.301	0.19	1.17	0.164	0.322
117-3B	Cpx	2	86.2916	0.176	0.8	0.233	1.8	1.17	0.419	1.98	0.334	2.35	0.518	1.52	0.226	1.28	0.2	0.38
117-3B	Cpx	1	86.4644	0.21	1.085	0.286	1.83	1.23	0.468	2	0.353	2.65	0.621	1.68	0.269	1.58	0.247	0.415
117-3B	Cpx	2	85.4316	0.214	1.38	0.365	2.77	1.5	0.481	2.54	0.483	2.92	0.717	1.93	0.277	1.78	0.255	0.431
117-3B	Cpx	1	85.8984	0.215	0.961	0.221	1.79	1.16	0.496	1.703	0.374	2.57	0.514	1.63	0.239	1.39	0.22	0.358
117-3B	Cpx	1	86.0829	0.218	0.95	0.233	1.78	1.012	0.449	1.92	0.361	2.55	0.532	1.578	0.216	1.42	0.212	0.378
117-3B	Cpx	1	85.3913	0.222	1.105	0.271	2.15	1.171	0.508	2.11	0.42	2.69	0.608	1.71	0.249	1.53	0.246	0.415
117-3B	Cpx	2	85.4376	0.248	1.492	0.375	2.81	1.79	0.557	2.62	0.46	3.44	0.769	2.2	0.308	2.09	0.254	0.519
117-3B	Cpx	2	84.8877	0.248	1.462	0.332	2.65	1.39	0.446	2.26	0.425	2.98	0.625	1.77	0.278	1.69	0.228	0.509
117-3B	Cpx	2	85.439	0.264	1.316	0.32	2.19	1.17	0.417	1.88	0.38	2.43	0.587	1.55	0.226	1.43	0.215	0.373
117-3B	Cpx	1	85.6633	0.306	1.212	0.269	1.97	1.154	0.396	2.01	0.36	2.38	0.547	1.59	0.199	1.41	0.196	0.362
117-3B	Cpx	1	82.0854	0.4	1.681	0.373	2.95	1.53	0.646	2.59	0.523	3.44	0.759	2.29	0.318	2.05	0.304	0.465
117-24	Cpx	1	81.4737	0.106	0.631	0.155	1.26	0.613	0.278	0.988	0.171	1.273	0.262	0.706	0.093	0.683	0.088	0.207
117-24	Cpx	1	88.738	0.127	0.734	0.209	1.43	0.95	0.435	1.54	0.313	2.06	0.389	0.981	0.121	0.89	0.147	0.362
117-24	Cpx	2	87.1779	0.14	0.817	0.201	1.53	1.064	0.351	1.44	0.273	2.06	0.456	1.263	0.17	1.041	0.164	0.488
117-24	Cpx	1	86.3734	0.147	0.801	0.182	1.65	0.747	0.383	1.34	0.269	1.58	0.354	1.056	0.126	0.827	0.135	0.26
117-24	Cpx	2	86.6345	0.171	0.874	0.256	1.85	1.08	0.449	1.75	0.319	2.21	0.493	1.274	0.183	1.3	0.162	0.394
117-24	Cpx	2	86.883	0.182	0.89	0.242	1.83	0.93	0.458	1.63	0.321	2.16	0.481	1.242	0.179	1.19	0.141	0.53
117-24	Cpx	2	87.2033	0.183	1.002	0.241	1.98	1.01	0.426	1.89	0.353	2.31	0.505	1.454	0.216	1.14	0.188	0.423
117-24	Cpx	1	85.5108	0.199	0.975	0.202	1.62	0.75	0.383	1.57	0.251	1.69	0.349	0.929	0.109	0.94	0.124	0.203
117-24	Cpx	1	88.0422	0.213	1.084	0.288	2.15	1.07	0.489	1.91	0.33	2.13	0.463	1.31	0.195	1.2	0.175	0.457
117-24	Cpx	1	87.5067	0.228	1.196	0.273	2.41	1.1	0.518	1.78	0.285	2.46	0.556	1.58	0.19	1.32	0.167	0.434
117-24	Cpx	1	87.2941	0.229	1.251	0.315	2.25	0.911	0.473	1.98	0.377	2.69	0.513	1.569	0.209	1.51	0.225	0.398
117-24	Cpx	2	86.9516	0.238	1.051	0.269	2.01	0.85	0.369	1.78	0.335	2.39	0.484	1.326	0.176	1.076	0.173	0.388
117-24	Cpx	2	86.8496	0.238	1.152	0.267	1.89	0.98	0.407	1.71	0.334	2.24	0.427	1.355	0.188	1.137	0.155	0.426
117-24	Cpx	2	86.93	0.289	1.291	0.317	1.94	0.961	0.431	1.64	0.286	1.92	0.441	1.157	0.168	0.936	0.16	0.363
117-24	Cpx	2	86.7289	0.299	1.124	0.234	1.68	0.976	0.427	1.5	0.276	1.93	0.442	1.123	0.151	1.12	0.145	0.387
117-24	Cpx	1	87.1228	0.346	1.312	0.278	1.98	1.09	0.568	1.65	0.354	1.96	0.396	1.25	0.185	1.13	0.179	0.303
117-34C	Cpx	1	90.2228	0.089	0.663	0.227	1.59	0.83	0.385	1.65	0.327	2.38	0.592	1.298	0.194	1.31	0.187	0.452
117-34C	Cpx	1	89.323	0.103	0.589	0.164	1.19	0.82	0.342	1.43	0.252	1.78	0.378	1.064	0.139	0.996	0.153	0.261
117-34C	Cpx	1	87.8923	0.106	0.554	0.166	1.36	0.93	0.352	1.51	0.308	2.04	0.549	1.363	0.176	1.3	0.218	0.377
117-34C	Cpx	1	89.6199	0.115	0.632	0.225	1.59	0.86	0.381	1.69	0.313	2.31	0.465	1.4	0.201	1.17	0.196	0.465
117-34C	Cpx	1	89.7176	0.121	0.715	0.221	1.64	1.07	0.373	1.63	0.394	2.33	0.554	1.473	0.196	1.32	0.193	0.41
117-34C	Cpx	2	88.1089	0.122	0.679	0.182	1.58	0.936	0.396	1.6	0.301	2.19	0.467	1.137	0.175	1.17	0.169	0.565
117-34C	Cpx	2	88.0524	0.131	0.674	0.205	1.67	0.91	0.3	1.46	0.3	2.04	0.475	1.248	0.163	0.96	0.149	0.405
117-34C	Cpx	3	88.9036	0.15	0.899	0.231	1.54	1.07	0.358	1.67	0.315	2.05	0.509	1.392	0.202	1.06	0.165	0.426
117-34C	Cpx	2	87.2481	0.159	0.821	0.216	1.69	0.876	0.361	1.49	0.305	1.83	0.432	1.306	0.163	1.13	0.19	0.408
117-34C	Cpx	2	87.4765	0.164	0.796	0.217	1.49	0.877	0.388	1.59	0.302	2.16	0.445	1.248	0.176	1.008	0.147	0.424
117-34C	Cpx	1	86.9756	0.165	0.885	0.298	2.04	1.17	0.431	1.68	0.351	2.66	0.562	1.47	0.207	1.43	0.195	0.395
117-34C	Cpx	1	89.5002	0.169	0.966	0.257	2.05	1.26	0.396	1.85	0.39	2.44	0.592	1.46	0.19	1.32	0.213	0.436
117-34C	Cpx	3	87.8267	0.172	0.93	0.239	1.79	0.95	0.372	1.63	0.356	2.18	0.473	1.378	0.189	1.35	0.172	0.507
117-34C	Cpx	3	88.0938	0.182	1.109	0.266	1.99	1.15	0.491	2.05	0.349	2.57	0.662	1.55	0.234	1.18	0.2	0.67
117-34C	Cpx	3	88.575	0.183	0.837	0.219	1.62	0.92	0.383	1.47	0.281	1.74	0.436	1.301	0.165	1.07	0.142	0.428
117-34C	Cpx	1	87.5733	0.194	1.174	0.31	2.44	1.26	0.459	1.96	0.431	2.88	0.665	1.739	0.241	1.55	0.207	0.444
